# Supplementary material for: Complex II assembly drives metabolic adaptation to OXPHOS dysfunction
Source: Sci Adv. 2025 Aug 15;11(33):eadr6012. doi: 10.1126/sciadv.adr6012 (PMC12356253; doi:10.1126/sciadv.adr6012)
Supplement: Supplementary file 2 — Datasets S1 to S3 [file sciadv.adr6012_datasets_s1_to_s3.zip]

Archive with 3 entries (3 files):
- adr6012_dataset_s1.xlsx
- adr6012_dataset_s2.xlsx
- adr6012_dataset_s3.xlsx
