# Supplementary material for: Complex II assembly drives metabolic adaptation to OXPHOS dysfunction
Source: Sci Adv. 2025 Aug 15;11(33):eadr6012. doi: 10.1126/sciadv.adr6012 (PMC12356253; doi:10.1126/sciadv.adr6012)
Supplement: Supplementary file 2 — Datasets S1 to S3 [file sciadv.adr6012_datasets_s1_to_s3.zip › adr6012_dataset_s1.xlsx]

## Sheet: Supplementary Table 1 - Legend
SILAC ratio data from a panel of OXPHOS knockouts generated in the HEK239T cell line. Individual Log2 transformed SILAC ratio (KO/WT), p-values, and unique peptide counts for each protein were measured in KOs used in this study.

## Sheet: NDUFA8KO
ID	Peptides	Razor + unique peptides	Unique peptides	Sequence coverage [%]	Unique + razor sequence coverage [%]	Unique sequence coverage [%]	Mol. weight [kDa]	Score	Intensity	Intensity L	Intensity H	Ratio H/L normalized NDUFA8-HL	Ratio H/L normalized NDUFA8-HL	Ratio H/L normalized NDUFA8-LH	Protein IDs	Majority protein IDs	Protein names	Gene names	MitoCarta3.0_List	-Log T-test p-value
1563	7	7	7	24.1	24.1	24.1	46.937	7.0653	423500000	69564000	353930000	6.85212	0.342896	NaN	H0YNJ6;Q9P2T1;F8WAN9;A0A087WWM4;H0YLV5;H0YMB3;H0YNH0;H0YLB8;H0YMR9;H0YMV5;H0YNS9;H0YN74;H0YKK3;H0YMW6;H0YK71;H0YKE1;H0YK13;H0YMG3;A0A0B4J281;H0YN22;P36959;H0YL68	H0YNJ6;Q9P2T1;F8WAN9;A0A087WWM4;H0YLV5;H0YMB3	GMP reductase;GMP reductase 2	GMPR2	-	0.329598
23	6	6	6	35.2	35.2	35.2	22.024	15.556	3312400000	554780000	2757600000	3.73606	3.85818	1.00118	A0A087X2I2;A0A087WT12;P36969;K7ERP4;K7EKX7;K7ENB4;K7EJ20;R4GNE4;A0A087X247;A0A0A0MTT1	A0A087X2I2;A0A087WT12;P36969;K7ERP4;K7EKX7;K7ENB4;K7EJ20;R4GNE4;A0A087X247	Glutathione peroxidase;Phospholipid hydroperoxide glutathione peroxidase, mitochondrial	GPX4	+	1.03797
2690	19	19	19	41.9	41.9	41.9	70.58	175.94	5815300000	2507600000	3307800000	2.40528	2.71277	2.22236	P13196;H7C4H7;H7C5B0	P13196	5-aminolevulinate synthase, nonspecific, mitochondrial	ALAS1	+	2.46824
6638	20	20	20	20.8	20.8	20.8	166.67	79.626	1178100000	536720000	641420000	2.11643	1.98554	1.831	Q9UBG0;E7EME3	Q9UBG0	C-type mannose receptor 2	MRC2	-	2.76061
6055	3	3	3	3.1	3.1	3.1	103.91	2.3315	270930000	83171000	187760000	2.06599	1.59254	NaN	Q9H0K1	Q9H0K1	Serine/threonine-protein kinase SIK2	SIK2	-	1.08656
3903	5	5	5	30.2	30.2	30.2	24.997	13.298	302200000	162190000	140000000	1.60758	NaN	1.58173	Q13637	Q13637	Ras-related protein Rab-32	RAB32	mito-interacting	2.28746
2798	17	17	17	31.1	31.1	31.1	99.808	271.09	5503300000	2989700000	2513600000	1.42814	1.46811	1.80264	P19022;C9J8J8;C9J126;A0A0G2JRA4;A0A087WX99;P55283	P19022	Cadherin-2	CDH2	-	2.24434
5300	11	11	11	11	11	11	165.27	21.953	334940000	129930000	205010000	1.60288	1.62975	1.42837	Q92626;H7C1W1;H7C300;C9J4I9	Q92626	Peroxidasin homolog	PXDN	-	2.78336
4161	31	31	31	59.5	59.5	59.5	70.698	323.31	35608000000	17854000000	17754000000	1.67098	1.43728	1.49411	Q16822;H0YML5;H0YM31;H0YNG4;H0YMA5;H0YMU6;P35558;H0YMY3	Q16822;H0YML5;H0YM31	Phosphoenolpyruvate carboxykinase [GTP], mitochondrial	PCK2	-;+	2.67836
3452	5	5	5	36.1	36.1	36.1	11.203	82.94	13603000000	5618200000	7984400000	1.65109	1.63831	1.04814	P60903	P60903	Protein S100-A10	S100A10	-	1.73516
2604	16	16	16	56.4	56.4	56.4	35.882	120.41	2126400000	867510000	1258900000	1.98768	1.63858	0.544182	P09525;Q6P452;B4E1S2	P09525;Q6P452	Annexin A4;Annexin	ANXA4	-	1.06814
2557	28	28	28	76.4	76.4	76.4	38.604	323.31	125000000000	51249000000	73751000000	1.5945	1.42921	1.04913	P07355;H0YN42;H0YMU9;H0YMD0;A6NMY6;H0YM50;H0YKS4;H0YNP5;H0YN28;H0YL33;H0YMM1;H0YNA0;H0YKX9;H0YMT9;H0YLV6;H0YKZ7;H0YMW4;H0YKL9;H0YN52;H0YKV8;H0YMD9;H0YNB8;H0YKN4;H0YLE2	P07355;H0YN42;H0YMU9;H0YMD0;A6NMY6;H0YM50;H0YKS4;H0YNP5;H0YN28;H0YL33	Annexin A2;Annexin;Putative annexin A2-like protein	ANXA2;ANXA2P2	-	1.85855
2863	13	13	13	21.7	21.7	21.7	112.73	74.291	1548600000	893320000	655320000	1.33096	1.36446	1.30369	P23378;A0A1W2PQV3;A0A1W2PP74;A0A1W2PPE1;A0A1W2PPB1;A0A1W2PPK8;A0A1W2PQU6	P23378	Glycine dehydrogenase (decarboxylating), mitochondrial	GLDC	+	3.76001
2499	15	15	15	59	59	59	38.714	109.38	719610000	274050000	445560000	1.12128	1.50243	NaN	P04083;Q5T3N1;Q5T3N0	P04083;Q5T3N1	Annexin A1;Annexin	ANXA1	-	1.03697
2834	7	7	7	20.5	20.5	20.5	59.681	10.803	1340200000	137270000	1202900000	0.489851	1.23701	2.09148	P21397;P27338	P21397	Amine oxidase [flavin-containing] A	MAOA	+	0.956052
1360	3	3	3	53.7	53.7	53.7	4.7756	17.625	3012500000	1578900000	1433600000	0.964288	1.32752	1.45146	F8VQW0;F8VX73;F8VPI1;F8W201;F8W086;F8VR05;F8VQQ5;F8VSI7;F8VVJ4;P55061;F8W1G3	F8VQW0;F8VX73;F8VPI1;F8W201;F8W086;F8VR05;F8VQQ5;F8VSI7;F8VVJ4;P55061;F8W1G3	Bax inhibitor 1	TMBIM6	mito-interacting	1.87131
3972	17	11	11	8.5	6.7	6.7	304.1	35.977	928330000	476270000	452050000	1.73652	1.00295	0.974886	Q14573	Q14573	Inositol 1,4,5-trisphosphate receptor type 3	ITPR3	-	1.41746
2759	15	15	14	31.8	31.8	29.5	76.749	58.045	1477800000	724160000	753680000	1.69528	1.39116	0.550359	P17252;J3KRN5;P05771;H3BV73;M0R0I9;I3L148	P17252;J3KRN5	Protein kinase C alpha type	PRKCA	-	1.14664
6468	3	3	3	29.1	29.1	29.1	14.758	9.3054	212480000	111840000	100650000	NaN	0.951513	1.45008	Q9NWH2;Q5T2S1	Q9NWH2	Transmembrane protein 242	TMEM242	-	0.885018
113	12	12	11	19.3	19.3	18.5	99.133	61.085	661320000	415070000	246250000	0.841087	1.0364	1.71568	A0A087WYL5;Q6UXD5;H3BN26	A0A087WYL5;Q6UXD5;H3BN26	Seizure 6-like protein 2	SEZ6L2	-	1.34063
5255	28	27	27	64.1	62.7	62.7	58.743	323.31	37662000000	18636000000	19026000000	1.15691	1.13455	1.23647	Q8WXF1;X6RDA4;A0A0U1RQF9	Q8WXF1	Paraspeckle component 1	PSPC1	-	3.16057
5508	9	8	8	21.7	20.1	20.1	61.189	24.03	8093400000	283240000	7810200000	1.54379	1.30065	0.661638	Q96FN4;H3BUC8;H3BQQ3;H3BPR8	Q96FN4	Copine-2	CPNE2	-	1.32684
7095	4	4	4	33.8	33.8	33.8	15.512	167.05	30314000000	13395000000	16919000000	1.07622	1.53002	0.893009	Q9Y6H1;Q5T1J5	Q9Y6H1;Q5T1J5	Coiled-coil-helix-coiled-coil-helix domain-containing protein 2;Putative coiled-coil-helix-coiled-coil-helix domain-containing protein CHCHD2P9, mitochondrial	CHCHD2;CHCHD2P9	+	1.59599
2478	5	5	4	27.8	27.8	24.4	29.966	23.025	540850000	255420000	285440000	0.843502	1.41403	NaN	P01911;A0A140T958;A0A182DWH4;P79483;Q30154	P01911	HLA class II histocompatibility antigen, DRB1-15 beta chain	HLA-DRB1	-	0.802477
1577	17	17	17	48.7	48.7	48.7	58.14	47.322	993760000	475850000	517910000	1.25544	1.01371	1.10871	H3BRN4;H3BNQ7;P80404;H3BMJ9;H3BPW8	H3BRN4;H3BNQ7;P80404	4-aminobutyrate aminotransferase, mitochondrial	ABAT	+	2.41152
5160	8	5	5	3.9	2.8	2.8	305.41	2.1163	350360000	175640000	174720000	0.978269	1.27334	NaN	Q8TD26;H7C294;C9JFU2	Q8TD26	Chromodomain-helicase-DNA-binding protein 6	CHD6	-	1.08116
483	28	23	23	56.2	50.3	50.3	78.404	323.31	13573000000	7241200000	6332300000	1.02899	1.09329	1.24438	A0A2R8Y543;A0A2R8YCH5;A0A2R8Y5A3;P35222;A0A2R8Y804;B4DGU4;A0A2R8Y7Z0;A0A2R8Y750;A0A2R8Y5Z1;A0A2R8Y5C3;A0A2R8Y6G0;A0A2R8Y815;A0A2R8YG06;C9IZ65	A0A2R8Y543;A0A2R8YCH5;A0A2R8Y5A3;P35222;A0A2R8Y804;B4DGU4;A0A2R8Y7Z0;A0A2R8Y750;A0A2R8Y5Z1;A0A2R8Y5C3;A0A2R8Y6G0	Catenin beta-1	CTNNB1	-	2.49212
5161	25	25	25	67.3	67.3	67.3	57.903	323.31	15105000000	7407700000	7697300000	1.14516	0.926683	1.29265	Q8TD30;H3BU54;P24298	Q8TD30	Alanine aminotransferase 2	GPT2	-;+	2.05228
2509	12	12	12	74.6	74.6	74.6	22.782	210.55	4922500000	2342100000	2580400000	1.42116	1.51319	0.384395	P04792;F8WE04;C9J3N8	P04792;F8WE04	Heat shock protein beta-1	HSPB1	-	1.03421
2998	5	5	5	49.5	49.5	49.5	11.74	32.149	1521200000	646400000	874800000	1.05742	1.14176	NaN	P31949	P31949	Protein S100-A11;Protein S100-A11, N-terminally processed	S100A11	-	1.61254
1066	14	14	10	35.7	35.7	25.5	56.298	122.99	4164900000	1923600000	2241300000	1.24507	1.1115	0.941919	D6R938;E9PBG7;E9PF82;Q13557;H0Y9J2;H0Y9C2;A0A5F9ZH90;A0A5F9ZHY2;A0A5K1VW76;A0A5F9ZHM9;A0A5F9ZH21;A0A5F9ZHR5;D6RFJ0;A0A5F9ZH50;Q9UQM7	D6R938;E9PBG7;E9PF82;Q13557;H0Y9J2;H0Y9C2	Calcium/calmodulin-dependent protein kinase type II subunit delta	CAMK2D	-	2.20034
2597	5	5	5	51.1	51.1	51.1	14.716	33.463	1234100000	536390000	697700000	1.45091	1.18263	0.652833	P09382;F8WEI7	P09382	Galectin-1	LGALS1	-	1.36767
6244	9	9	9	13.5	13.5	13.5	119.76	28.003	422080000	201320000	220760000	0.847596	0.957023	1.4574	Q9HBR0;I3L0Q8;H0YF92	Q9HBR0	Putative sodium-coupled neutral amino acid transporter 10	SLC38A10	-	1.54468
2897	15	4	4	18	6.1	6.1	105.31	14.08	1081700000	584420000	497270000	1.0378	1.10259	1.11951	P26232;A0A0A0MRI5;A0A0A0MTJ6;C9IZ88;B9A010;C9J144;REV__Q9P2T0	P26232	Catenin alpha-2	CTNNA2	-	3.28014
2493	22	22	22	34.1	34.1	34.1	97.475	106.28	7116200000	3522400000	3593700000	0.254231	1.37801	1.6194	P04035;H0Y8F6;H0Y8K6;D6RIW0	P04035	3-hydroxy-3-methylglutaryl-coenzyme A reductase	HMGCR	-	0.908851
2574	43	43	43	66.9	66.9	66.9	75.872	323.31	69075000000	25591000000	43483000000	1.71923	1.6746	-0.147958	P08133;E5RK69;E7EMC6;E5RK63;E5RJF5;E5RI05;E5RFF0;E5RJR0;E5RIU8;H0YC77	P08133;E5RK69;E7EMC6	Annexin A6;Annexin	ANXA6	-	0.656303
5607	8	8	8	43.1	43.1	43.1	33.909	22.28	648450000	343590000	304860000	NaN	0.9489	1.19572	Q96LJ7;H0YNC2	Q96LJ7	Dehydrogenase/reductase SDR family member 1	DHRS1	+	1.137
3039	113	113	90	58.1	58.1	47	229	323.31	76350000000	35221000000	41130000000	1.39056	1.07574	0.737014	P35580;E7ERA5	P35580	Myosin-10	MYH10	-	1.52518
944	7	7	7	13.2	13.2	13.2	96.827	8.1428	174090000	106990000	67101000	1.12241	NaN	1.01197	C9JJX6;E9PDC3;O00192	C9JJX6;E9PDC3;O00192	Armadillo repeat protein deleted in velo-cardio-facial syndrome	ARVCF	-	1.48264
1707	3	3	3	38.3	38.3	38.3	11.137	12.992	674270000	315890000	358370000	1.09579	0.770449	1.24677	J3KPV1;Q9BUK0;E5RJ08;E5RHM5;E5RFN2;E5RII1	J3KPV1;Q9BUK0;E5RJ08;E5RHM5;E5RFN2;E5RII1	Coiled-coil-helix-coiled-coil-helix domain-containing protein 7	CHCHD7	+	1.74827
465	11	8	5	28.1	20.3	14.5	57.796	20.163	559380000	259150000	300230000	1.24379	1.07594	0.764494	Q5SWX3;A0A2Q3DQE3;Q13555;Q8WU40;H0Y6G2;H7BXS4;E9PBE8;E7EQE4;H7C394	Q5SWX3;A0A2Q3DQE3;Q13555;Q8WU40;H0Y6G2	Calcium/calmodulin-dependent protein kinase type II subunit gamma	CAMK2G	-	1.74117
3780	9	9	9	38	38	38	34.985	63.836	1455700000	669080000	786600000	0.753861	1.23211	1.08666	Q12841;C9J5G4	Q12841	Follistatin-related protein 1	FSTL1	-	1.73122
5334	47	47	47	51.9	51.9	51.9	134.55	323.31	24158000000	13110000000	11048000000	0.560519	0.971957	1.52678	Q92896;H3BM42;H3BQU9;H3BQT1;H3BRD8	Q92896;H3BM42	Golgi apparatus protein 1	GLG1	-	1.1688
3025	45	45	33	67	67	54.5	100.07	323.31	18226000000	9513000000	8712600000	0.934177	0.984553	1.11632	P35221;G3XAM7;E5RIB1;E5RG03;E5RGY6;E5RHV7;E5RIE0;E5RJ41;E5RJL0;E5RGD2;E5RJP7;E5RGY7;H0YBB8;E5RFM5;E5RFK9;E5RFM3;E5RFG3;E5RHJ5;E5RGU3;A0A087WZL6;E5RGG4;E5RIT8;E5RGS1;E5RJ43;E5RJZ2	P35221;G3XAM7	Catenin alpha-1	CTNNA1	-	2.54235
2558	19	19	19	34	34	34	81.889	41.701	2742000000	1291200000	1450800000	1.2787	1.16659	0.582296	P07384;E9PL37;E9PRM1;E9PLX0;E9PJJ3;E9PLC9;E9PMC6;E9PJA6;E9PSA6;E9PQB3;E9PIA9	P07384	Calpain-1 catalytic subunit	CAPN1	-	1.36812
3732	70	70	68	19.7	19.7	19.4	504.6	277.37	9371500000	4615200000	4756300000	1.21791	1.11803	0.671026	Q07954;Q6PJ72;H0YJI8;Q7Z7K9;F5H0Z3;E9PHY1	Q07954	Prolow-density lipoprotein receptor-related protein 1;Low-density lipoprotein receptor-related protein 1 85 kDa subunit;Low-density lipoprotein receptor-related protein 1 515 kDa subunit;Low-density lipoprotein receptor-related protein 1 intracellular domain	LRP1	-	1.56855
3235	31	31	31	58.8	58.8	58.8	70.389	323.31	19502000000	9755200000	9746700000	0.967095	0.997618	1.04213	P49748;G3V1M7;K7EQP4;J3QRJ8;J3KSR4;K7EJW8;J3KS89;J3QKU9;K7EMF8	P49748	Very long-chain specific acyl-CoA dehydrogenase, mitochondrial	ACADVL	+	3.32594
555	8	8	8	6.3	6.3	6.3	202.89	13.196	472750000	340060000	132690000	0.617016	0.769095	1.58727	A0A3B3IRW6;Q2KHR3;H0YCQ7;A0A3B3ISY4	A0A3B3IRW6;Q2KHR3	Glutamine and serine-rich protein 1	QSER1	-	1.08992
3137	8	8	8	27.6	27.6	27.6	55.722	108.4	4679500000	2698700000	1980700000	0.950244	0.872947	1.11622	P43007	P43007	Neutral amino acid transporter A	SLC1A4	-	2.27392
2396	11	11	11	20.1	20.1	20.1	88.892	30.544	1080300000	503260000	577060000	1.01742	1.15866	0.745624	O95479	O95479	GDH/6PGL endoplasmic bifunctional protein;Glucose 1-dehydrogenase;6-phosphogluconolactonase	H6PD	-	1.81995
2787	9	9	9	15.1	15.1	15.1	90.718	25.128	438890000	197680000	241210000	0.769687	1.93535	0.188118	P18433;Q5JWG0	P18433	Receptor-type tyrosine-protein phosphatase alpha	PTPRA	-	0.69623
2601	10	10	10	42.9	42.9	42.9	34.632	25.594	1021200000	478490000	542700000	0.681314	1.50599	0.698108	P09486;F5GY03;E5RK62;F5H4E2	P09486;F5GY03;E5RK62	SPARC	SPARC	-	1.14527
777	6	6	4	27.9	27.9	21.8	42.304	9.5052	432300000	151340000	280950000	0.309991	1.6081	NaN	B1AKN6;B1AKN5;B1AKN8;Q12857;B1AKN7;A0A590UK09;S4R3K4;A0A590UJ82;A0A590UK38;A0A590UK73;S4R3K5;A0A590UJU2;S4R308	B1AKN6;B1AKN5;B1AKN8;Q12857;B1AKN7;A0A590UK09;S4R3K4;A0A590UJ82;A0A590UK38;A0A590UK73	Nuclear factor 1;Nuclear factor 1 A-type	NFIA	-	0.421628
5229	5	5	5	41.4	41.4	41.4	17.676	18.062	651140000	330810000	320330000	NaN	2.16976	-0.279768	Q8WVJ2;E5RFP0	Q8WVJ2;E5RFP0	NudC domain-containing protein 2	NUDCD2	-	0.235349
3275	15	15	15	32.9	32.9	32.9	54.389	141.9	4981900000	2055600000	2926300000	1.24975	1.62737	-0.0472592	P50995;H0Y6E1	P50995	Annexin A11	ANXA11	-	0.690465
200	7	7	7	48.4	48.4	48.4	17.643	19.268	605670000	329360000	276320000	1.19503	0.690104	NaN	A0A0A0MRJ2;Q5VTZ4;P18847	A0A0A0MRJ2;Q5VTZ4;P18847	Cyclic AMP-dependent transcription factor ATF-3	ATF3	-	0.778309
2462	3	3	3	13	13	13	29.95	67.484	3364200000	1977800000	1386400000	1.19011	0.693587	NaN	P00414	P00414	Cytochrome c oxidase subunit 3	MT-CO3	+	0.78496
4104	8	8	7	22.1	22.1	20.4	63.966	14.966	615040000	187670000	427370000	1.58439	0.298424	NaN	Q15723;D6RGD9	Q15723	ETS-related transcription factor Elf-2	ELF2	-	0.418529
2640	4	4	4	27.1	27.1	27.1	17.598	33.027	1627400000	815570000	811870000	1.05339	0.688941	1.07604	P10620;F5H7F6;F5H6X2;F5GX73;F5H613;F5H760	P10620;F5H7F6;F5H6X2	Microsomal glutathione S-transferase 1	MGST1	+	1.76039
6910	10	10	10	54.5	54.5	54.5	30.338	88.444	4214600000	2583800000	1630800000	-0.0795543	0.485633	2.39464	Q9Y287;A0A3B3IUC0;A0A3B3ITP9;U3KQL7;A0A3B3IU60	Q9Y287;A0A3B3IUC0	Integral membrane protein 2B;BRI2, membrane form;BRI2 intracellular domain;BRI2C, soluble form;Bri23 peptide	ITM2B	-	0.470357
4848	19	17	17	33.6	31.4	31.4	84.159	60.255	2760300000	1432400000	1327900000	0.471448	0.874836	1.45194	Q8IWA4;H7C5H5;C9JXQ1;C9JQT7	Q8IWA4;H7C5H5	Mitofusin-1	MFN1	+	1.08728
1544	6	6	6	29.9	29.9	29.9	28.319	37.65	626660000	321290000	305360000	0.747087	1.11823	NaN	Q9H8H3;H0YI09;F8VQX6	Q9H8H3;H0YI09;F8VQX6	Methyltransferase-like protein 7A	METTL7A	-	0.902969
5713	9	9	9	46.9	46.9	46.9	23.026	234.38	2190100000	1159700000	1030400000	0.736475	1.01543	1.01526	Q99470;K7ELI9	Q99470	Stromal cell-derived factor 2	SDF2	-	1.99983
203	39	39	39	38.5	38.5	38.5	145.01	293.2	6496900000	3532800000	2964100000	1.04019	0.901263	0.811852	A0A0A0MRM8;A0A1Y0BRN3;A0A590UJ40;E7EW20;Q9UM54;A0A590UKB0;A0A590UJ75;A0A0D9SGC1;A0A590UK22;A0A590UK86;A0A590UK71;A0A5F9ZI03;A0A590UJY4;Q5JVM0;A0A590UJW9	A0A0A0MRM8;A0A1Y0BRN3;A0A590UJ40;E7EW20;Q9UM54;A0A590UKB0;A0A590UJ75;A0A0D9SGC1;A0A590UK22;A0A590UK86;A0A590UK71;A0A5F9ZI03;A0A590UJY4	Unconventional myosin-VI	MYO6	-	2.28413
5409	2	2	2	5.3	5.3	5.3	28.996	8.335	538840000	246130000	292710000	0.819586	1.01028	NaN	Q96BI3;Q5TB21	Q96BI3;Q5TB21	Gamma-secretase subunit APH-1A	APH1A	-	1.17977
5520	3	3	3	32.8	32.8	32.8	12.257	43.896	2092300000	1002900000	1089500000	0.695905	0.98251	1.01596	Q96GE9	Q96GE9	Transmembrane protein 261	TMEM261	+	1.90138
4130	32	26	26	70.7	62.5	62.5	55.39	323.31	9582700000	5357000000	4225700000	0.797594	0.652509	1.16521	Q16352	Q16352	Alpha-internexin	INA	-	1.53323
2193	5	5	5	16.1	16.1	16.1	56.571	4.4763	7236400000	3869900000	3366600000	1.02269	1.05769	0.520832	O75143;H0YEM7;H0YCL5	O75143;H0YEM7	Autophagy-related protein 13	ATG13	-	1.42309
2216	8	8	7	61.3	61.3	47.1	21.868	147.08	7248100000	3089500000	4158600000	1.01264	1.21257	0.375235	O75340;A0A024QZ42;E7EPW6;H0Y9X3;A0A087WZ38;Q86W51	O75340;A0A024QZ42	Programmed cell death protein 6	PDCD6	-	1.1228
4558	9	9	9	16.1	16.1	16.1	74.608	21.628	400360000	190380000	209980000	0.820404	0.91196	NaN	Q6Q0C0	Q6Q0C0	E3 ubiquitin-protein ligase TRAF7	TRAF7	-	1.47347
2349	28	28	26	44.4	44.4	42.3	86.401	169.37	10337000000	5369900000	4967600000	0.522056	0.850799	1.21273	O95140;Q5JXC5	O95140	Mitofusin-2	MFN2	+	1.30446
4676	6	6	6	22.5	22.5	22.5	40.74	23.374	610200000	315250000	294950000	0.773406	0.93463	NaN	Q7Z2E3;C9J8U3;A0A0A0MRW7;C9JZ40;A0A5K1VW64;A0A5F9ZGW5;F8W6G5;A0A5F9ZI51;F8WBD6;A0A5K1VW80;E7EUY4;F8WBM3;Q6JV79	Q7Z2E3;C9J8U3;A0A0A0MRW7;C9JZ40;A0A5K1VW64;A0A5F9ZGW5;F8W6G5	Aprataxin	APTX	-	1.22247
1751	10	10	10	60.5	60.5	60.5	20.457	254.57	19498000000	9719700000	9778700000	1.227	0.819341	0.506701	J3QRS3;P19105;O14950;P24844;J3KTJ1	J3QRS3;P19105;O14950;P24844;J3KTJ1	Myosin regulatory light chain 12A;Myosin regulatory light chain 12B;Myosin regulatory light polypeptide 9	MYL12A;MYL12B;MYL9	-	1.25863
3754	193	193	192	61.9	61.9	61.5	629.09	323.31	46012000000	22384000000	23628000000	1.06005	0.967685	0.509861	Q09666;E9PKR9;E9PLK4;E9PJZ0;E9PJC6;E9PQE3	Q09666	Neuroblast differentiation-associated protein AHNAK	AHNAK	-	1.41859
4049	169	169	164	43.9	43.9	42	531.78	323.31	32330000000	16617000000	15713000000	0.832444	0.889473	0.795183	Q15149;H0YDN1;E9PMV1;E9PKG0;E9PIA2;E9PQ28	Q15149;H0YDN1	Plectin	PLEC	-	2.97218
1287	15	15	12	26.9	26.9	21.3	92.386	218.92	4858400000	2577900000	2280500000	0.448372	0.721154	1.33723	E9PSI1;E9PMQ9;O15321;E9PL78;E9PJM1;E9PQY7;E9PS99;G3V1B9;E9PNW2;E9PJC4;E9PQI5;E9PQ80;H0YI89	E9PSI1;E9PMQ9;O15321;E9PL78;E9PJM1;E9PQY7;E9PS99;G3V1B9	Transmembrane 9 superfamily member 1	TM9SF1	-	1.0637
4574	10	10	10	21.5	21.5	21.5	69.652	43.292	2250900000	1035100000	1215800000	0.804549	0.897783	0.741758	Q6UVY6;A6PVS1	Q6UVY6	DBH-like monooxygenase protein 1	MOXD1	-	2.51132
4294	8	8	8	44.5	44.5	44.5	35.714	41.412	1692300000	856360000	835970000	0.840121	0.816641	0.760138	Q5JU69;Q8N2E6	Q5JU69;Q8N2E6	Torsin-2A;Prosalusin;Salusin-alpha;Salusin-beta	TOR2A	-	3.06202
4173	16	16	15	16.8	16.8	15.9	150.59	20.169	430470000	213360000	217100000	0.51339	1.05228	0.847985	Q2M1P5;F8WD21	Q2M1P5	Kinesin-like protein KIF7	KIF7	-	1.44291
6329	9	9	9	33.5	33.5	33.5	43.113	29.494	750550000	357460000	393090000	0.732313	NaN	0.873133	Q9NQZ5;C9JTD3	Q9NQZ5	StAR-related lipid transfer protein 7, mitochondrial	STARD7	+	1.25416
892	4	4	3	21.8	21.8	16.5	21.337	22.387	78612000	38147000	40465000	0.621993	0.978196	NaN	B8ZZX2;B8ZZV9;Q9H8M1;Q96MF6	B8ZZX2;B8ZZV9;Q9H8M1	Coenzyme Q-binding protein COQ10 homolog B, mitochondrial	COQ10B	+	0.855618
6498	17	17	17	63.5	63.5	63.5	38.681	262.25	8818800000	4848700000	3970100000	0.550408	0.649478	1.19856	Q9NX62;H0YB38;H0YBS3	Q9NX62	Inositol monophosphatase 3	IMPAD1	-	1.23591
604	37	37	36	21.5	21.5	21.2	274.38	279.35	5074200000	2537700000	2536500000	0.738725	0.854075	0.799445	A0A494BZV2;Q6WCQ1;J3KSW8;H0Y2S9;H0Y7E2;H7C3G6;J3QRL2;J3KSK7;A0A1W2PPU9;K7EL39;K7EJ14;F6WMF4;F6WYE2;F6TR96;H0Y5J9	A0A494BZV2;Q6WCQ1;J3KSW8;H0Y2S9	Myosin phosphatase Rho-interacting protein	MPRIP	-	2.75924
3398	25	25	25	22.7	22.7	22.7	195.98	51.727	530490000	275710000	254780000	0.663663	1.23842	0.482069	P55268;F5H520	P55268	Laminin subunit beta-2	LAMB2	-	1.13464
6543	5	5	5	44.4	44.4	44.4	12.199	177.44	12268000000	6483500000	5784800000	0.580339	0.774334	1.01899	Q9NZ45	Q9NZ45	CDGSH iron-sulfur domain-containing protein 1	CISD1	+	1.60598
4773	35	32	32	29.5	27.7	27.7	184.7	77.646	3181400000	2186900000	994490000	0.758218	0.981049	0.60876	Q86VI3;F2Z2E2	Q86VI3;F2Z2E2	Ras GTPase-activating-like protein IQGAP3	IQGAP3	-	1.73123
4648	7	7	7	11.5	11.5	11.5	82.694	39.066	826550000	396080000	430470000	0.835843	0.839718	0.662072	Q7L0J3	Q7L0J3	Synaptic vesicle glycoprotein 2A	SV2A	-	2.25147
4439	10	10	10	19.9	19.9	19.9	75.598	17.59	477460000	223600000	253860000	NaN	1.35535	0.199868	Q68D10	Q68D10	Protein SPT2 homolog	SPTY2D1	-	0.390627
227	2	2	2	22.7	22.7	22.7	5.5534	6.9987	1135400000	523060000	612390000	NaN	0.769602	0.78493	A0A0A0MSK2;P0DJ07	A0A0A0MSK2;P0DJ07	Protein PET100 homolog, mitochondrial	PET100	+	2.20226
6534	9	6	6	7.3	5.3	5.3	174.73	9.2059	183410000	92390000	91019000	0.464877	1.08929	NaN	Q9NYU1	Q9NYU1	UDP-glucose:glycoprotein glucosyltransferase 2	UGGT2	-	0.614022
6870	29	29	29	33.3	33.3	33.3	122.15	87.416	1466100000	825200000	640890000	0.795102	1.00454	0.528906	Q9UPN4;I3L2J8;I3L2X7;I3L4M5;I3L316	Q9UPN4;I3L2J8;I3L2X7	Centrosomal protein of 131 kDa	CEP131	-	1.52242
3405	25	25	9	56.2	56.2	22.1	56.157	323.31	28446000000	16532000000	11914000000	0.833092	0.700706	0.794557	P55809	P55809	Succinyl-CoA:3-ketoacid coenzyme A transferase 1, mitochondrial	OXCT1	+	2.59245
5120	9	9	9	51.1	51.1	51.1	25.431	49.682	4584800000	2140300000	2444500000	0.898402	0.743213	0.679966	Q8TAA5;D6RGI6	Q8TAA5	GrpE protein homolog 2, mitochondrial	GRPEL2	+	2.15749
1217	14	14	14	36.9	36.9	36.9	68.124	165.38	4930700000	2500400000	2430300000	0.921817	0.760349	0.621355	Q96CM8;E9PF16;D6RF87	Q96CM8;E9PF16	Acyl-CoA synthetase family member 2, mitochondrial	ACSF2	+	1.90157
148	20	20	20	29.5	29.5	29.5	108.34	171.03	4740200000	2303800000	2436500000	0.841973	0.894216	0.562517	A0A087X0S5;P12109	A0A087X0S5;P12109	Collagen alpha-1(VI) chain	COL6A1	-	1.75488
4448	4	4	4	51.5	51.5	51.5	10.89	25.401	2043400000	1080100000	963240000	0.42825	0.8024	1.05745	Q69YL0	Q69YL0	Uncharacterized protein NCBP2-AS2	NCBP2-AS2		1.27671
3753	5	5	5	10.5	10.5	10.5	84.542	11.322	195470000	87716000	107760000	NaN	1.03963	0.48459	Q09328	Q09328	Alpha-1,6-mannosylglycoprotein 6-beta-N-acetylglucosaminyltransferase A	MGAT5	-	0.653019
3002	14	13	13	58.3	54.2	54.2	33.36	323.31	34585000000	16827000000	17758000000	0.776609	0.740107	0.758843	P32322;E2QRB3;J3KQ22;J3QL24;J3QKT4;J3QLK9;J3QL32;J3QR88;J3QL23;J3QRZ0;J3KTA8;J3QKT3;J3KSA9	P32322;E2QRB3;J3KQ22;J3QL24;J3QKT4	Pyrroline-5-carboxylate reductase 1, mitochondrial;Pyrroline-5-carboxylate reductase	PYCR1	+	3.7145
4745	8	8	8	25.3	25.3	25.3	60.577	33.142	1267300000	496550000	770790000	-0.169696	2.1585	0.28037	Q86TW2;G3V426;F8W9Q8	Q86TW2;G3V426	Uncharacterized aarF domain-containing protein kinase 1	ADCK1	+	0.398022
3057	12	12	12	57.1	57.1	57.1	26.145	84.094	5869200000	2827900000	3041300000	0.833578	0.690909	0.733459	P36543;C9J8H1;Q96A05	P36543;C9J8H1	V-type proton ATPase subunit E 1	ATP6V1E1	-	2.5028
2142	5	5	5	17.8	17.8	17.8	42.188	11.559	123590000	68156000	55429000	0.556797	0.718526	0.96632	O60507;C9J3I4	O60507	Protein-tyrosine sulfotransferase 1	TPST1	-	1.61134
2972	8	7	7	11	8.9	8.9	67.638	76.805	14026000000	7643300000	6382500000	0.62742	0.52296	1.08314	P30825;Q5JR49	P30825	High affinity cationic amino acid transporter 1	SLC7A1	-	1.30594
3261	23	23	23	57.9	57.9	57.9	46.44	323.31	119000000000	61699000000	57178000000	0.718351	0.713872	0.789811	P50454;E9PPV6;E9PR70;E9PKH2;E9PK86;E9PMI5;E9PNX1;E9PJH8;E9PIG2;E9PRS3;E9PQ34;E9PLA6;H0YEP8	P50454;E9PPV6;E9PR70;E9PKH2;E9PK86;E9PMI5	Serpin H1	SERPINH1	-	2.95809
1421	15	15	15	36.2	36.2	36.2	52.269	308.42	19282000000	9659500000	9622800000	0.961327	0.787182	0.472069	F8WJN3;Q16630;F8W084;A0A3B3ISW1	F8WJN3;Q16630	Cleavage and polyadenylation specificity factor subunit 6	CPSF6	-	1.45052
589	19	14	13	9.3	7.6	7.4	312.29	33.64	337460000	164580000	172880000	1.07169	0.397146	NaN	A0A3B3ITU8;A0A3B3IU04;A0A3F2YNW8;Q14643;A0A3B3IU05;A0A3B3ITQ1;A0A3B3IU13;A0A3B3IRP0;B7ZMI3;A0A3B3ITM1;A0A3B3ITM6;A0A3B3IRT5;A0A3B3ITQ4;A0A3B3IRZ9;A0A3B3ISR4;A0A3B3IS59	A0A3B3ITU8;A0A3B3IU04;A0A3F2YNW8;Q14643;A0A3B3IU05;A0A3B3ITQ1;A0A3B3IU13;A0A3B3IRP0	Inositol 1,4,5-trisphosphate receptor type 1	ITPR1	-	0.562136
3598	14	14	14	63.3	63.3	63.3	38.577	180.05	12030000000	5579100000	6450700000	0.900026	0.876409	0.409048	P78540	P78540	Arginase-2, mitochondrial	ARG2	+	1.34739
4827	8	8	7	18.5	18.5	16.9	70.86	41.799	1728100000	1021400000	706670000	0.465922	1.0784	0.639939	Q8IUH4;F8VPW2;H0YI74;H0YIK0	Q8IUH4	Palmitoyltransferase ZDHHC13	ZDHHC13	-	1.24181
4840	20	20	20	49.3	49.3	49.3	81.836	144.82	2013100000	863760000	1149400000	0.828713	0.678883	0.66724	Q8IVL6;U3KQI6	Q8IVL6	Prolyl 3-hydroxylase 3	LEPREL2	-	2.29207
2171	8	8	8	26.5	26.5	26.5	46.987	36.12	463440000	230990000	232450000	0.782828	0.769602	0.609574	O60858;X6R9U5;X6RH27	O60858;X6R9U5	E3 ubiquitin-protein ligase TRIM13	TRIM13	-	2.22797
5028	15	15	15	41.4	41.4	41.4	45.333	115.74	3529400000	1779800000	1749600000	0.741834	0.957766	0.457316	Q8NBJ4;C9JYM4;F8WAT9;C9J941	Q8NBJ4	Golgi membrane protein 1	GOLM1	-	1.4167
5321	9	8	8	23.1	19.7	19.7	50.381	19.32	752420000	383590000	368820000	0.525468	0.915559	0.715699	Q92791;K7ERA3	Q92791;K7ERA3	Synaptonemal complex protein SC65	LEPREL4;P3H4	-	1.62575
4187	10	10	10	25.4	25.4	25.4	62.73	24.004	480790000	259990000	220800000	1.15905	0.0965318	0.89835	Q32NB8;K7EL44;K7ELT9;K7EJP6;K7EQF5;U3KQD9	Q32NB8;K7EL44;K7ELT9	CDP-diacylglycerol--glycerol-3-phosphate 3-phosphatidyltransferase, mitochondrial	PGS1	+	0.813026
265	15	15	15	36.5	36.5	36.5	74.591	60.645	1333600000	708770000	624790000	0.680774	0.620962	0.851547	A0A0B4J1R2;Q9H6R3	A0A0B4J1R2;Q9H6R3	Acyl-CoA synthetase short-chain family member 3, mitochondrial	ACSS3	+	2.03917
6925	10	10	10	26.1	26.1	26.1	49.975	77.895	1428400000	743710000	684730000	0.609566	0.818114	0.724993	Q9Y2G5;H7C2T5;A0A0C4DGX7;S6FW71	Q9Y2G5;H7C2T5	GDP-fucose protein O-fucosyltransferase 2	POFUT2	-	2.1554
4307	6	6	6	7	7	7	81.514	9.8437	626380000	294670000	331710000	0.844064	0.855113	0.451484	Q5KU26	Q5KU26	Collectin-12	COLEC12	-	1.48656
849	4	4	4	21.1	21.1	21.1	42.668	15.012	1039800000	414910000	624860000	0.877509	0.958954	0.31156	B5MDU6;Q9H6V9;C9JHU6;B5MCE2;B4DRG3;B5MCU4;A0A0A0MSH6;D3YTH1;C9JUM0	B5MDU6;Q9H6V9;C9JHU6;B5MCE2;B4DRG3;B5MCU4;A0A0A0MSH6	UPF0554 protein C2orf43	LDAH;C2orf43;FLJ21820	-	1.14146
2831	23	23	23	63.2	63.2	63.2	56.5	277.7	14190000000	7464800000	6725300000	0.802648	0.675003	0.663671	P21281;H0YC04;C9JL73;P15313;E5RGH6;H0YAT8;C9JNS9;C9JZ02	P21281;H0YC04	V-type proton ATPase subunit B, brain isoform	ATP6V1B2	-	2.41181
1783	3	3	3	13.7	13.7	13.7	29.519	3.8881	186330000	101880000	84446000	0.742524	1.06212	0.335736	K7EMR7;O75298;Q7RTN0	K7EMR7;O75298;Q7RTN0	Reticulon;Reticulon-2	RTN2	-	1.11399
4436	8	8	8	31.3	31.3	31.3	41.935	87.958	739740000	393430000	346310000	0.331247	0.721241	1.08464	Q68CQ7;C9J880;C9JPK4;C9JNB0;C9JY96	Q68CQ7;C9J880	Glycosyltransferase 8 domain-containing protein 1	GLT8D1	-	1.08647
3080	36	36	36	72.4	72.4	72.4	68.303	323.31	21164000000	11363000000	9800600000	0.788185	0.694925	0.650544	P38606;C9JVW8;C9JA17	P38606	V-type proton ATPase catalytic subunit A	ATP6V1A	-	2.48992
157	4	4	4	30.5	30.5	30.5	17.942	55.792	2204700000	1175400000	1029300000	0.722116	0.49774	0.881561	A0A087X1G7;O60613;A0A0J9YX89;A0A3B3IT39;A0A087WXL0;A8MZD0	A0A087X1G7;O60613;A0A0J9YX89;A0A3B3IT39	15 kDa selenoprotein	2015-09-01	-	1.61367
6107	9	9	7	14.3	14.3	9.7	97.356	76.626	1523600000	559740000	963890000	0.902267	0.784337	0.408359	Q9H330;H7C0G1	Q9H330;H7C0G1	Transmembrane protein 245	TMEM245	-	1.37064
2531	7	7	7	39.6	39.6	39.6	35.675	95.383	2502800000	1264500000	1238300000	1.03801	0.596935	0.452846	P05412	P05412	Transcription factor AP-1	JUN	-	1.23339
1602	9	9	9	40.3	40.3	40.3	43.229	85.021	3316100000	1399800000	1916300000	0.829606	0.89476	0.357289	H3BU86;O14662;Q96NX8;F8W9Z6;B7ZBM8;B7ZBM4;B7ZBM5;H0YEW0;E9PND6;E9PLV7	H3BU86;O14662;Q96NX8;F8W9Z6	Syntaxin-16	STX16-NPEPL1;STX16	-	1.26186
2907	4	4	4	9.7	9.7	9.7	57.847	6.8361	139590000	57613000	81976000	1.72936	-0.342232	NaN	P27037	P27037	Activin receptor type-2A	ACVR2A	-	0.204553
4089	7	7	7	12.9	12.9	12.9	95.212	8.7824	399610000	173810000	225800000	1.14672	0.698841	0.222869	Q15572;H3BR71;H3BUZ7;H3BNH3;H3BR91	Q15572	TATA box-binding protein-associated factor RNA polymerase I subunit C	TAF1C	-	0.911101
7073	12	12	11	48.5	48.5	46.2	32.736	55.836	5081900000	2625000000	2456800000	0.720279	0.775767	0.571793	Q9Y619;Q5VZD9;F2Z354	Q9Y619;Q5VZD9	Mitochondrial ornithine transporter 1	SLC25A15	+	2.11278
2508	19	19	19	67.4	67.4	67.4	43.653	219.76	22147000000	11119000000	11029000000	0.759497	0.827413	0.475976	P04637;A0A0U1RQC9;A0A087WZU8;J3KP33;A0A087X1Q1;E7ESS1;E7EQX7;A0A087WXZ1;A0A087WT22;E9PFT5;E7EMR6;E9PCY9;S4R334	P04637;A0A0U1RQC9;A0A087WZU8;J3KP33;A0A087X1Q1;E7ESS1;E7EQX7	Cellular tumor antigen p53	TP53	-	1.62648
1989	16	16	16	32.4	32.4	32.4	77.628	56.463	1069300000	565720000	503550000	0.59703	0.610039	0.853553	O15254;D6RJ89	O15254	Peroxisomal acyl-coenzyme A oxidase 3	ACOX3	-	1.84065
217	17	17	8	34.4	34.4	21.1	82.525	132.13	3444500000	1700600000	1743900000	0.805623	0.625177	0.629479	A0A0A0MS51;A0A0A0MT01;P06396;Q5T0I0;A0A0U1RQL8	A0A0A0MS51;A0A0A0MT01;P06396	Gelsolin	GSN	-	2.13023
4239	5	3	3	38.6	21.6	21.6	17.363	13.115	410180000	203180000	206990000	NaN	0.721416	0.642257	Q53FV1;F8VXD5;F8VWV8	Q53FV1;F8VXD5	ORM1-like protein 2	ORMDL2	-	1.43281
626	51	51	44	65.6	65.6	61.3	102.85	267.81	23525000000	13011000000	10513000000	0.70726	0.57415	0.75521	A0A494C1M4;Q3SY69;H0YHN9;REV__H0YLH9	A0A494C1M4;Q3SY69	Mitochondrial 10-formyltetrahydrofolate dehydrogenase	ALDH1L2	+	2.20034
6449	8	8	8	55	55	55	31.28	80.078	3019800000	1486100000	1533700000	0.696172	0.788602	0.55019	Q9NVT9;E5RJ86;E9PR92;E5RHK3	Q9NVT9;E5RJ86	Armadillo repeat-containing protein 1	ARMC1	mito-interacting	1.98691
81	5	5	5	55.6	55.6	55.6	16.081	15.662	485920000	238140000	247780000	0.577151	NaN	0.775984	A0A087WWF1;Q8WWX9	A0A087WWF1;Q8WWX9	Selenoprotein M	SELM	-	1.03207
868	7	5	5	17.4	14.4	14.4	72.286	46.812	316580000	153010000	163580000	0.63385	0.715278	NaN	B7ZBM3;Q8IVH2;A2A312;A0A590UJX7	B7ZBM3;Q8IVH2	Forkhead box protein P4	FOXP4	-	1.41592
6784	12	12	11	12.6	12.6	11.5	164.2	60.292	931280000	429790000	501490000	1.02432	0.893518	0.0810185	Q9UKJ3;K7EKU0	Q9UKJ3	G patch domain-containing protein 8	GPATCH8	-	0.816766
1476	7	7	7	5.7	5.7	5.7	184.86	5.6782	1828500000	942910000	885590000	0.775346	0.574247	0.647603	H0Y3H2;Q99758	H0Y3H2;Q99758	ATP-binding cassette sub-family A member 3	ABCA3	-	2.11354
2217	5	5	5	61	61	61	13.757	32.286	5280300000	960540000	4319800000	0.57289	0.886355	0.535394	O75348;F2Z307;O95670	O75348	V-type proton ATPase subunit G 1	ATP6V1G1	-	1.57056
2286	9	3	3	9	4.4	4.4	98.828	99.981	9067700000	4462500000	4605200000	0.628167	0.510658	0.842077	O75891;C9IZ36;C9JY00;C9JYZ6	O75891	Cytosolic 10-formyltetrahydrofolate dehydrogenase	ALDH1L1	+	1.67962
6772	7	7	7	17.1	17.1	17.1	61.554	15.294	354750000	166360000	188390000	0.867264	0.451963	NaN	Q9UK59;F8WAY1	Q9UK59	Lariat debranching enzyme	DBR1	-	0.711842
2649	3	3	3	7.1	7.1	7.1	53.924	4.5372	54463000	29324000	25139000	0.424492	0.695281	0.854231	P11169;Q8TDB8	P11169;Q8TDB8	Solute carrier family 2, facilitated glucose transporter member 3;Solute carrier family 2, facilitated glucose transporter member 14	SLC2A3;SLC2A14	-	1.46245
6881	3	3	3	6.8	6.8	6.8	55.422	9.7057	894260000	539420000	354850000	0.679694	0.338681	0.953439	Q9UPY5	Q9UPY5	Cystine/glutamate transporter	SLC7A11	-	1.18028
4836	9	9	9	25.7	25.7	25.7	52.881	32.82	1062700000	574660000	488040000	0.856627	0.442864	0.671003	Q8IV63;M0QYA8;M0R073;M0R3H2;M0QXD7;M0R025;M0QYG0;M0QZ79;M0QXV1;M0QX88;M0R200	Q8IV63;M0QYA8;M0R073	Inactive serine/threonine-protein kinase VRK3	VRK3	-	1.50005
2815	4	4	2	20.1	20.1	11.1	31.616	23.464	1044600000	569380000	475260000	0.810155	0.860128	0.283281	Q32MN6;P20226;Q6SJ96;Q7Z6S5;A0A1B0GVC6	Q32MN6;P20226;Q6SJ96	TATA-box-binding protein;TATA box-binding protein-like protein 2	TBP;TBPL2	-	1.14414
5840	6	6	6	75.5	75.5	75.5	12.395	71.443	4338300000	2192900000	2145300000	0.713344	0.577538	0.66246	Q9BSY4;F8WC14	Q9BSY4	Coiled-coil-helix-coiled-coil-helix domain-containing protein 5	CHCHD5	+	2.43406
1905	6	6	6	69.3	69.3	69.3	12.615	60.005	4462700000	2367900000	2094800000	0.499068	0.780814	0.673233	O14548;E5RJZ1;H0YBD2;E5RFH8	O14548;E5RJZ1;H0YBD2	Cytochrome c oxidase subunit 7A-related protein, mitochondrial	COX7A2L	+	1.80888
3708	12	12	12	36.1	36.1	36.1	64.608	284.26	4392900000	2054300000	2338600000	0.666938	0.746313	0.537612	Q05932;Q5JU21;Q5JU20;Q5JU23	Q05932;Q5JU21;Q5JU20;Q5JU23	Folylpolyglutamate synthase, mitochondrial	FPGS	+	2.06378
5033	6	6	6	17.6	17.6	17.6	54.646	42.271	1266900000	669850000	597100000	0.811142	0.61899	0.506968	Q8NBM8;E7EVZ5;D6R9J0	Q8NBM8;E7EVZ5	Prenylcysteine oxidase-like	PCYOX1L	-	1.73518
3873	19	19	19	34.9	34.9	34.9	90.555	133.63	2233900000	1166100000	1067700000	0.501414	0.698841	0.736341	Q13443;A0AVL1;F8WC54;A0A0J9YY58;C9J6H5;C9JPM3	Q13443;A0AVL1;F8WC54	Disintegrin and metalloproteinase domain-containing protein 9	ADAM9	-	1.90297
1874	28	28	28	52.7	52.7	52.7	81.879	323.31	14299000000	7636300000	6662300000	0.477677	0.461529	0.995966	O00461;F8W785	O00461;F8W785	Golgi integral membrane protein 4	GOLIM4	-	1.1758
3526	7	5	5	36.7	23.5	23.5	22.123	35.151	3736400000	2090100000	1646300000	0.286999	0.393965	1.25247	P62745	P62745	Rho-related GTP-binding protein RhoB	RHOB	-	0.771024
118	7	7	7	56.2	56.2	56.2	13.303	23.233	1487300000	760000000	727350000	0.792439	NaN	0.492789	A0A087WYP2;Q8IZQ5;H0YE28;H3BV83	A0A087WYP2;Q8IZQ5;H0YE28	Selenoprotein H	C11orf31;SELH	-	0.836175
6584	29	29	29	44.6	44.6	44.6	110.04	151.86	4302800000	2405300000	1897500000	0.687777	0.695816	0.534851	Q9P0K7;D6RE17;D6RB27;D6R9G4;D6RBY4;D6REL2;D6R9G6;D6RF74;D6RB25;D6RBW6	Q9P0K7	Ankycorbin	RAI14	-	2.17789
6661	8	8	8	35.2	35.2	35.2	30.381	46.871	2629500000	1100300000	1529100000	0.747344	0.931532	0.234363	Q9UBV8	Q9UBV8	Peflin	PEF1	-	1.0344
3206	14	14	14	34	34	34	51.927	147.42	9902900000	5372500000	4530500000	0.373732	0.56774	0.967363	P48723	P48723	Heat shock 70 kDa protein 13	HSPA13	-	1.16845
4526	8	8	8	23.4	23.4	23.4	49.497	25.146	669530000	346480000	323060000	0.513491	0.675184	0.717975	Q6P4E1;A0A3B3IRW9;H0YMR0;H0YM51	Q6P4E1;A0A3B3IRW9	Protein CASC4	CASC4	-	2.02398
5838	6	6	5	34.6	34.6	30.5	35.375	12.138	423230000	241350000	181890000	0.462052	NaN	0.806619	Q9BSK2	Q9BSK2	Solute carrier family 25 member 33	SLC25A33	+	0.772547
2404	68	68	68	30	30	30	378.03	232.86	4855200000	2585000000	2270200000	0.629939	0.727703	0.535855	O95613;H7C2A3	O95613	Pericentrin	PCNT	-	2.11848
4747	8	5	5	24.4	15.5	15.5	48.73	45.757	285800000	132560000	153240000	0.830012	0.801407	0.255494	Q86U06;G3XAP0;H0YJJ3;G3V546;G3V5Z6;G3V225;G3V2B4	Q86U06;G3XAP0;H0YJJ3;G3V546;G3V5Z6	Probable RNA-binding protein 23	RBM23	-	1.10729
1206	12	12	12	51.6	51.6	51.6	28.293	50.704	4772900000	1470700000	3302100000	0.401521	0.625083	0.85964	E9PCW1;O95249;K7EJC8;B4DQA8;G5E9T8;F6RU00	E9PCW1;O95249;K7EJC8;B4DQA8;G5E9T8	Golgi SNAP receptor complex member 1	GOSR1	-	1.38181
496	7	7	7	9.7	9.7	9.7	130.81	32.871	451940000	249360000	202580000	NaN	0.881978	0.373869	A0A2R8Y635;A0A2R8YDN7;Q9H7F0;A0A087WYY3;H7C1U7	A0A2R8Y635;A0A2R8YDN7;Q9H7F0;A0A087WYY3	Probable cation-transporting ATPase 13A3	ATP13A3	-	0.611268
2777	7	7	7	45.1	45.1	45.1	20.838	38.906	2772900000	854850000	1918100000	0.967242	0.713344	0.202838	P17900;H0YBY3;E5RJD0	P17900	Ganglioside GM2 activator;Ganglioside GM2 activator isoform short	GM2A	-	0.967216
3019	34	34	33	74.4	74.4	71.6	55.992	323.31	370000000000	176000000000	194000000000	0.637286	0.610606	0.634263	P34897;H0YIZ0;G3V2Y4;G3V5L0;G3V4W5;G3V540;G3V2W0;G3V241;G3V3Y8;G3V4T0;G3V4X0;G3V2E4;G3V2D2;G3V2Y1;G3V3C6	P34897;H0YIZ0	Serine hydroxymethyltransferase, mitochondrial;Serine hydroxymethyltransferase	SHMT2	+	3.74304
1618	11	2	2	52.5	11.2	11.2	26.799	3.7398	102070000	43466000	58608000	0.650029	0.604166	NaN	H7C0C1;A0A494C0K9;H7C086;H7C304;H7C006;F8WD19;H7C1M7;C9J4K5;C9JSP0;H7C1C1;F8W8A5;Q9NYP3	H7C0C1;A0A494C0K9			-	1.63322
2200	75	75	75	43.7	43.7	43.7	254.41	323.31	11342000000	5635800000	5705900000	0.732139	0.619366	0.521391	O75165;A0A3B3IRM0;H0Y8Q2;H0YA63	O75165	DnaJ homolog subfamily C member 13	DNAJC13	-	2.02787
4273	7	7	7	5.1	5.1	5.1	182.52	5.8515	136490000	71084000	65405000	0.481816	0.97563	0.412865	Q5H9F3;A0A075B6Q3;H7C4B2	Q5H9F3;A0A075B6Q3	BCL-6 corepressor-like protein 1	BCORL1	-	1.14167
2473	3	3	3	30.8	30.8	30.8	15.799	6.1888	358610000	158780000	199830000	1.07505	NaN	0.158719	P01034	P01034	Cystatin-C	CST3	-	0.390742
6238	6	6	6	36.2	36.2	36.2	27.013	43.087	2880500000	1374000000	1506600000	0.585732	0.565305	0.691756	Q9HBH1	Q9HBH1	Peptide deformylase, mitochondrial	PDF	+	2.39296
299	8	8	8	30.4	30.4	30.4	53.588	106.4	1266200000	681630000	584580000	0.504773	0.46289	0.864833	P15289;A0A0C4DFZ2;V9GYR0	P15289;A0A0C4DFZ2	Arylsulfatase A;Arylsulfatase A component B;Arylsulfatase A component C	ARSA	-	1.38765
1929	16	16	3	48	48	10.7	61.247	323.31	26193000000	13229000000	12964000000	0.722903	0.556405	0.552029	O14773;A0A2R8YD45;A0A2R8YGD1;A0A2R8Y7I4;A0A2R8YDY1	O14773;A0A2R8YD45;A0A2R8YGD1	Tripeptidyl-peptidase 1	TPP1	-	2.07665
1305	7	7	7	54.5	54.5	54.5	18.388	85.032	2704400000	1376600000	1327800000	0.508834	0.787349	0.53343	F5GYJ5;Q9NX18;F8W679;M0QYN2;F5GXW4;M0R060;F5H5T6;F5H8E2	F5GYJ5;Q9NX18	Succinate dehydrogenase assembly factor 2, mitochondrial	SDHAF2	+	1.68509
862	6	6	6	20	20	20	54.37	27.432	576930000	317340000	259590000	-0.104372	1.69225	0.237762	B7Z6T3;Q8NDZ6;E9PCX5;B7Z6A5;D6RAK4;D6RBE8;D6RAR3;E9PFW6	B7Z6T3;Q8NDZ6;E9PCX5;B7Z6A5;D6RAK4	Transmembrane protein 161B	TMEM161B	-	0.415278
3742	11	11	11	37.7	37.7	37.7	43.104	39.187	2273300000	1255900000	1017400000	0.405992	0.365692	1.05221	Q08431;H0YKS8;A0A087WUV5	Q08431;H0YKS8	Lactadherin;Lactadherin short form;Medin	MFGE8	-	0.95141
2250	6	4	4	15.6	11	11	38.799	10.763	855000000	486950000	368050000	0.640991	0.461424	0.720802	O75525;E5RG12;E5RJZ9;H0YAQ1;H0YAQ3;E5RHD3	O75525;E5RG12;E5RJZ9	KH domain-containing, RNA-binding, signal transduction-associated protein 3	KHDRBS3	-	1.80807
1802	5	3	3	19	14.2	14.2	28.148	10.333	391010000	170620000	220390000	0.680684	0.53456	NaN	M0QXT0;Q15853;M0QYU7;B4DLJ1;M0R1C6	M0QXT0;Q15853;M0QYU7;B4DLJ1	Upstream stimulatory factor 2	USF2	-	1.11814
1961	9	9	9	7.9	7.9	7.9	186.03	11.555	266870000	172830000	94033000	0.421587	0.0186342	1.38169	O15047	O15047	Histone-lysine N-methyltransferase SETD1A	SETD1A	-	0.565588
5535	4	4	4	6.6	6.6	6.6	109.13	17.831	187540000	84878000	102660000	1.56935	0.387363	-0.143785	Q96H55;A0A087WYT7;A0A087WZQ9;A0A087WU55;A0A087WY49	Q96H55	Unconventional myosin-XIX	MYO19	+	0.449747
2204	7	7	7	9.8	9.8	9.8	133.06	13.559	356090000	164270000	191820000	0.821139	0.453544	0.538011	O75182;M0QYC5;M0R271	O75182	Paired amphipathic helix protein Sin3b	SIN3B	-	1.49189
2536	18	17	11	55.3	53.7	40.2	48.057	86.726	506740000	273460000	233280000	0.620305	0.81836	0.373028	P05783;F8VZY9;CON__Q92764;C4AM86;CON__Q497I4;Q92764;CON__H-INV:HIT000015463	P05783;F8VZY9	Keratin, type I cytoskeletal 18	KRT18	-	1.37045
5789	5	5	5	5.8	5.8	5.8	119.66	9.1958	150040000	73624000	76414000	NaN	0.753519	0.447721	Q9BQF6;J3QT09	Q9BQF6;J3QT09	Sentrin-specific protease 7	SENP7	-	0.799444
6697	3	3	3	13.8	13.8	13.8	33.3	11.281	144240000	73012000	71228000	0.608715	1.00956	0.172165	Q9UH92;K7EID0	Q9UH92	Max-like protein X	MLX	-	0.878303
2814	15	15	15	33.2	33.2	33.2	52.739	53.418	1907400000	800010000	1107300000	0.865602	1.36199	-0.443607	P20073	P20073	Annexin A7	ANXA7	-	0.415009
2610	10	10	10	50.7	50.7	50.7	8.7813	64.22	18623000000	10082000000	8541500000	0.617204	0.717123	0.44778	P09669	P09669	Cytochrome c oxidase subunit 6C	COX6C	+	1.76789
4480	9	9	8	28.6	28.6	26.9	52.662	46	1582300000	876050000	706280000	0.459851	0.545771	0.772259	Q6KCM7;H7C4Z4;M0QZP9;M0R1W8;M0QZJ5;M0QZT4	Q6KCM7	Calcium-binding mitochondrial carrier protein SCaMC-2	SLC25A25	+	1.62269
6417	7	6	6	14.4	13.3	13.3	79.988	23.968	217560000	107510000	110040000	0.508226	0.674009	NaN	Q9NUT2;C9JYI3;C9JTY4	Q9NUT2	ATP-binding cassette sub-family B member 8, mitochondrial	ABCB8	+	1.05211
5810	8	8	8	20.8	20.8	20.8	46.587	30.17	857260000	465780000	391480000	0.598556	0.359521	0.810915	Q9BRR3	Q9BRR3	Transmembrane protein 246	TMEM246	-	1.34128
4455	11	11	11	35.9	35.9	35.9	58.602	14.827	382390000	159130000	223260000	1.06426	0.10675	NaN	Q6B0I6;A0A1W2PPD8;B2RXH2	Q6B0I6	Lysine-specific demethylase 4D	KDM4D	-	0.360158
6258	15	10	10	9.3	7.5	7.5	290.52	12.928	325750000	156800000	168950000	0.961031	0.205518	NaN	Q9HCK8;A0A2R8Y840;H0YJG4;A0A2R8Y4P3;A0A2R8Y808;A0A2R8YFT4;G3V2T9;A0A2R8YFI9;H0YJA4	Q9HCK8;A0A2R8Y840;H0YJG4	Chromodomain-helicase-DNA-binding protein 8	CHD8	-	0.436663
6236	8	8	8	20.6	20.6	20.6	44.223	19.958	1503400000	803420000	700000000	0.640806	0.328492	0.763832	Q9HB90;Q9NQL2	Q9HB90;Q9NQL2	Ras-related GTP-binding protein C;Ras-related GTP-binding protein D	RRAGC;RRAGD	-	1.32975
4766	6	6	6	29.5	29.5	29.5	27.194	69.448	1928400000	908080000	1020400000	0.546759	0.595886	0.584631	Q86UY6;F5H2C9;F5GY41;F5GXF6	Q86UY6;F5H2C9	N-alpha-acetyltransferase 40	NAA40	-	3.17691
2733	94	94	94	42.9	42.9	42.9	331.77	323.31	10953000000	5260900000	5691700000	0.816067	0.498966	0.408225	P15924	P15924	Desmoplakin	DSP	-	1.36317
6283	15	14	14	35	34.1	34.1	88.476	26.596	923960000	483460000	440500000	0.653885	0.692784	0.373944	Q9NP80;A0A0C4DG51;C9JAX4	Q9NP80;A0A0C4DG51	Calcium-independent phospholipase A2-gamma	PNPLA8	+	1.53286
672	38	38	38	27	27	27	227.73	235.61	6590400000	3388400000	3202000000	0.471135	0.864889	0.383021	A0A5H1ZRS1;Q15154;A0A4W8VX11;H0YBA1;E7EV93;E9PGW9;E5RGQ4	A0A5H1ZRS1;Q15154;A0A4W8VX11	Pericentriolar material 1 protein	PCM1	-	1.21608
4884	9	9	9	39.7	39.7	39.7	32.193	49.115	860280000	475240000	385050000	1.11929	0.530171	0.0628214	Q8IY26	Q8IY26	Presqualene diphosphate phosphatase	PPAPDC2	-	0.692901
4661	10	10	2	39.6	39.6	7.7	36.566	39.346	1621200000	816010000	805140000	0.610511	0.144177	0.943167	Q7L523;Q5VZM0	Q7L523;Q5VZM0	Ras-related GTP-binding protein A	RRAGA;RRAGB	-	0.870936
559	20	20	15	18.5	18.5	14.5	171.22	56.161	1338400000	724160000	614220000	0.536451	0.790105	0.355885	A0A3B3ITE7;A0A3B3IT25;A0A3B3IS40;Q9UGL1;A0A3B3ITA8;A0A3B3ISE6;A0A3B3ITJ7;B3KV94;A0A3B3IT85;A0A3B3IS31;A0A3B3ITR3;A0A3B3ITR1;A0A3B3ITJ3;A0A3B3IT51;A0A3B3ITA9	A0A3B3ITE7;A0A3B3IT25;A0A3B3IS40;Q9UGL1;A0A3B3ITA8;A0A3B3ISE6;A0A3B3ITJ7;B3KV94	Lysine-specific demethylase 5B	KDM5B	-	1.32874
3679	27	27	27	62.6	62.6	62.6	57.839	224.76	21149000000	11559000000	9590000000	0.663846	0.483674	0.531928	Q02252;G3V4Z4	Q02252;G3V4Z4	Methylmalonate-semialdehyde dehydrogenase [acylating], mitochondrial	ALDH6A1	+	2.03973
4873	19	19	18	52.3	52.3	50.5	68.117	323.31	11978000000	6045200000	5932500000	0.467384	0.597698	0.613829	Q8IXI1;H3BST5;I3L2C6;H3BUX4;H3BU27;H3BMP9;H3BVI5	Q8IXI1	Mitochondrial Rho GTPase 2	RHOT2	+	2.16795
2832	21	21	21	63.6	63.6	63.6	43.941	100.63	3447300000	1815800000	1631500000	0.582363	0.52677	0.568281	P21283;E7EV59	P21283;E7EV59	V-type proton ATPase subunit C 1	ATP6V1C1	-	3.05087
1465	9	9	9	17.5	17.5	17.5	85.146	49.314	608330000	325900000	282420000	0.373954	0.760604	0.538555	G5E9W2;Q9P2E5;H7C5L5;C9JZF7	G5E9W2;Q9P2E5	Chondroitin sulfate glucuronyltransferase	CHPF2	-	1.41953
477	4	4	4	11.4	11.4	11.4	47.076	3.7422	101840000	52395000	49446000	0.705934	NaN	0.406044	A0A2R8YCE9;A0A2R8Y4U7;A0A2R8Y524;A0A2R8YEC9;O00462;A0A2R8YE79;E9PFW2;A0A2R8Y7A0;A0A2R8Y211;A0A2R8Y7A7;A0A2R8Y7N1	A0A2R8YCE9;A0A2R8Y4U7;A0A2R8Y524;A0A2R8YEC9;O00462;A0A2R8YE79;E9PFW2;A0A2R8Y7A0;A0A2R8Y211	Beta-mannosidase	MANBA	-	0.775466
1101	2	2	2	25.3	25.3	25.3	10.264	24.141	20793000000	11161000000	9631900000	0.524164	0.586308	0.55457	D6RIE3;D6RGV5;H0UI06;P14406;D6R9C3	D6RIE3;D6RGV5;H0UI06;P14406;D6R9C3	Cytochrome c oxidase subunit 7A2, mitochondrial	COX7A2	+	2.9816
6041	5	5	5	20.5	20.5	20.5	31.957	24.869	695750000	336070000	359690000	0.664028	0.729183	0.266021	Q9H019;E9PLD2;C9JF50;E9PPF9;E9PLU1;E9PRK5;E9PPQ0;E9PRW1;E9PSD6	Q9H019;E9PLD2	Mitochondrial fission regulator 1-like	MTFR1L	+	1.20635
3149	3	3	3	14.6	14.6	14.6	22.763	5.7167	813650000	427860000	385800000	0.53067	0.518233	0.60964	P45877	P45877	Peptidyl-prolyl cis-trans isomerase C	PPIC	-	2.57354
3144	43	43	43	68.6	68.6	68.6	80.852	309.29	21288000000	11464000000	9824500000	0.499476	0.558072	0.600949	P43304;F5GYK7;E7EM56;E9PDK4	P43304	Glycerol-3-phosphate dehydrogenase, mitochondrial	GPD2	+	2.55004
6928	37	37	37	48.2	48.2	48.2	131.85	323.31	12942000000	6410900000	6530700000	0.545771	0.60521	0.506681	Q9Y2H6;G5E9X3;A0A087X1M6;H7C507	Q9Y2H6;G5E9X3	Fibronectin type-III domain-containing protein 3A	FNDC3A	-	2.57242
2629	6	5	5	39	31.7	31.7	23.48	14.092	370240000	197700000	172540000	0.449746	0.65306	NaN	P10301	P10301	Ras-related protein R-Ras	RRAS	-	0.935302
4429	4	4	4	8	8	8	110.01	6.3434	940370000	469300000	471070000	0.608904	0.772477	0.270869	Q659A1;H0YK97;H0YNU9	Q659A1;H0YK97;H0YNU9	Little elongation complex subunit 2	ICE2	-	1.18721
4552	7	7	7	24.5	24.5	24.5	35.646	19.18	681890000	304280000	377610000	0.737341	0.709467	0.204466	Q6PK18;J3QRG1;J3QLI8;K7ENS7	Q6PK18;J3QRG1	2-oxoglutarate and iron-dependent oxygenase domain-containing protein 3	OGFOD3	-	1.06374
965	6	4	4	8.7	6.4	6.4	103.14	8.8486	314900000	169400000	145500000	0.183074	NaN	0.914983	C9JXA2;P29320	C9JXA2;P29320	Receptor protein-tyrosine kinase;Ephrin type-A receptor 3	EPHA3	-	0.4268
2015	4	4	4	25.3	25.3	25.3	17.849	9.8377	381000000	212950000	168050000	0.475915	0.640621	0.523255	O15525;B0QY71;I3L2F8;B0QY70;O60675;Q9ULX9	O15525	Transcription factor MafG	MAFG	-	2.10088
5764	8	8	8	17.5	17.5	17.5	76.708	43.423	804740000	426670000	378060000	0.12618	0.62714	0.884887	Q99941;H0Y7D7;A0A0G2JIM1	Q99941;H0Y7D7	Cyclic AMP-dependent transcription factor ATF-6 beta;Processed cyclic AMP-dependent transcription factor ATF-6 beta	ATF6B	-	0.873584
6855	4	4	4	20.6	20.6	20.6	26.671	25.866	1531100000	751490000	779580000	0.863146	0.87208	-0.0988237	Q9UNN8;A0A0U1RQQ4;A0A0U1RRC4	Q9UNN8;A0A0U1RQQ4	Endothelial protein C receptor	PROCR	-	0.633578
3981	74	74	74	57.8	57.8	57.8	226.66	323.31	45270000000	25387000000	19883000000	0.450697	0.643856	0.539142	Q14676;H0Y6Z8;A2AB05;A2AB07;A2AB06;A0A087X0R2	Q14676	Mediator of DNA damage checkpoint protein 1	MDC1	-	1.9852
4667	6	4	4	18.6	13.7	13.7	58.278	12.957	281810000	150830000	130980000	0.748891	0.752749	0.127132	Q7L804	Q7L804	Rab11 family-interacting protein 2	RAB11FIP2	-	0.918435
5360	5	5	5	33.2	33.2	33.2	25.728	48.923	5892800000	3168400000	2724400000	0.615134	0.395063	0.610015	Q969E2;K7EJJ4;C9JWM2	Q969E2;K7EJJ4;C9JWM2	Secretory carrier-associated membrane protein 4	SCAMP4	-	1.75555
5937	7	7	6	18.6	18.6	16.8	64.328	14.835	743670000	379110000	364560000	0.671565	0.413161	0.525497	Q9BWN1;H3BND2	Q9BWN1	Proline-rich protein 14	PRR14	-	1.72408
4254	6	6	6	35.9	35.9	35.9	23.18	22.347	790670000	479910000	310760000	0.551196	0.239765	0.812283	Q567V2	Q567V2	Mpv17-like protein 2	MPV17L2	+	1.0758
2481	48	46	4	69.4	68.1	14.2	74.139	323.31	126000000000	67085000000	58950000000	0.56003	0.542308	0.500299	P02545;H0YAB0;A0A0C4DGC5	P02545	Prelamin-A/C;Lamin-A/C	LMNA	-	2.95963
1627	3	3	3	16.4	16.4	16.4	31.664	9.5306	294760000	171720000	123040000	0.625177	0.439676	NaN	H7C1M5;Q9H147;F2Z2A4;H0Y501;H7C1J2	H7C1M5;Q9H147;F2Z2A4;H0Y501	Deoxynucleotidyltransferase terminal-interacting protein 1	DNTTIP1	-	0.959401
178	17	13	13	70.3	55.6	55.6	30.376	323.31	57032000000	29748000000	27284000000	0.525568	0.477056	0.592615	A0A096LPI6;P0DPI2;A0A0B4J2D5;A0A096LNH5;H7C1F6;H7C2G3;A0A096LP73;A0A2R8YDR7;F2Z2Q0;A0A096LP12;A0A096LNJ1;A0A2R8Y6K9	A0A096LPI6;P0DPI2;A0A0B4J2D5;A0A096LNH5;H7C1F6;H7C2G3		C21orf33		2.40385
4730	9	9	9	6.1	6.1	6.1	303.1	27.253	299650000	147170000	152480000	0.562768	0.284633	0.743786	Q7Z7M0;F5GZG7	Q7Z7M0	Multiple epidermal growth factor-like domains protein 8	MEGF8	-	1.2371
312	4	2	2	54	14.3	14.3	7.4054	3.7069	450880000	197330000	253560000	0.559443	0.5007	NaN	A0A0C4DGB9	A0A0C4DGB9		PPA2		1.45297
7045	7	7	2	40.1	40.1	8.1	28.262	37.556	916640000	460260000	456380000	0.655718	0.477781	0.450696	Q9Y5K8;G3V2V6;H0YJH8;G3V559;H0YJS0;G3V341;G3V3T8;H0YJ55;G3V5S7	Q9Y5K8;G3V2V6;H0YJH8;G3V559	V-type proton ATPase subunit D	ATP6V1D	-	1.83843
4326	8	8	8	28.4	28.4	28.4	53.67	24.74	1118300000	594750000	523560000	0.345396	0.49682	0.738144	Q5SRI9;X6R7A2	Q5SRI9	Glycoprotein endo-alpha-1,2-mannosidase	MANEA	-	1.35615
6223	5	5	5	27.2	27.2	27.2	31.932	6.9302	154250000	90444000	63810000	0.322966	-0.0153596	1.2684	Q9HAN9;B1AN62	Q9HAN9	Nicotinamide/nicotinic acid mononucleotide adenylyltransferase 1	NMNAT1	-	0.515895
3403	7	7	7	38.5	38.5	38.5	23.449	25.162	2388700000	1310700000	1078000000	0.681044	0.592636	0.301764	P55789;H3BQQ4;H3BRD2;H3BRW3	P55789;H3BQQ4;H3BRD2	FAD-linked sulfhydryl oxidase ALR;Sulfhydryl oxidase	GFER	+	1.35215
2724	8	8	8	34.7	34.7	34.7	43.92	38.192	681420000	366270000	315150000	0.47747	0.35321	0.744463	P15291;Q86XA6	P15291	Beta-1,4-galactosyltransferase 1;Lactose synthase A protein;N-acetyllactosamine synthase;Beta-N-acetylglucosaminylglycopeptide beta-1,4-galactosyltransferase;Beta-N-acetylglucosaminyl-glycolipid beta-1,4-galactosyltransferase;Processed beta-1,4-galactosyltransferase 1	B4GALT1	-	1.34598
649	16	16	16	65.1	65.1	65.1	40.936	323.31	13091000000	6707500000	6383800000	0.388575	0.609755	0.570357	A0A5F9UP49;Q9BRK5;A0A5F9UJX7;H0Y3T6;G3V1E2	A0A5F9UP49;Q9BRK5;A0A5F9UJX7;H0Y3T6;G3V1E2	45 kDa calcium-binding protein	SDF4	-	1.78121
6471	8	8	8	48.8	48.8	48.8	24.171	53.817	2089800000	1092200000	997640000	0.471448	0.471135	0.624599	Q9NWM8;H7C1Z9;F8WBZ0	Q9NWM8;H7C1Z9	Peptidyl-prolyl cis-trans isomerase FKBP14;Peptidyl-prolyl cis-trans isomerase	FKBP14	-	2.02529
694	5	5	3	34.8	34.8	17.9	25.961	8.0017	284170000	140940000	143230000	0.61372	0.739502	0.209195	A2AAZ0;Q5Y7D6;Q5SU54;A2AAY8;E9PIB1;A0A140T9Z9;Q29967;A0A0U5Q247;A0A0D5XQ77	A2AAZ0;Q5Y7D6;Q5SU54;A2AAY8	Beta-2-microglobulin	HLA-DQB1		1.08193
6558	15	15	15	47.8	47.8	47.8	41.544	59.093	7794600000	3775000000	4019600000	0.335255	0.546759	0.680174	Q9NZJ7;H0Y8C3;H7C196	Q9NZJ7;H0Y8C3	Mitochondrial carrier homolog 1	MTCH1	+	1.45305
401	8	8	8	18.6	18.6	18.6	87.217	91.515	1116800000	578160000	538670000	0.656908	0.470823	0.434422	Q03518;A0A140T9T7;A0A0S2Z4R8	Q03518;A0A140T9T7;A0A0S2Z4R8	Antigen peptide transporter 1	TAP1	-	1.76798
6013	6	6	6	9.2	9.2	9.2	92.622	11.552	344890000	186360000	158530000	0.549423	0.673285	0.336501	Q9C0C4	Q9C0C4	Semaphorin-4C	SEMA4C	-	1.46863
4426	4	4	4	18.7	18.7	18.7	57.218	9.9706	95506000	44531000	50975000	0.611833	0.427392	NaN	Q643R3;A0A0C4DGT4;H3BMK4	Q643R3;A0A0C4DGT4	Lysophospholipid acyltransferase LPCAT4	LPCAT4	-	0.951469
4694	22	13	13	12	7.8	7.8	227.87	18.744	1839000000	851410000	987600000	0.559051	0.614945	0.380972	Q7Z406;M0QY43;A0A0C4DFM8;A0A2R8Y4C3;A0A2R8Y454	Q7Z406;M0QY43	Myosin-14	MYH14	-	1.74413
5162	10	10	10	12.4	12.4	12.4	134.3	15.837	430930000	209390000	221540000	0.662844	0.807849	0.0835386	Q8TD43	Q8TD43	Transient receptor potential cation channel subfamily M member 4	TRPM4	-	0.841579
6611	5	5	5	11.4	11.4	11.4	69.324	9.7471	612540000	318890000	293650000	0.639047	0.523863	0.389583	Q9P2C4	Q9P2C4	Transmembrane protein 181	TMEM181	-	1.72456
5397	15	15	15	26.7	26.7	26.7	80.642	56.863	2276100000	1377300000	898790000	0.411209	0.529771	0.608254	Q96AQ6;Q5T173	Q96AQ6	Pre-B-cell leukemia transcription factor-interacting protein 1	PBXIP1	-	1.91802
5626	9	9	9	21	21	21	52.764	106.4	3820600000	1924300000	1896300000	0.421371	0.512277	0.615331	Q96N66;A9C4B8;M0R1Z5;H7C2M4;C9J4E9;A0A0G2JNX6	Q96N66	Lysophospholipid acyltransferase 7	MBOAT7	-	1.93663
4380	10	10	10	54.4	54.4	54.4	29.745	32.108	1370200000	744950000	625200000	0.49774	0.617957	0.430139	Q9NPJ6;Q5T911;A0A087X0U0	Q9NPJ6;Q5T911	Mediator of RNA polymerase II transcription subunit 4	MED4	-	1.9519
4177	10	10	10	29.1	29.1	29.1	55.65	45.873	3045300000	1579100000	1466200000	0.469782	0.469678	0.599003	Q2TAA5;A0A3B3ISU2;A0A3B3IS90;A0A3B3ISP7	Q2TAA5;A0A3B3ISU2	GDP-Man:Man(3)GlcNAc(2)-PP-Dol alpha-1,2-mannosyltransferase	ALG11	-	2.15573
5003	10	10	10	65.2	65.2	65.2	27.459	31.409	1210800000	659300000	551470000	0.507516	0.379288	0.648937	Q8N8L6;H0Y8L6	Q8N8L6	ADP-ribosylation factor-like protein 10	ARL10	-	1.65039
4038	21	21	21	48.3	48.3	48.3	74.423	312.65	9926400000	4959800000	4966600000	0.465922	0.556601	0.510416	Q15067;K7ELT1;I3L0T4;I3L2U4;I3L4S5;K7ENF1;K7ESC7	Q15067	Peroxisomal acyl-coenzyme A oxidase 1	ACOX1	-	2.58263
1706	14	14	14	54.4	54.4	54.4	42.692	75.249	2874800000	1517100000	1357700000	0.422448	0.45628	0.651972	J3KPT4;Q9H4I3	J3KPT4;Q9H4I3	TraB domain-containing protein	TRABD	-	1.71903
4208	6	6	6	60	60	60	10.394	14.245	1495300000	794650000	700660000	0.467488	0.521654	0.53483	Q49B96;F8WEL9	Q49B96;F8WEL9	Cytochrome c oxidase assembly protein COX19	COX19	+	2.78482
2606	12	12	12	56.9	56.9	56.9	32.818	115.63	8901400000	3841900000	5059500000	0.220949	0.390448	0.901715	P09601;B1AHA8	P09601;B1AHA8	Heme oxygenase 1	HMOX1	-	0.877426
3446	2	2	2	31.6	31.6	31.6	8.1828	131.83	5409800000	2574100000	2835600000	0.538737	0.742092	0.23204	P60602	P60602	Reactive oxygen species modulator 1	ROMO1	+	1.11568
5246	25	25	25	47.7	47.7	47.7	76.986	323.31	20128000000	10204000000	9924100000	0.296076	0.732747	0.48068	Q8WWK9;C9J649;C9J7Y4	Q8WWK9	Cytoskeleton-associated protein 2	CKAP2	-	1.23785
2738	10	10	10	32.8	32.8	32.8	44.297	42.918	2159600000	668010000	1491600000	0.755742	0.700262	0.0489644	P16219;E9PE82	P16219;E9PE82	Short-chain specific acyl-CoA dehydrogenase, mitochondrial	ACADS	+	0.802422
5703	15	15	15	49.3	49.3	49.3	57.076	50.108	1479800000	723710000	756120000	0.24123	1.06343	0.196707	Q96T60;M0QYH2;A0A0D9SFL2;M0R3C8;M0QYI1;A0A0D9SFD6;A0A0D9SEV0;M0R000;A0A1B0GU66;M0QX49;M0R097	Q96T60;M0QYH2;A0A0D9SFL2;M0R3C8	Bifunctional polynucleotide phosphatase/kinase;Polynucleotide 3-phosphatase;Polynucleotide 5-hydroxyl-kinase	PNKP	-	0.662121
1471	8	8	6	65.1	65.1	49.3	17.089	207.45	41443000000	20756000000	20687000000	0.764346	0.545573	0.188332	G8JLA2;F8W1R7;J3KND3;G3V1V0;B7Z6Z4;P60660;F8VPF3;F8VZU9;G3V1Y7;F8W180;F8VXL3;H0YI43	G8JLA2;F8W1R7;J3KND3;G3V1V0;B7Z6Z4;P60660;F8VPF3;F8VZU9;G3V1Y7;F8W180	Myosin light polypeptide 6	MYL6	-	1.01388
1598	4	4	4	14.6	14.6	14.6	30.758	5.3525	275270000	136080000	139180000	0.490981	0.507516	NaN	H3BTN6;Q9H6L2;H3BPY4;H3BMW7	H3BTN6;Q9H6L2;H3BPY4;H3BMW7	Transmembrane protein 231	TMEM231	-	1.97711
4116	20	20	19	44.5	44.5	42.7	66.452	143.34	3907700000	1902000000	2005800000	0.513592	0.484293	0.498484	Q15833;M0R0M7;M0R1A1;M0R118;M0QZ54;R4GMY7;M0R376;M0R0D4	Q15833;M0R0M7	Syntaxin-binding protein 2	STXBP2	-	3.54136
2705	23	23	23	72	72	72	37.895	323.31	127000000000	62652000000	64004000000	0.387473	0.398898	0.708161	P13995;B8ZZU9;B9A062	P13995;B8ZZU9	Bifunctional methylenetetrahydrofolate dehydrogenase/cyclohydrolase, mitochondrial;NAD-dependent methylenetetrahydrofolate dehydrogenase;Methenyltetrahydrofolate cyclohydrolase	MTHFD2	+	1.37987
1353	6	6	4	24.5	24.5	16.2	32.45	9.6653	257640000	143070000	114570000	0.443819	0.438932	0.605157	F6SL11;O95258;Q5JY88;A0A087WWR9;E5RIW6	F6SL11;O95258	Brain mitochondrial carrier protein 1	SLC25A14	+	1.92414
3707	13	13	13	24.1	24.1	24.1	77.504	37.521	1339700000	637990000	701730000	0.649294	0.584866	0.246738	Q05655;A0A494C1T7;C9K0E3;A0A494BZX2;C9JZU8;C9J9P1	Q05655	Protein kinase C delta type;Protein kinase C delta type regulatory subunit;Protein kinase C delta type catalytic subunit	PRKCD	mito-interacting	1.2335
6045	3	3	3	16.6	16.6	16.6	24.14	5.412	531210000	216480000	314730000	1.084	0.809415	-0.413702	Q9H081;I3L4K6	Q9H081	Protein MIS12 homolog	MIS12	-	0.402178
5780	9	9	9	34.8	34.8	34.8	35.505	97.739	9973200000	5177600000	4795600000	0.542902	0.470303	0.462137	Q9BQ69	Q9BQ69	O-acetyl-ADP-ribose deacetylase MACROD1	MACROD1	+	2.56649
283	8	8	7	14.1	14.1	13.1	118.4	13.902	2947700000	1495500000	1452200000	-0.193486	1.55827	0.109188	A0A0C3SFZ7;Q03112;E7EUL6;E7EPY2;E7ERX0;H9KVD4	A0A0C3SFZ7;Q03112;E7EUL6	MDS1 and EVI1 complex locus protein EVI1	MECOM	-	0.337856
6185	6	6	6	16.9	16.9	16.9	66.999	4.9258	172510000	79346000	93165000	0.515006	0.466027	NaN	Q9H8M2;H0YBR9;H0YAW8;H0YBF1;C9JBY0	Q9H8M2	Bromodomain-containing protein 9	BRD9	-	1.49815
4593	11	11	11	30.7	30.7	30.7	56.563	114.77	5061700000	2674100000	2387600000	0.368042	0.381616	0.720137	Q6Y288	Q6Y288	Beta-1,3-glucosyltransferase	B3GALTL	-	1.29189
1385	5	5	5	19	19	19	34.046	10.097	412630000	209830000	202800000	0.289362	0.774671	0.404305	F8VZA2;Q6P1Q0;F8VP71;F8VVQ3;H0YIV5;F8VS60;F8W0R0;F8W1Z2;H0YHF4;F8VR33;F8VQE7;F8VTR1;F8VPY5	F8VZA2;Q6P1Q0;F8VP71;F8VVQ3	LETM1 domain-containing protein 1	LETMD1	+	1.1022
1264	6	6	6	5.6	5.6	5.6	130.69	4.5135	147020000	75359000	71660000	1.08209	0.76137	-0.380064	E9PMC9;Q7Z589;H0YET8;E9PPE6;H0YCS3	E9PMC9;Q7Z589	Protein EMSY	C11orf30;EMSY	-	0.41313
4451	29	29	29	34.4	34.4	34.4	124.6	157.26	5063200000	2473400000	2589800000	0.713696	0.46874	0.280387	Q69YQ0;A0A494C1J1;F8WAN1;C9J8U1;C9JLY8	Q69YQ0;A0A494C1J1;F8WAN1;C9J8U1	Cytospin-A	SPECC1L;SPECC1L-ADORA2A	-	1.21996
5254	6	3	3	23.8	14.9	14.9	30.512	14.83	695970000	361070000	334900000	0.787349	0.0539454	0.615221	Q8WXF0	Q8WXF0	Serine/arginine-rich splicing factor 12	SRSF12	-	0.796866
5718	7	7	7	19.8	19.8	19.8	45.467	15.955	1091700000	582060000	509680000	0.152118	0.360196	0.939344	Q99519;E9PIF4	Q99519;E9PIF4	Sialidase-1	NEU1	-	0.753806
2094	17	17	17	74	74	74	26.227	172.15	35653000000	17382000000	18271000000	0.602647	0.525768	0.323083	O43809;H3BND3;H3BV41	O43809;H3BND3	Cleavage and polyadenylation specificity factor subunit 5	NUDT21	-	1.54608
6111	8	8	8	24.9	24.9	24.9	37.205	42.314	5589700000	2847100000	2742500000	0.409907	0.577828	0.463231	Q9H3K2	Q9H3K2	Growth hormone-inducible transmembrane protein	GHITM	+	1.98595
3173	44	44	42	29.7	29.7	28.8	270.63	244.46	4768400000	2471600000	2296900000	0.541515	0.638398	0.265813	P46821;D6RA32;D6RA40;D6RCL2;D6RGJ3	P46821	Microtubule-associated protein 1B;MAP1B heavy chain;MAP1 light chain LC1	MAP1B	-	1.30386
3086	11	11	11	12.7	12.7	12.7	178.19	32.173	377320000	171430000	205880000	0.392427	0.867896	0.182999	P39060;H7BXV5;H7C457	P39060;H7BXV5	Collagen alpha-1(XVIII) chain;Endostatin	COL18A1	-	0.851248
1920	28	28	28	9.7	9.7	9.7	593.38	67.533	952440000	499060000	453390000	0.597793	0.621806	0.22329	O14686;F8VWW4;A0A3B3ISC8;H0YEF2	O14686	Histone-lysine N-methyltransferase 2D	KMT2D	-	1.18693
6621	12	12	12	32.9	32.9	32.9	59.977	44.093	871710000	391650000	480060000	0.226508	0.328262	0.885633	Q9P2J9;H3BQX2;H3BTU5;H3BSA5;H3BV50	Q9P2J9	[Pyruvate dehydrogenase [acetyl-transferring]]-phosphatase 2, mitochondrial	PDP2	+	0.842233
5655	10	10	10	40.6	40.6	40.6	35.818	46.937	2699900000	1377800000	1322100000	0.59703	0.597698	0.241833	Q96QD9;H9KVC6;H9KVD1;H9KVC1;H9KVD5	Q96QD9	UAP56-interacting factor	FYTTD1	-	1.25071
3302	13	13	12	40	40	35.9	56.695	63.476	2773500000	1477500000	1296000000	0.606442	0.293841	0.533744	P51688;I3NI22;I3L4B7;I3L2L4;I3L2I6	P51688	N-sulphoglucosamine sulphohydrolase	SGSH	-	1.43308
1713	11	11	11	34.1	34.1	34.1	35.922	66.866	14116000000	7533300000	6582600000	0.391108	0.405992	0.621155	J3KQJ1;Q8NBJ7;C9JL30;A8MXB9;A0A494C1B1;C9J660;H7C3B2;F8WA42;E9PBT8;J3QT17;E9PG02;F8WEX5;F8WEV7;F8WES7	J3KQJ1;Q8NBJ7;C9JL30;A8MXB9;A0A494C1B1;C9J660;H7C3B2;F8WA42	Sulfatase-modifying factor 2	SUMF2	-	1.62273
3038	111	95	89	55.1	46.8	43.3	226.53	323.31	66803000000	33169000000	33634000000	0.806613	0.399226	0.210746	P35579;Q5BKV1;B1AH99;A1L2Z2;P12883	P35579	Myosin-9	MYH9	-	0.938558
6338	5	5	5	26.2	26.2	26.2	22.252	21.213	3459100000	1605100000	1854000000	0.327112	0.582941	0.505267	Q9NR77;F5H4N4;A0A087X249;F5GXM0	Q9NR77;F5H4N4	Peroxisomal membrane protein 2	PXMP2	+	1.60537
5179	9	9	9	40.2	40.2	40.2	23.881	72.695	9780500000	5093800000	4686700000	0.41846	0.587749	0.405509	Q8TED1;E7ETY7;J3KNB5	Q8TED1;E7ETY7	Probable glutathione peroxidase 8;Glutathione peroxidase	GPX8	-	1.81786
3140	13	13	13	27.5	27.5	27.5	70.857	31.268	1896500000	1002300000	894150000	0.54092	0.377957	0.491774	P43155;B7ZBP5;A6PVN3;H0Y4Z7	P43155	Carnitine O-acetyltransferase	CRAT	+	1.98417
6241	4	4	4	27.2	27.2	27.2	17.201	8.448	626460000	318470000	307990000	0.306029	0.61711	0.486873	Q9HBL7	Q9HBL7	Plasminogen receptor (KT)	PLGRKT	+	1.45704
836	2	2	2	21.5	21.5	21.5	14.932	212.71	693720000	308550000	385170000	NaN	0.764431	0.174768	B5MBW9;Q8WYQ3	B5MBW9;Q8WYQ3	Coiled-coil-helix-coiled-coil-helix domain-containing protein 10, mitochondrial	CHCHD10	+	0.447439
4726	9	8	8	42.3	34.8	34.8	25.943	187.58	11986000000	5982100000	6004300000	0.473215	0.51248	0.422868	Q7Z7H5;F8W7F7	Q7Z7H5;F8W7F7	Transmembrane emp24 domain-containing protein 4	TMED4	-	2.51754
843	2	2	2	14.2	14.2	14.2	18.465	5.807	783510000	392020000	391490000	0.718877	0.645794	0.0407937	B5MCD7;O43759;A2A283;F8WCE4	B5MCD7;O43759;A2A283;F8WCE4	Synaptogyrin-1	SYNGR1	-	0.793049
4599	11	11	11	32.4	32.4	32.4	51.4	131.81	5558800000	2774100000	2784600000	0.509037	0.398898	0.496733	Q6YP21;A0A0A0MRN7	Q6YP21;A0A0A0MRN7	Kynurenine--oxoglutarate transaminase 3	CCBL2	+	2.26024
280	10	10	8	22.6	22.6	19.6	75.316	31.797	872690000	434990000	437690000	0.424707	0.631244	0.342543	Q9H334;A0A5H1ZRR8;A0A3B3IT66;A0A0B4J2F3;A0A3B3IST0;G5E965;A0A3B3IST6;A0A3B3IS20;A0A3B3IRW5;A0A3B3IRS5;A0A3B3IUB6;A0A3B3IS87;H0Y882;A0A3B3IT14;C9J0F0;A0A3B3ISQ6;C9IYY1;A0A3B3IU15;A0A3B3IU08;A0A3B3IT26;A0A087X2G3;A0A3B3ISA4;B7ZLG1;A0A0C4DFW6;C9J5T4;Q9BZS1;Q0PRL4	Q9H334;A0A5H1ZRR8;A0A3B3IT66;A0A0B4J2F3;A0A3B3IST0;G5E965;A0A3B3IST6;A0A3B3IS20;A0A3B3IRW5;A0A3B3IRS5;A0A3B3IUB6;A0A3B3IS87;H0Y882;A0A3B3IT14;C9J0F0	Forkhead box protein P1	FOXP1	-	1.49074
5004	7	7	7	29.4	29.4	29.4	32.062	13.904	432330000	210860000	221470000	0.567156	0.496616	0.330302	Q8N8R3;G3V5F4;G3V441;G3V4H8	Q8N8R3	Mitochondrial basic amino acids transporter	SLC25A29	+	1.65607
2576	13	13	13	26.9	26.9	26.9	74.731	75.522	2864500000	1393100000	1471400000	0.426211	0.521051	0.44495	P08236;F8WBK6;F2Z3L6	P08236	Beta-glucuronidase	GUSB	-	2.41093
2668	91	91	91	49	49	49	274.37	323.31	63384000000	32966000000	30417000000	0.457962	0.497127	0.42942	P11717;S4R328	P11717	Cation-independent mannose-6-phosphate receptor	IGF2R	-	2.7439
1231	8	8	8	8.6	8.6	8.6	121.48	6.9967	251820000	127760000	124060000	0.553655	0.731009	0.098799	Q9Y4E5;E9PH99;D6RIA1	Q9Y4E5;E9PH99	Zinc finger protein 451	ZNF451	-	0.872951
4214	7	7	7	18.2	18.2	18.2	50.566	14.017	1626500000	853090000	773360000	0.322159	0.534062	0.524874	Q4G148	Q4G148	Glucoside xylosyltransferase 1	GXYLT1	-	1.66098
5832	2	2	2	11.2	11.2	11.2	21.042	2.9413	20571000	10611000	9960000	0.525768	NaN	0.394752	Q9BSG0	Q9BSG0	Protease-associated domain-containing protein 1	PRADC1	-	1.04574
4810	11	11	11	54.7	54.7	54.7	31.642	323.31	18737000000	10006000000	8730700000	0.448161	0.427284	0.504796	Q86Y82;B1AJQ6	Q86Y82;B1AJQ6	Syntaxin-12	STX12	-	2.59799
2695	9	9	9	12.3	12.3	12.3	114.9	24.187	333940000	163000000	170940000	0.701239	0.504671	0.172913	P13612;E7EP60	P13612;E7EP60	Integrin alpha-4	ITGA4	-	1.01545
4851	14	14	14	44.1	44.1	44.1	46.323	84.197	3752100000	1873400000	1878800000	0.48656	0.448267	0.443222	Q8IWB7;C9JJ54;A0A494C0A6	Q8IWB7	WD repeat and FYVE domain-containing protein 1	WDFY1	-	3.05251
5955	7	7	7	26.1	26.1	26.1	44.047	21.456	803380000	405030000	398350000	-0.00937905	0.92729	NaN	Q9BXR0;K7ESP6;K7EJ21;K7EL95;K7EPI1	Q9BXR0	Queuine tRNA-ribosyltransferase	QTRT1	+	0.295473
7074	11	11	11	47.5	47.5	47.5	32.583	144.69	5320700000	2899200000	2421400000	0.448901	0.447949	0.475836	Q9Y624;A0A087WY82	Q9Y624;A0A087WY82	Junctional adhesion molecule A	F11R	-	3.39916
5201	14	7	7	75.5	40.3	40.3	24.214	84.829	3302600000	2041700000	1260900000	0.468427	0.427821	0.471869	Q8WUD1;A0A3B3ITL1;E9PE37;H0YDL5	Q8WUD1;A0A3B3ITL1	Ras-related protein Rab-2B	RAB2B	-	3.01748
3811	15	11	11	59.1	39.9	39.9	35.816	285.51	19471000000	9500800000	9970700000	0.557582	0.450697	0.359823	Q13011;M0R248;M0QZW4	Q13011;M0R248	Delta(3,5)-Delta(2,4)-dienoyl-CoA isomerase, mitochondrial	ECH1	+	1.81405
5274	10	10	10	50.2	50.2	50.2	24.68	87.415	7390700000	4021500000	3369200000	0.187894	0.353662	0.818605	Q92520;C9JP35;C9JMN4	Q92520;C9JP35;C9JMN4	Protein FAM3C	FAM3C	-	0.85921
4671	13	13	13	45.2	45.2	45.2	41.881	77.991	7222800000	2986700000	4236100000	0.373286	0.434988	0.550676	Q7LGA3;K7EP71	Q7LGA3	Heparan sulfate 2-O-sulfotransferase 1	HS2ST1	-	1.88876
2850	23	23	2	57.8	57.8	4.9	53.836	142.22	12735000000	6316200000	6418900000	0.48419	0.387142	0.484812	P22570	P22570	NADPH:adrenodoxin oxidoreductase, mitochondrial	FDXR	+	2.29119
5938	17	17	17	64.9	64.9	64.9	44.94	138.49	7306900000	3671600000	3635300000	0.434562	0.558659	0.362418	Q9BWS9;E9PPA0;E9PI70;E9PIP0;E9PRL3;E9PPH0;E9PKF1;H0YC89;H0YDL6;H0YCC4;H0YEA3	Q9BWS9	Chitinase domain-containing protein 1	CHID1	-	1.80394
1058	7	7	7	40.1	40.1	40.1	25.83	18.775	709850000	402210000	307640000	0.109294	-0.0155346	1.26115	Q5HY75;D3DWX8;P98173;A6QRH7	Q5HY75;D3DWX8;P98173;A6QRH7	Protein FAM3A	FAM3A	-	0.417834
3152	12	12	11	53.4	53.4	47.1	22.225	323.31	87344000000	45726000000	41618000000	0.439995	0.411318	0.503487	P45973;F8VNY3	P45973	Chromobox protein homolog 5	CBX5	-	2.4417
3434	10	10	7	33.3	33.3	23.8	44.694	37.116	1260000000	575120000	684890000	0.330444	0.57192	NaN	P58317;K7EQI1;Q6ZMS4	P58317	Zinc finger protein 121	ZNF121	-	0.778686
4256	16	16	16	12.5	12.5	12.5	239.39	44.572	735770000	371610000	364160000	0.423202	0.712112	0.217206	Q58EX2;H7C2P2	Q58EX2;H7C2P2	Protein sidekick-2	SDK2	-	1.05472
2582	11	11	11	10.1	10.1	10.1	167.55	34.837	742880000	367600000	375280000	0.601221	0.264957	0.486186	P08572;A0A3B3IS47;A0A3B3IT80;A0A087WY39	P08572	Collagen alpha-2(IV) chain;Canstatin	COL4A2	-	1.34948
1391	20	20	20	79.7	79.7	79.7	25.63	323.31	164000000000	84760000000	78853000000	0.550802	0.310689	0.490841	F8W1A4;P54819;F8VY04;A0A5K1VW67;F8VZG5;A0A5F9ZHP2;G3V213;F8VPP1	F8W1A4;P54819;F8VY04;A0A5K1VW67;F8VZG5;A0A5F9ZHP2	Adenylate kinase 2, mitochondrial;Adenylate kinase 2, mitochondrial;Adenylate kinase 2, mitochondrial, N-terminally processed	AK2	+	1.60775
6589	6	6	3	51.6	51.6	30.1	17.371	44.352	2989700000	1701700000	1288000000	0.123004	0.319849	0.907495	Q9P0S3;F6WST4;A0A1B0GXE7	Q9P0S3;F6WST4;A0A1B0GXE7	ORM1-like protein 1	ORMDL1	-	0.707083
6207	10	10	10	12.1	12.1	12.1	145.39	24.185	450390000	242700000	207690000	NaN	0.655901	0.244224	Q9H9J4;C9JPC9;E5RJP3;B4DP25;E7EWZ4	Q9H9J4;C9JPC9	Ubiquitin carboxyl-terminal hydrolase 42	USP42	-	0.563709
357	30	30	30	40.6	40.6	40.6	118.5	238.67	8342300000	4492300000	3850000000	0.540027	0.360196	0.449927	B4E0K6;A0A0G2JL52;B7ZL25;A0A0G2JIA5;A0A140TA36;A0A140TA45;A0A140T8Y0;A0A140TA35;Q5ST30;A0A140TA40;A0A0A0MTG1;B7ZCJ6;A2ABL6	B4E0K6;A0A0G2JL52;B7ZL25;A0A0G2JIA5;A0A140TA36;A0A140TA45;A0A140T8Y0;A0A140TA35;Q5ST30;A0A140TA40;A0A0A0MTG1	Valine--tRNA ligase, mitochondrial	VARS2	+	1.88453
4843	2	2	2	18.7	18.7	18.7	17.177	9.8312	202090000	113250000	88842000	0.068602	0.644595	0.635248	Q8IVP5	Q8IVP5	FUN14 domain-containing protein 1	FUNDC1	+	0.847035
102	10	10	8	7.8	7.8	6.7	212.2	23.064	937370000	445360000	492010000	1.1564	0.498557	-0.306729	A0A087WY00;G3V394;F8WE88;F8W6H6;Q9Y4I1;E7ERV5	A0A087WY00;G3V394;F8WE88;F8W6H6;Q9Y4I1	Unconventional myosin-Va	MYO5A	-	0.398555
5390	8	8	8	71.7	71.7	71.7	22.337	179.35	8935400000	4736300000	4199100000	0.394295	0.364012	0.577422	Q96AB3;K7EKW4;K7ENV7	Q96AB3;K7EKW4;K7ENV7	Isochorismatase domain-containing protein 2, mitochondrial	ISOC2	+	1.66371
2947	20	20	20	50.3	50.3	50.3	61.719	138.91	8842100000	4409100000	4433000000	0.510354	0.31545	0.508855	P30038;Q5TF55	P30038	Delta-1-pyrroline-5-carboxylate dehydrogenase, mitochondrial	ALDH4A1	+	1.68795
5402	25	25	24	46.9	46.9	46.9	64.244	185.21	23087000000	10906000000	12181000000	0.482332	0.507719	0.343787	Q96AY3;H0Y827;K7ESG6;K7ELI6;C9JPC3;K7EM43	Q96AY3	Peptidyl-prolyl cis-trans isomerase FKBP10	FKBP10	+	1.89025
5396	6	6	6	32.3	32.3	32.3	25.217	42.276	688140000	375470000	312670000	NaN	0.358621	0.529447	Q96AJ9	Q96AJ9	Vesicle transport through interaction with t-SNAREs homolog 1A	VTI1A	-	0.917284
3242	12	12	7	24.1	24.1	13.9	73.514	46.211	1023300000	497030000	526240000	0.554245	0.596172	0.181575	P49761;H3BRE4;H3BQG1;H3BUL5;H3BVF8;H3BNC8	P49761	Dual specificity protein kinase CLK3	CLK3	-	1.10834
4900	14	14	14	32.3	32.3	32.3	69.156	93.314	3112800000	1608900000	1504000000	0.214	0.44869	0.667584	Q8IYS2	Q8IYS2	Uncharacterized protein KIAA2013	KIAA2013	-	1.11206
5925	2	2	2	50.9	50.9	50.9	11.528	108.62	7528500000	3369900000	4158600000	0.400101	0.705845	0.222953	Q9BW72	Q9BW72	HIG1 domain family member 2A, mitochondrial	HIGD2A	+	1.05467
873	52	34	2	44.6	31	2.1	124.33	206.17	9847100000	4888800000	4958300000	0.433173	0.645794	0.244343	B7ZLQ5;P28370	B7ZLQ5;P28370	Probable global transcription activator SNF2L1	SMARCA1	-	1.20288
469	4	4	4	26.4	26.4	26.4	17.764	46.177	3026500000	1597500000	1429000000	0.490775	0.686971	0.142863	A6NNI4;A0A2R8Y478;G8JLH6;P21926;A0A087WU13	A6NNI4;A0A2R8Y478;G8JLH6;P21926	Tetraspanin;CD9 antigen	CD9	-	0.960332
6860	17	17	17	45.6	45.6	45.6	55.051	159.94	4117100000	2170900000	1946200000	0.366364	0.435202	0.518267	Q9UNW1	Q9UNW1	Multiple inositol polyphosphate phosphatase 1	MINPP1	-	2.00801
780	9	9	9	34	34	34	36.965	27.76	991730000	476180000	515550000	0.584866	0.54092	0.193833	B1ALH6;O14832;C9IYS5;C9JR86	B1ALH6;O14832	Phytanoyl-CoA dioxygenase, peroxisomal	PHYH	+	1.15021
1810	10	10	10	20.1	20.1	20.1	89.734	32.763	640280000	415490000	224780000	0.250113	0.668845	0.395796	M0QZ12;Q96CP6	M0QZ12;Q96CP6	GRAM domain-containing protein 1A	GRAMD1A	-	1.15331
468	7	7	7	17.5	17.5	17.5	74.926	17.001	248130000	131810000	116320000	0.349705	-0.28685	1.25157	A0A2R8Y589;A0A2R8Y7U5;A8MST6;A0A2U3TZI9;A0A2R8Y5W6;A0A2R8Y432;A0A2R8YCP0;A0A2R8Y7A4;Q5JTW2;A0A2R8Y4C1;A0A2R8YFB0;A0A2R8Y7M8	A0A2R8Y589;A0A2R8Y7U5;A8MST6;A0A2U3TZI9;A0A2R8Y5W6;A0A2R8Y432;A0A2R8YCP0;A0A2R8Y7A4;Q5JTW2;A0A2R8Y4C1	Centrosomal protein of 78 kDa	CEP78	-	0.366785
2010	19	19	14	42.1	42.1	31.8	60.901	131.1	7430900000	3867200000	3563700000	0.384381	0.445833	0.482775	O15460	O15460	Prolyl 4-hydroxylase subunit alpha-2	P4HA2	-	2.36943
244	8	8	8	6.4	6.4	6.4	206.93	15.582	320680000	188290000	132390000	0.485015	0.299948	0.527907	A0A0A0MTH9;O14981	A0A0A0MTH9;O14981	TATA-binding protein-associated factor 172	BTAF1	-	1.60898
6092	9	9	9	37.5	37.5	37.5	35.407	32.711	2124300000	1052400000	1071900000	0.379621	0.619742	0.310987	Q9H2D1;A0A3B3IRK5;E5RGK5;E5RFL3;E5RGT9	Q9H2D1;A0A3B3IRK5	Mitochondrial folate transporter/carrier	SLC25A32	+	1.3667
6535	65	65	62	52.2	52.2	50.2	177.19	323.31	49743000000	25646000000	24097000000	0.423309	0.380397	0.505103	Q9NYU2;H7BZG0;F8WCI2;F8WCE6	Q9NYU2	UDP-glucose:glycoprotein glucosyltransferase 1	UGGT1	-	2.15762
680	4	4	4	14.7	14.7	14.7	40.245	26.617	711870000	420280000	291580000	0.344715	0.28558	0.678141	A0PK00;H0YG77	A0PK00;H0YG77	Transmembrane protein 120B	TMEM120B	-	1.15293
2751	9	9	7	45.1	45.1	34.4	25.915	51.632	4084300000	1925200000	2159200000	0.767146	0.573181	-0.0330883	P17026;F8W6Y9;Q86T29	P17026	Zinc finger protein 22	ZNF22	-	0.672968
5663	4	4	4	18.1	18.1	18.1	48.05	26.218	512950000	272850000	240100000	0.277032	0.470823	0.555206	Q96RD7	Q96RD7	Pannexin-1	PANX1	-	1.46708
7084	10	10	10	37.8	37.8	37.8	25.794	51.801	3899400000	2005800000	1893600000	0.374956	0.507516	0.420356	Q9Y680;H7BZJ4;F8WCU2;F8WBF2	Q9Y680	Peptidyl-prolyl cis-trans isomerase FKBP7	FKBP7	-	2.10094
2638	9	9	9	66.7	66.7	66.7	13.696	101.5	42199000000	22471000000	19728000000	0.415867	0.445515	0.44091	P10606	P10606	Cytochrome c oxidase subunit 5B, mitochondrial	COX5B	+	3.3468
6698	28	28	24	57.9	57.9	49	80.31	323.31	14978000000	7869900000	7108400000	0.390227	0.500598	0.404496	Q9UH99;B0QY60;B0QY64;H0Y686;B0QY68;B0QY66;B0QY67;B0QY69	Q9UH99	SUN domain-containing protein 2	SUN2	-	2.19509
3485	3	3	3	35.3	35.3	35.3	13.714	49.966	4579800000	2308400000	2271300000	0.387804	0.59053	0.315594	P61769;H0YLF3;F5H6I0	P61769;H0YLF3;F5H6I0	Beta-2-microglobulin;Beta-2-microglobulin form pI 5.3	B2M	-	1.4618
392	13	13	8	27.4	27.4	15.1	54.578	44.243	2031200000	1027100000	1004100000	0.422233	0.397584	0.47339	F6XEV2;A0A0U1RRK1;A0A286YF11;Q9BPX6;S4R3D7;S4R3V1;S4R3W3	F6XEV2;A0A0U1RRK1;A0A286YF11;Q9BPX6;S4R3D7;S4R3V1	Calcium uptake protein 1, mitochondrial	MICU1	+	2.57326
1729	12	12	12	74	74	74	23.803	121.14	5282700000	2804900000	2477900000	0.389567	0.342669	0.558942	J3KS22;Q7Z4W1;J3QS36;J3QL34;J3KRZ4;J3KSZ5;J3QS45;J3QRQ2	J3KS22;Q7Z4W1;J3QS36;J3QL34;J3KRZ4;J3KSZ5;J3QS45	L-xylulose reductase	DCXR	+	1.64766
2461	8	8	8	44.9	44.9	44.9	25.565	323.31	80524000000	44905000000	35619000000	0.405992	0.356144	0.528781	P00403	P00403	Cytochrome c oxidase subunit 2	MT-CO2	+	1.8565
1068	5	5	5	12.9	12.9	12.9	67.458	19.361	143140000	73496000	69649000	0.380729	0.497944	0.407383	Q92802;D6R968;B4DPY1	Q92802;D6R968	NEDD4-binding protein 2-like 2	N4BP2L2	-	2.16889
3036	18	18	18	10	10	10	314.77	61.993	1144100000	621240000	522850000	0.380951	0.559149	0.345124	P35556;D6RJI3;E9PHW4;F6U495;P35555	P35556	Fibrillin-2	FBN2	-	1.63743
466	8	8	8	21.2	21.2	21.2	64.239	18.501	560190000	180650000	379540000	0.330903	0.537048	0.416828	A0A2R8YCL0;A0A2R8Y511;A0A2R8Y3S0;Q96JX3;A0A2R8YFH3;A0A2R8YD19;U3KQE4;Q5JVM6	A0A2R8YCL0;A0A2R8Y511;A0A2R8Y3S0;Q96JX3;A0A2R8YFH3;A0A2R8YD19;U3KQE4	Protein SERAC1	SERAC1	+	1.72273
4777	8	8	8	43.9	43.9	43.9	28.808	59.769	1793100000	920440000	872640000	0.586597	NaN	0.268348	Q86VU5;R4GNF4	Q86VU5;R4GNF4	Catechol O-methyltransferase domain-containing protein 1	COMTD1	+	0.644239
3930	5	5	5	77.8	77.8	77.8	6.9151	134.81	8370900000	4317800000	4053100000	0.726221	0.299479	0.253498	Q14061;H7C4E5;C9J8T6	Q14061;H7C4E5;C9J8T6	Cytochrome c oxidase copper chaperone	COX17	+	0.977707
6964	8	8	8	37.7	37.7	37.7	35.198	55.501	3577900000	1921000000	1656900000	0.297367	0.493442	0.488046	Q9Y385	Q9Y385	Ubiquitin-conjugating enzyme E2 J1	UBE2J1	-	1.65518
1936	11	11	11	42	42	42	46.36	126.64	7321600000	3590800000	3730800000	0.412727	0.528971	0.334025	O14874;H3BTL2;H3BS02;H3BNP3;H3BQP2;H3BUV3	O14874;H3BTL2;H3BS02	[3-methyl-2-oxobutanoate dehydrogenase [lipoamide]] kinase, mitochondrial	BCKDK	+	1.76265
2055	10	10	2	29.9	29.9	5.2	48.84	56.009	3736600000	1884400000	1852300000	0.516721	0.418999	0.336355	O43464	O43464	Serine protease HTRA2, mitochondrial	HTRA2	+	1.83035
6122	16	16	16	55.7	55.7	55.7	43.955	179.18	15161000000	7748500000	7412500000	0.356369	0.369159	0.54633	Q9H488	Q9H488	GDP-fucose protein O-fucosyltransferase 1	POFUT1	-	1.69308
4984	4	4	4	15.2	15.2	15.2	57.336	16.525	583010000	438600000	144410000	-0.0475024	-0.337685	1.65667	Q8N680	Q8N680	Zinc finger and BTB domain-containing protein 2	ZBTB2	-	0.247194
6513	12	12	12	45	45	45	42.924	68.077	3489800000	1771200000	1718700000	0.230941	0.617299	0.422076	Q9NXS2;K7EQG1	Q9NXS2	Glutaminyl-peptide cyclotransferase-like protein	QPCTL	-	1.20132
1401	19	19	19	35.4	35.4	35.4	80.521	94.469	4000700000	2565500000	1435200000	0.391328	0.22132	0.653696	F8W7U8;P49959;F5GXT0;F5H742;F5H256	F8W7U8;P49959	Double-strand break repair protein MRE11A	MRE11A	-	1.10535
4059	22	22	22	73.7	73.7	73.7	38.89	323.31	82155000000	43503000000	38652000000	0.325617	0.350497	0.589789	Q15293;E9PP27	Q15293	Reticulocalbin-1	RCN1	-	1.4248
3965	16	16	16	38.2	38.2	38.2	63.922	122.21	5018000000	2332900000	2685000000	-0.0369846	0.395721	0.906575	Q14534;E7EVQ6;H0YBN7;E5RJH9	Q14534;E7EVQ6	Squalene monooxygenase	SQLE	-	0.581706
3957	16	16	9	49.3	49.3	23.1	44.561	323.31	22619000000	11689000000	10930000000	0.398569	0.471448	0.393975	Q14318;U3KQ64;A0A0A0MTJ1;M0R1Q0;M0R1S6;U3KQI1	Q14318;U3KQ64	Peptidyl-prolyl cis-trans isomerase FKBP8	FKBP8	+	2.45242
4109	6	6	6	31.5	31.5	31.5	28.147	37.119	1116900000	542540000	574350000	0.500496	0.67708	0.0839362	Q15773;F5H0Y3;F5H7L5;F5H800	Q15773;F5H0Y3;F5H7L5;F5H800	Myeloid leukemia factor 2	MLF2	-	0.856228
2772	8	8	8	36.2	36.2	36.2	36.105	36.238	873150000	475220000	397930000	NaN	0.374733	0.464504	P17676	P17676	CCAAT/enhancer-binding protein beta	CEBPB	-	1.16852
296	10	10	10	25.7	25.7	25.7	69.768	25.269	801800000	475160000	326640000	0.463622	NaN	0.37215	Q9H967;A0A0C4DFX7;C9JE56	Q9H967;A0A0C4DFX7	WD repeat-containing protein 76	WDR76	-	1.15865
5366	6	6	6	27.6	27.6	27.6	33.916	21.266	883420000	437180000	446240000	0.220578	0.297837	0.732668	Q969M1	Q969M1	Mitochondrial import receptor subunit TOM40B	TOMM40L	+	0.919793
4461	18	18	18	56.3	56.3	56.3	42.456	128.9	5181400000	2598400000	2583000000	0.428357	0.305212	0.515501	Q6DKK2;K7EKH7;K7ERR1;K7EJA1;K7EKS0;K7ELX2	Q6DKK2	Tetratricopeptide repeat protein 19, mitochondrial	TTC19	+	1.68197
5995	15	15	15	14.3	14.3	14.3	162.5	24.608	581920000	291480000	290440000	0.393087	0.546857	0.307269	Q9BZF9;F5H2B9;H0YNH8;H0YN48;H0YMI1	Q9BZF9;F5H2B9;H0YNH8	Uveal autoantigen with coiled-coil domains and ankyrin repeats	UACA	-	1.56444
2375	14	13	13	27.5	26.3	26.3	63.083	35.172	2361300000	1141900000	1219400000	0.346078	0.583904	0.316546	O95302;C9J4P8;Q75LS8	O95302	Peptidyl-prolyl cis-trans isomerase FKBP9	FKBP9	-	1.40818
4817	13	12	10	33.2	31.6	27.3	63.107	61.533	2148000000	1053400000	1094700000	0.532367	0.503451	0.210696	Q86YQ8;E7ENV7;Q9HCH3;A0A0J9YWA1;A0A0J9YWU8;Q9UBL6	Q86YQ8;E7ENV7	Copine-8	CPNE8	-	1.2514
6711	19	19	12	55	55	40.2	56.639	274.23	17810000000	9331200000	8478600000	0.392427	0.483777	0.369576	Q9UHG3;F8W8W4	Q9UHG3	Prenylcysteine oxidase 1	PCYOX1	-	2.15586
5989	12	11	11	14.3	12.9	12.9	161.61	97.505	1092400000	512500000	579920000	0.15043	0.96739	0.126596	Q9BZ95;E9PKA2;H0YE68	Q9BZ95	Histone-lysine N-methyltransferase NSD3	WHSC1L1	-	0.565118
1913	42	34	34	28.2	24.3	24.3	211.34	160.5	3257000000	1720900000	1536100000	0.44668	0.394185	0.396479	O14647;A0A1B0GTU9;B7Z3I4;A0A0D9SGK0;A0A0D9SFA3;A0A1B0GU59;A0A0D9SFV8;A0A1B0GTM9;A0A0D9SEP7;A0A0D9SF92;A0A0D9SFI3	O14647;A0A1B0GTU9	Chromodomain-helicase-DNA-binding protein 2	CHD2	-	2.76441
3818	10	10	10	23.8	23.8	23.8	62.328	37.998	2096700000	1039800000	1056900000	0.357608	0.418244	0.461025	Q13057;K7EN91;K7EQ60;K7ESK6;K7ES73;K7EP09;K7EPT0	Q13057	Bifunctional coenzyme A synthase;Phosphopantetheine adenylyltransferase;Dephospho-CoA kinase	COASY	+	2.27955
5596	2	2	2	23.7	23.7	23.7	11.059	11.023	933090000	491130000	441960000	0.260628	0.529171	0.446541	Q96KF7;V9GYL2;V9GYF9	Q96KF7;V9GYL2;V9GYF9	Small integral membrane protein 8	SMIM8	+	1.45368
6548	8	8	8	27.8	27.8	27.8	37.718	53.274	1645600000	867200000	778400000	-0.0839056	0.969381	0.350854	Q9NZC3;H3BU22;H3BNA5;H3BRL5	Q9NZC3	Glycerophosphodiester phosphodiesterase 1	GDE1	-	0.508784
5288	7	7	7	37.3	37.3	37.3	42.835	36.852	972380000	457150000	515230000	0.164658	0.475189	0.595402	Q92597;E5RJY1;E7ESM1;E5RI76;E5RH82;E5RIR1;E5RGM5;E5RK17;E5RIV1;E5RIM2	Q92597	Protein NDRG1	NDRG1	-	1.07088
2648	8	8	8	14	14	14	54.083	112.55	4066200000	2071800000	1994400000	0.290424	0.474358	0.470369	P11166;A6NL68;A0A0D9SG74;A0A0D9SFK9	P11166	Solute carrier family 2, facilitated glucose transporter member 1	SLC2A1	-	1.6773
4183	10	10	10	14.5	14.5	14.5	103.79	21.596	665810000	295210000	370600000	0.524064	0.594644	0.116035	Q2TBE0;H7C3G7;H0YE03	Q2TBE0;H7C3G7;H0YE03	CWF19-like protein 2	CWF19L2	-	0.95826
5966	7	7	7	34	34	34	32.544	62.907	1628100000	974340000	653740000	0.509746	0.463936	0.26067	Q9BY49;B4DJS2	Q9BY49;B4DJS2	Peroxisomal trans-2-enoyl-CoA reductase	PECR	-	1.4827
3730	11	11	11	60.6	60.6	60.6	37.337	169.4	6114000000	3118600000	2995400000	0.130799	0.398788	0.703431	Q07820;A0A087WT64	Q07820	Induced myeloid leukemia cell differentiation protein Mcl-1	MCL1	+	0.883009
2520	27	25	24	59.6	58	56.5	56.381	323.31	80231000000	41977000000	38254000000	0.414027	0.400866	0.415326	P05091;F8VP50;S4R3S4;P00352;H0Y2X5;Q5SYQ7;Q5SYQ9;Q5SYQ8	P05091	Aldehyde dehydrogenase, mitochondrial	ALDH2	-;+	3.89673
2762	3	3	3	6.7	6.7	6.7	69.935	7.2505	192870000	96924000	95946000	0.285106	NaN	0.533931	P17405;H0YEP5;G3V1E1;E9PQT3;E9PPK6	P17405;H0YEP5;G3V1E1;E9PQT3	Sphingomyelin phosphodiesterase	SMPD1	-	0.726385
3433	8	8	8	26.7	26.7	26.7	54.493	48.707	669250000	349700000	319550000	0.620962	0.289952	0.31678	P58004	P58004	Sestrin-2	SESN2	-	1.21345
1923	8	8	8	39.2	39.2	39.2	35.914	51.993	1096900000	600950000	495960000	0.44668	0.395611	0.384772	O14734;E9PJN0;H7C5A7;Q9BR14;E9PMC4;E9PIS4;H0Y698;A0A494C0N6;E9PRD4;F6VBM3	O14734;E9PJN0;H7C5A7;Q9BR14;E9PMC4;E9PIS4	Acyl-coenzyme A thioesterase 8	ACOT8	-	2.66341
971	43	43	43	61.9	61.9	61.9	104.85	323.31	28901000000	13833000000	15068000000	0.369718	0.407951	0.448272	C9JZR2;O60716;E9PRE2;E9PKY0;H0YC95;E9PKL1	C9JZR2;O60716	Catenin delta-1	CTNND1	-	2.51343
2757	5	5	5	28.1	28.1	28.1	21.541	116.01	6732700000	3447800000	3284900000	0.395721	0.424062	0.40421	P17152	P17152	Transmembrane protein 11, mitochondrial	TMEM11	+	3.37327
701	64	64	64	45.1	45.1	45.1	214.82	292.66	12442000000	6324300000	6118000000	0.380619	0.325386	0.516987	A3KMH1	A3KMH1	von Willebrand factor A domain-containing protein 8	VWA8	+	1.72227
1937	5	5	5	34.2	34.2	34.2	16.516	215.64	18733000000	9769200000	8963300000	0.408494	0.503959	0.309538	O14880;Q5VV89;Q5VV87	O14880;Q5VV89;Q5VV87	Microsomal glutathione S-transferase 3	MGST3	+	1.7337
2104	24	24	24	73	73	73	37.106	323.31	97005000000	52158000000	44847000000	0.330099	0.329526	0.560026	O43852;H0Y875	O43852;H0Y875	Calumenin	CALU	-	1.47069
4902	11	11	11	42.9	42.9	42.9	49.666	98.342	3466300000	1491400000	1974900000	0.361095	0.32008	0.537675	Q8IYU8;A0A0A0MTD5	Q8IYU8	Calcium uptake protein 2, mitochondrial	MICU2	+	1.58586
346	7	7	7	14.6	14.6	14.6	75.839	22.008	875070000	470520000	404550000	0.375401	0.572114	0.269025	A0A0D9SGH0;A0A1B0GV11;Q92581;A0A1B0GW29;A0A0D9SFM4	A0A0D9SGH0;A0A1B0GV11;Q92581;A0A1B0GW29	Sodium/hydrogen exchanger 6	SLC9A6	-	1.34931
1403	5	5	5	32.2	32.2	32.2	19.671	32.821	1298700000	702910000	595810000	0.445091	0.291604	0.478547	F8W8H5;Q969Q5	F8W8H5;Q969Q5	Ras-related protein Rab-24	RAB24	+	1.70784
4044	11	11	11	43.7	43.7	43.7	46.153	79.438	1920700000	1038800000	881870000	0.408168	0.277152	0.529531	Q15119;D6RDN9;D6R983;D6RJH7;D6RHG2;D6RGV8	Q15119;D6RDN9;D6R983	[Pyruvate dehydrogenase (acetyl-transferring)] kinase isozyme 2, mitochondrial	PDK2	+	1.51016
4382	13	13	13	27.9	27.9	27.9	62.253	77.325	7300100000	3619100000	3681000000	0.296663	0.493545	0.424533	Q5T9L3;E9PM62;E9PKJ0;E9PJW4;E9PQK1;H0YCG9;Q7Z430;H0YDL2	Q5T9L3;E9PM62	Protein wntless homolog	WLS	-	1.70572
341	22	22	22	15.3	15.3	15.3	233.11	38.897	1184100000	598490000	585590000	0.718701	0.378401	0.117193	Q92614;A0A0D9SFK2;H0YEV9	Q92614;A0A0D9SFK2	Unconventional myosin-XVIIIa	MYO18A	-	0.836537
2665	5	5	5	15.1	15.1	15.1	45.509	10.547	203390000	95029000	108360000	0.354791	0.454597	NaN	P11474;H0YGT3;F5H0E9;E7EWD9;A0A2R8Y491;O95718	P11474;H0YGT3	Steroid hormone receptor ERR1	ESRRA	-	1.10731
2298	6	6	6	2.5	2.5	2.5	346.9	3.5697	135590000	39537000	96057000	0.358171	0.073546	0.779398	O75962;E7EWP2;E7EPJ7;F5H228;A0A1W2PRD7;A0A087X139	O75962;E7EWP2;E7EPJ7;F5H228	Triple functional domain protein	TRIO	-	0.726334
2586	3	3	3	12.3	12.3	12.3	21.932	7.6311	998900000	511120000	487790000	NaN	0.528871	0.27507	P08590;P05976	P08590;P05976	Myosin light chain 3;Myosin light chain 1/3, skeletal muscle isoform	MYL3;MYL1	-	0.710691
3260	12	12	11	19.8	19.8	18.2	88.367	76.682	2104500000	1092200000	1012400000	0.327457	0.430927	0.444792	P50416;H3BUJ0;H3BP22;H3BUV7	P50416	Carnitine O-palmitoyltransferase 1, liver isoform	CPT1A	+	2.0751
2717	9	9	9	75.6	75.6	75.6	10.192	300.74	55410000000	30050000000	25361000000	0.437015	0.376513	0.385978	P14854;A0A494C160;K7EQD3	P14854	Cytochrome c oxidase subunit 6B1	COX6B1	+	2.65737
6986	5	5	5	34.9	34.9	34.9	16.937	34.474	1759600000	919600000	840020000	0.351063	0.452174	0.396119	Q9Y3D6	Q9Y3D6	Mitochondrial fission 1 protein	FIS1	+	2.275
1316	22	22	22	40.4	40.4	40.4	84.733	66.823	1103100000	461550000	641550000	-0.433818	1.22854	NaN	F5H039;Q9NQX3;G3V582;H0YJ30;H0YJR5;G3V4D2;G3V4R0;G3V355	F5H039;Q9NQX3;G3V582	Gephyrin;Molybdopterin adenylyltransferase;Molybdopterin molybdenumtransferase	GPHN	-	0.145027
4406	4	4	4	13.2	13.2	13.2	62.338	31.559	763050000	387070000	375990000	NaN	0.832769	-0.0388575	Q5VTE6	Q5VTE6	Protein angel homolog 2	ANGEL2	+	0.275984
6073	9	9	9	21.3	21.3	21.3	91.196	38.752	1139200000	595190000	543960000	0.0777899	0.365804	0.74618	Q9H165;A0A2U3TZJ5;A0A2R8YDW6;A0A0J9YXG2;A0A2R8Y7B0;A0A2R8Y2E8	Q9H165;A0A2U3TZJ5	B-cell lymphoma/leukemia 11A	BCL11A	-	0.752014
1204	21	21	16	38.4	38.4	30.3	86.69	48.33	1192000000	626000000	566000000	0.227495	0.735869	0.226004	E9PC69;Q7KZI7;E7ETY4;F5H4F6;F5H6N2;H0YNV4;F5H4J8	E9PC69;Q7KZI7;E7ETY4	Serine/threonine-protein kinase MARK2	MARK2	-	0.840012
409	12	12	12	35.9	35.9	35.9	44.659	85.977	4331900000	2102300000	2229700000	0.396927	0.300768	0.489423	Q13510;A0A1B0GTP7;A0A1B0GUH5;A0A1B0GTZ5;A0A1B0GTM3;A0A1B0GUA4;A0A1B0GW68;E7EMM4;A0A1B0GUW4;A0A1B0GUE3;A0A1B0GUG1;A0A1B0GV06;A0A1B0GVG2;A0A1B0GUB3;A0A1B0GU06;A0A1B0GU62;A0A1B0GVE7;A0A1B0GVJ1;A0A1B0GW48;A0A1B0GV95;A0A1B0GVA3;A0A1B0GUJ3;A0A1B0GW66;A0A1B0GVC9;A0A1B0GV88	Q13510;A0A1B0GTP7;A0A1B0GUH5;A0A1B0GTZ5;A0A1B0GTM3;A0A1B0GUA4;A0A1B0GW68;E7EMM4;A0A1B0GUW4;A0A1B0GUE3;A0A1B0GUG1;A0A1B0GV06;A0A1B0GVG2;A0A1B0GUB3	Acid ceramidase;Acid ceramidase subunit alpha;Acid ceramidase subunit beta	ASAH1	-	1.73467
6133	5	5	5	17	17	17	43.955	25.274	466270000	230420000	235850000	0.18053	NaN	0.610169	Q9H4K7;Q5JXJ0;B4DRC1	Q9H4K7;Q5JXJ0	Mitochondrial ribosome-associated GTPase 2	MTG2	+	0.499121
264	14	14	14	24.6	24.6	24.6	114.16	323.31	8426000000	4384900000	4041100000	0.247077	0.4755	0.463171	A0A0A6YYL4;P57737;I3L0X9;I3L3T0;Q9Y3D7;I3L1U7;I3L167;I3L426;E7EP81;I3L351;I3L2Y6;I3L0X8;I3L442;I3L212	A0A0A6YYL4;P57737	Coronin;Coronin-7	CORO7-PAM16;CORO7	-;+	1.4755
1796	28	28	4	71.4	71.4	9.8	58.182	323.31	59975000000	30595000000	29380000000	0.332737	0.361544	0.490862	M0QWZ7;Q9NP81;M0R259;B4DJM9;M0QX29;M0R2H5;M0R1C0	M0QWZ7;Q9NP81;M0R259	Serine--tRNA ligase, mitochondrial	SARS2	+	1.82934
6665	39	39	39	53.3	53.3	53.3	102.13	171.76	10948000000	5992500000	4955700000	0.379843	0.337083	0.468032	Q9UDR5;F8WAH1;F8WE53	Q9UDR5;F8WAH1;F8WE53	Alpha-aminoadipic semialdehyde synthase, mitochondrial;Lysine ketoglutarate reductase;Saccharopine dehydrogenase	AASS	+	2.02721
2689	11	11	11	52.7	52.7	52.7	19.576	107.43	87341000000	45711000000	41630000000	0.284988	0.502636	0.396726	P13073;H3BPG0;H3BN72;H3BNV9;Q86WV2;H3BNI5	P13073;H3BPG0;H3BN72;H3BNV9	Cytochrome c oxidase subunit 4 isoform 1, mitochondrial	COX4I1	+	1.61242
2588	19	19	19	27.4	27.4	27.4	114.54	230.88	5761600000	2933000000	2828600000	0.538141	0.572793	0.0730138	P08648	P08648	Integrin alpha-5;Integrin alpha-5 heavy chain;Integrin alpha-5 light chain	ITGA5	-	0.872918
3878	10	10	9	13.7	13.7	12.6	112.37	31.281	913810000	433970000	479840000	0.349139	0.398569	0.435476	Q13472;K7ELI7;K7EMT6;H7C4B0	Q13472	DNA topoisomerase 3-alpha	TOP3A	+	2.39823
3741	18	18	18	35.5	35.5	35.5	79.494	50.017	1384900000	684670000	700230000	0.762731	0.226755	0.192859	Q08426;C9JJE0	Q08426	Peroxisomal bifunctional enzyme;Enoyl-CoA hydratase/3,2-trans-enoyl-CoA isomerase;3-hydroxyacyl-CoA dehydrogenase	EHHADH	+	0.779189
5330	40	40	40	35.7	35.7	35.7	153.89	159.25	5395000000	3147100000	2248000000	0.39594	0.158596	0.626981	Q92878;A0A1W2PQ90;A0A494C1B7;E7EN38;A0A494BZX5;A0A494C122;E7ESD9;A0A494C0Y7;A0A494BZX8;E9PM98;H7C0P8;A0A494BZW0;C9JNH8;H7C0V2	Q92878;A0A1W2PQ90;A0A494C1B7;E7EN38	DNA repair protein RAD50	RAD50	-	0.99814
2060	14	14	14	48.2	48.2	48.2	47.119	248.31	5857200000	2778100000	3079100000	0.200128	0.605874	0.375403	O43505	O43505	Beta-1,4-glucuronyltransferase 1	B4GAT1	-	1.10429
2849	34	34	34	51.4	51.4	51.4	104.92	235	10787000000	5771400000	5015900000	0.442121	0.46289	0.272506	P22413;E9PE72;A0A3B3ISN7;A0A3B3IST7	P22413	Ectonucleotide pyrophosphatase/phosphodiesterase family member 1;Alkaline phosphodiesterase I;Nucleotide pyrophosphatase	ENPP1	-	1.64213
6002	16	16	11	30.6	30.6	23	96.721	50.06	1029600000	487690000	541950000	0.437334	0.280006	0.459873	Q9BZL6;M0R2Z8;M0QZC2	Q9BZL6	Serine/threonine-protein kinase D2	PRKD2	-	1.69551
2087	3	3	3	11.6	11.6	11.6	24.81	3.2679	1036200000	526690000	509490000	0.430606	0.352646	NaN	O43760;K7ELS8;K7ELD9;K7ENG9;K7EJ35	O43760;K7ELS8	Synaptogyrin-2	SYNGR2	-	1.19957
2753	11	11	10	30.6	30.6	27.9	63.629	45.09	1979200000	708580000	1270700000	0.434882	0.55159	0.187379	P17029;E9PC66;B3KRF7;C9JRM9	P17029;E9PC66;B3KRF7	Zinc finger protein with KRAB and SCAN domains 1	ZKSCAN1	-	1.16914
6778	9	9	4	19.4	19.4	12	62.09	16.818	446970000	302900000	144060000	0.138159	-0.0286754	1.06359	Q9UKB1	Q9UKB1	F-box/WD repeat-containing protein 11	FBXW11	-	0.433269
2460	3	3	3	10.3	10.3	10.3	57.041	70.246	10133000000	5419500000	4713300000	0.336626	0.382612	0.449809	P00395	P00395	Cytochrome c oxidase subunit 1	MT-CO1	+	2.15259
5652	11	11	11	7.5	7.5	7.5	210.63	24.761	382280000	171120000	211160000	1.06743	0.0775164	0.0212333	Q96Q89;A0A0A0MSJ5	Q96Q89	Kinesin-like protein KIF20B	KIF20B	-	0.430604
5867	14	14	14	37.3	37.3	37.3	54.066	69.693	5865800000	3046200000	2819700000	0.441908	0.359071	0.365035	Q9BTY2;Q7Z6V2	Q9BTY2	Plasma alpha-L-fucosidase	FUCA2	-	2.33004
6006	14	14	14	57.1	57.1	57.1	49.753	62.737	1513100000	707310000	805800000	0.572405	0.241962	0.349015	Q9BZV1;K7EP32;K7EJ02;K7ELN1	Q9BZV1;K7EP32	UBX domain-containing protein 6	UBXN6	-	1.23946
56	14	14	14	85.1	85.1	85.1	21.938	137.36	12878000000	7282100000	5596300000	0.245739	0.156526	0.760871	A0A087WUQ6;P07203;A0A2R8Y6B6;A0A494C1C9;A0A494C118	A0A087WUQ6;P07203;A0A2R8Y6B6	Glutathione peroxidase;Glutathione peroxidase 1	GPX1	+	0.755049
6268	10	10	10	29.1	29.1	29.1	50.317	64.477	826890000	405980000	420900000	0.393416	0.375957	0.393141	Q9HD23;A0A0A0MQX2;H7BZ29	Q9HD23;A0A0A0MQX2	Magnesium transporter MRS2 homolog, mitochondrial	MRS2	+	3.65368
2182	15	15	15	29.3	29.3	29.3	84.958	48.989	618880000	340690000	278180000	NaN	0.277985	0.496529	O60934;A0A0C4DG07;A0A087X1V5;E5RGU1;E2QRP0;E5RGN7;E5RGR7	O60934;A0A0C4DG07	Nibrin	NBN	-	0.756756
4407	15	15	15	36.3	36.3	36.3	64.467	113.17	4329600000	2098600000	2231000000	0.574441	0.524365	0.0604123	Q5VTL8;A0A0A0MRN0	Q5VTL8;A0A0A0MRN0	Pre-mRNA-splicing factor 38B	PRPF38B	-	0.847438
4832	13	13	13	31.8	31.8	31.8	54.705	140.33	10941000000	5944600000	4996500000	0.208517	0.265677	0.68448	Q8IV08;M0R1F7;E2QRG1;M0R2E7;M0QY94;M0R3G9;M0QX50;M0R2W7;M0QX99;A0A0A0MS28;M0QZK2	Q8IV08	Phospholipase D3	PLD3	-	0.908136
442	13	7	3	39	24	8.8	40.46	64.774	4915600000	2644300000	2271400000	0.27453	0.556307	0.326389	P01889;A0A1W2PPR8;F6U0H7	P01889;A0A1W2PPR8;F6U0H7	HLA class I histocompatibility antigen, B-7 alpha chain	HLA-B	-	1.32909
4610	4	4	4	5.7	5.7	5.7	151.64	4.3943	583220000	284360000	298850000	0.348006	0.420833	NaN	Q6ZSZ5;A0A590UK10;A0A3B3IPE9;A0A087WZG4;M0QZS0;A0A0A6YYC8;A0A5F9ZHI8	Q6ZSZ5;A0A590UK10;A0A3B3IPE9;A0A087WZG4;M0QZS0	Rho guanine nucleotide exchange factor 18	ARHGEF18	-	1.22096
1236	11	11	11	13.6	13.6	13.6	136.14	30.393	702770000	341080000	361690000	0.626299	0.461214	0.0654005	E9PHV5;P28290;E7EUL7;H7BZ26	E9PHV5;P28290;E7EUL7	Sperm-specific antigen 2	SSFA2	-	0.832049
1327	6	5	5	10.6	9.4	9.4	104.96	13.416	365210000	173460000	191760000	0.482435	0.520045	0.150241	F5H433;E7EW59;H0YFS7;Q9Y467;F5H1G6;A0A087X1T9	F5H433;E7EW59;H0YFS7;Q9Y467	Sal-like protein 2	SALL2	-	1.08536
4452	4	4	4	62	62	62	8.0224	9.1676	3057800000	1513100000	1544700000	0.426533	0.484602	0.240759	Q69YU5;F8VQR3;F8VS87;G3V1W1;F8VXG8	Q69YU5	Uncharacterized protein C12orf73	C12orf73	-	1.45868
1073	4	4	4	39.7	39.7	39.7	14.859	39.71	1374300000	761720000	612600000	0.146916	0.119688	0.881454	E7ESU6;D6R9Q7;Q8NBW4;D6RDH2;D6RE72;D6RBB9;D6R9X0;D6RIW7;D6RER8;D6RG31;D6RHF5	E7ESU6;D6R9Q7;Q8NBW4;D6RDH2;D6RE72;D6RBB9;D6R9X0	Sodium-coupled neutral amino acid transporter 9	SLC38A9	-	0.577046
3369	10	10	9	45.6	45.6	42.6	37.579	15.092	571750000	292480000	279270000	0.0301242	0.869003	0.246601	P54619;F8VYY9;H0YIC9;H0YHF8;F8VPF5;F8VVA3;F8VZX1;F8VRY2;F8W046;F8VSL2	P54619;F8VYY9;H0YIC9	5-AMP-activated protein kinase subunit gamma-1	PRKAG1	-	0.571672
5367	2	2	2	8.2	8.2	8.2	27.989	10.291	1583200000	826100000	757080000	0.439995	0.385044	0.320162	Q969M3;E5RGR9;E5RHH4	Q969M3;E5RGR9;E5RHH4	Protein YIPF5;Protein YIPF	YIPF5	-	2.08987
3199	3	3	3	16.4	16.4	16.4	30.727	13.824	471200000	249280000	221920000	-0.554379	1.31684	NaN	P48507	P48507	Glutamate--cysteine ligase regulatory subunit	GCLM	-	0.122816
3303	11	11	9	14.1	14.1	12.1	90.965	45.082	1595100000	871360000	723730000	0.417272	0.221939	0.503282	P51790;A0A087WU31;A0A0A0MTB7;E9PE15;H0Y8Z8;D6RIX3;D6RDZ6;G3XAG5;P51793	P51790;A0A087WU31;A0A0A0MTB7;E9PE15	H(+)/Cl(-) exchange transporter 3;Chloride channel protein	CLCN3	-	1.35068
1562	3	3	3	34.3	34.3	34.3	15.377	11.423	554260000	289070000	265180000	0.418999	NaN	0.340879	H0YNH6;Q9Y3B6	H0YNH6;Q9Y3B6	ER membrane protein complex subunit 9	EMC9	-	1.18562
2938	8	7	7	8.4	7.6	7.6	142.75	14.811	292750000	148690000	144060000	0.683023	0.359521	0.0926633	P29374;H7C485;C9J1W3	P29374;H7C485	AT-rich interactive domain-containing protein 4A	ARID4A	-	0.804306
6776	10	10	10	8.6	8.6	8.6	210.51	11.032	124100000	65749000	58355000	-0.275228	1.25399	0.153944	Q9UKA4	Q9UKA4	A-kinase anchor protein 11	AKAP11	-	0.306064
3263	15	15	8	37.4	37.4	20.3	70.864	47.447	1800500000	1337700000	462780000	0.321004	0.678252	0.131456	P50542;B4E0T2;F5H3X7;F5H5C0;F5H432;F5GXX3;F5H205;F5H637;F5GYB4;H0YGT8;F5GZ41;F5H0L9	P50542;B4E0T2	Peroxisomal targeting signal 1 receptor	PEX5	-	0.844457
5899	15	15	15	9.2	9.2	9.2	281.13	25.073	529950000	290080000	239860000	0.29901	0.507414	0.323642	Q9BV73;H7C0P0;E7ETF9;H0Y5R2;H7C0D6;E9PHT2	Q9BV73;H7C0P0	Centrosome-associated protein CEP250	CEP250	-	1.53551
5369	11	11	11	33.8	33.8	33.8	65.033	89.78	1536900000	751010000	785890000	0.199248	0.511569	0.417174	Q969P0;C9J8Z4	Q969P0;C9J8Z4	Immunoglobulin superfamily member 8	IGSF8	-	1.25565
5592	7	7	7	19.5	19.5	19.5	67.889	20.355	468010000	232760000	235250000	1.08086	NaN	-0.329526	Q96K58;C9JCJ0;C9JG35	Q96K58	Zinc finger protein 668	ZNF668	-	0.162166
3694	33	33	5	46.6	46.6	8.5	106.83	105.95	2938100000	1530700000	1407400000	0.500802	0.346418	0.277429	Q03188	Q03188	Centromere protein C	CENPC	-	1.52791
43	10	10	10	34.7	34.7	34.7	43.432	42.483	3385300000	1746400000	1638900000	0.308477	0.437015	0.377819	A0A087WU02;Q96RQ1;H0YI50;F8VPA6;F8W0R1;F8VR88;F8VUZ2;H0YI58;H0YHJ8;F8VRW9	A0A087WU02;Q96RQ1;H0YI50;F8VPA6;F8W0R1	Endoplasmic reticulum-Golgi intermediate compartment protein 2	ERGIC2	-	2.01333
6245	6	6	6	30.9	30.9	30.9	34.905	182.52	5349200000	3084800000	2264500000	0.0278618	0.268674	0.82475	Q9HC07;V9GY93;V9GYC8;D6RBL0;D6RD79	Q9HC07;V9GY93	Transmembrane protein 165	TMEM165	-	0.595075
5819	5	5	5	35.7	35.7	35.7	23.721	23.216	499620000	211950000	287670000	0.62882	0.566279	-0.0740944	Q9BRV8	Q9BRV8	Suppressor of IKBKE 1	SIKE1	-	0.623265
5770	21	21	21	62.1	62.1	62.1	45.476	323.31	37266000000	19149000000	18117000000	0.367371	0.37951	0.37314	Q99986;H0YJ50;H0YJJ9;H0YJF7	Q99986;H0YJ50	Serine/threonine-protein kinase VRK1	VRK1	-	4.05473
6362	20	20	20	38.1	38.1	38.1	65.076	118.7	6298300000	3380600000	2917600000	0.516217	0.344942	0.258356	Q9NRW7;A0A2R8YE10;A0A2R8YD95;A0A087WU65;A0A2R8YF01;A0A1B0GXI6;B7Z7G7;A0A2R8YEX8;A0A2R8Y7W9;A0A2R8YDP1	Q9NRW7;A0A2R8YE10;A0A2R8YD95;A0A087WU65;A0A2R8YF01;A0A1B0GXI6	Vacuolar protein sorting-associated protein 45	VPS45	-	1.41078
5269	10	10	10	33.4	33.4	33.4	50.813	40.31	3186700000	1602600000	1584100000	0.40174	0.434348	0.282719	Q92485;F8VWW8;Q5T0Y8;F8VXS3	Q92485;F8VWW8;Q5T0Y8	Acid sphingomyelinase-like phosphodiesterase 3b	SMPDL3B	-	1.82605
674	5	5	5	34.5	34.5	34.5	23.226	16.886	877350000	460720000	416630000	0.365245	0.286763	0.466237	A0A5K1VW60;Q99766;A0A2R8YDJ1;G3V467;A0A5F9ZGZ2;A0A5K1VW82	A0A5K1VW60;Q99766;A0A2R8YDJ1	ATP synthase subunit s, mitochondrial	ATP5S	+	1.72417
3005	13	13	13	49.6	49.6	49.6	44.508	127.22	2426100000	1546100000	880000000	0.537545	0.206143	NaN	P32929	P32929	Cystathionine gamma-lyase	CTH	-	0.573693
3666	16	15	15	30	27.6	27.6	85.595	82.81	973900000	506040000	467870000	0.60046	0.298658	0.216317	Q01813;B1APP6;H0Y757;V9GYV7;Q5VSR5;H0Y3Y3	Q01813;B1APP6	ATP-dependent 6-phosphofructokinase, platelet type	PFKP	-	1.06507
1948	6	6	6	23.3	23.3	23.3	45.809	16.06	679370000	329690000	349680000	0.256045	0.673918	0.183851	O14965;A3KFJ0;Q5QPD2;A3KFJ1;Q5QPD4;A3KFJ2;Q5QPD1	O14965;A3KFJ0;Q5QPD2;A3KFJ1;Q5QPD4	Aurora kinase A	AURKA	-	0.867538
6172	5	5	5	23.1	23.1	23.1	40.043	48.292	1197900000	614110000	583770000	0.357271	0.346531	0.409393	Q9H813	Q9H813	Transmembrane protein 206	TMEM206	-	2.56449
3844	6	6	6	31.7	31.7	31.7	23.51	17.265	614580000	308030000	306560000	0.241718	0.500088	NaN	Q13257	Q13257	Mitotic spindle assembly checkpoint protein MAD2A	MAD2L1	-	0.67087
5424	2	2	2	8.1	8.1	8.1	49.268	2.7984	121010000	57898000	63107000	0.1141	NaN	0.626068	Q96C03	Q96C03	Mitochondrial dynamics protein MID49	MIEF2	+	0.414273
772	3	3	3	36.4	36.4	36.4	11.896	39.583	5310300000	2871800000	2438500000	-0.0143976	0.612777	0.51167	B1AH87;P30536	B1AH87;P30536	Translocator protein	TSPO	+	0.704813
6385	11	8	7	6.2	4.7	4	262.93	6.4776	717520000	380450000	337060000	0.54962	0.501414	0.0585031	Q9NSI6;H7C409;H0Y463;H7BZR9;H0Y500;H0Y5I9	Q9NSI6	Bromodomain and WD repeat-containing protein 1	BRWD1	-	0.848905
4308	17	17	17	23.6	23.6	23.6	118.58	49.222	2247400000	477940000	1769500000	0.611739	0.273337	0.224216	Q5M775;J3KSG2;J3KRN9;J3QQM0	Q5M775;J3KSG2	Cytospin-B	SPECC1	-	1.02895
1877	5	5	5	55.6	55.6	55.6	9.3697	18.269	24476000000	13901000000	10575000000	0.320542	0.415867	0.370937	O00483	O00483	Cytochrome c oxidase subunit NDUFA4	NDUFA4	+	2.25823
4043	15	14	14	51.1	48.6	48.6	49.244	59.124	2586600000	1269500000	1317100000	0.384713	0.363115	0.356329	Q15118;C9IYB4;C9JKT3;F8WEJ6;F8WC75	Q15118;C9IYB4	[Pyruvate dehydrogenase (acetyl-transferring)] kinase isozyme 1, mitochondrial	PDK1	+	3.26746
4491	29	29	29	63.9	63.9	63.9	53.354	323.31	61584000000	34899000000	26685000000	0.350384	0.3639	0.38964	Q6NUK1;A0A3B3IU96;J3KN42;H3BMI3	Q6NUK1	Calcium-binding mitochondrial carrier protein SCaMC-1	SLC25A24	+	3.00983
3354	8	8	8	18.2	18.2	18.2	79.693	34.185	1162400000	644660000	517770000	0.0651587	0.403159	0.634733	P53794	P53794	Sodium/myo-inositol cotransporter	SLC5A3		0.806233
3911	2	2	2	38.9	38.9	38.9	6.03	12.812	787800000	475600000	312200000	-0.337011	NaN	1.07194	Q13794	Q13794	Phorbol-12-myristate-13-acetate-induced protein 1	PMAIP1	+	0.15869
5041	14	14	14	55.5	55.5	55.5	47.151	141.72	9814400000	5250400000	4564000000	0.275603	0.439676	0.386902	Q8NBX0	Q8NBX0	Saccharopine dehydrogenase-like oxidoreductase	SCCPDH	-	1.77244
6916	12	12	2	65.4	65.4	8.8	20.652	323.31	32833000000	17036000000	15797000000	0.273456	0.32435	0.5041	Q9Y2B0;H0YI18	Q9Y2B0	Protein canopy homolog 2	CNPY2	-	1.46324
5971	8	8	8	20.7	20.7	20.7	66.515	17.562	547540000	312540000	235000000	0.188781	0.376957	0.534099	Q9BYC5;G3XAD2	Q9BYC5;G3XAD2	Alpha-(1,6)-fucosyltransferase	FUT8	-	1.17528
4578	2	2	2	32.3	32.3	32.3	10.081	95.028	545430000	240510000	304920000	0.219215	0.372395	0.507111	Q6UW78	Q6UW78	Ubiquinol-cytochrome-c reductase complex assembly factor 3	UQCC3	+	1.31975
1916	8	8	8	30.7	30.7	30.7	37.978	50.769	2642200000	1560400000	1081900000	0.243303	0.381726	0.47345	O14657;H0Y7C8	O14657;H0Y7C8	Torsin-1B	TOR1B	-	1.4977
140	13	13	13	24.6	24.6	24.6	48.519	90.369	11702000000	6187300000	5515100000	0.306612	0.387914	0.402092	A0A087X0L7;J3KNA0;Q15070;E7EVY0;C9JC63	A0A087X0L7;J3KNA0;Q15070;E7EVY0	Mitochondrial inner membrane protein OXA1L	OXA1L	+	2.18328
2301	39	39	39	37.8	37.8	37.8	152.93	227.42	11206000000	6154600000	5051100000	0.169925	0.242206	0.684271	O75976;J3QQJ4;J3QRJ9	O75976	Carboxypeptidase D	CPD	-	0.821337
1973	8	8	8	39.3	39.3	39.3	37.92	237.52	10046000000	5142600000	4903100000	0.356707	0.493852	0.245266	O15126;A0A087WXB0;A0A087WZA6;A0A087WU14;A0A087WTX8	O15126;A0A087WXB0;A0A087WZA6	Secretory carrier-associated membrane protein 1	SCAMP1	-	1.4363
962	5	5	5	22.1	22.1	22.1	28.305	15.258	262750000	123540000	139220000	0.493135	0.382059	0.21625	C9JVE2;Q96GG9;C9JRU6;C9J0B2;C9J8R4	C9JVE2;Q96GG9	DCN1-like protein;DCN1-like protein 1	DCUN1D1	-	1.34123
619	15	15	15	47.8	47.8	47.8	46.457	60.404	4201000000	2163200000	2037700000	0.392098	0.329296	0.367043	A0A494C146;P50336;A0A494C0D4;H0YFP3;F5GZT7;A0A1W2PQM0;A0A494C0M9;D3DVG2;A0A1W2PRF9;H0YFE1;A0A1W2PPA5;A0A494C134;F5H825;A0A1W2PNH4;A0A494C0L4;F5H1I5	A0A494C146;P50336;A0A494C0D4;H0YFP3	Protoporphyrinogen oxidase	PPOX	+	2.59837
3335	7	7	7	28.7	28.7	28.7	33.428	20.079	660980000	305480000	355490000	1.2719	0.157561	-0.341303	P53004;C9J1E1	P53004	Biliverdin reductase A	BLVRA	-	0.278758
1990	7	7	7	37.2	37.2	37.2	22.958	48.974	19106000000	4830000000	14276000000	0.312665	0.252658	0.520976	O15258;Q5T092;A0A0A0MR06;Q5T091;Q5T093	O15258;Q5T092;A0A0A0MR06;Q5T091	Protein RER1	RER1	-	1.32884
1879	5	5	5	49.3	49.3	49.3	15.199	16.107	798560000	434710000	363840000	NaN	0.288772	0.434461	O00488;A9J4F5	O00488;A9J4F5	Zinc finger protein 593	ZNF593	-	0.897744
6348	23	23	22	43.1	43.1	42	79.147	261.09	13366000000	6907400000	6459000000	0.322505	0.442333	0.319784	Q9NRK6	Q9NRK6	ATP-binding cassette sub-family B member 10, mitochondrial	ABCB10	+	1.91151
6031	15	15	7	65	65	26.4	29.505	86.395	4225800000	2366800000	1859000000	0.199248	0.291132	0.593289	Q9GZT6;H0YF06;J3KN19;E9PPJ7;H0YD95;E9PRC2	Q9GZT6;H0YF06;J3KN19	Coiled-coil domain-containing protein 90B, mitochondrial	CCDC90B	+	1.0288
6590	2	2	2	24.1	24.1	24.1	11.564	13.417	1319800000	672990000	646790000	0.53067	0.753776	-0.201759	Q9P0S9	Q9P0S9	Transmembrane protein 14C	TMEM14C	+	0.471609
3875	7	7	7	26.4	26.4	26.4	25.206	45.778	6701100000	3302500000	3398600000	0.377624	0.415326	0.287977	Q13445;K7EIN4;K7EQ63	Q13445;K7EIN4;K7EQ63	Transmembrane emp24 domain-containing protein 1	TMED1	-	1.96618
1591	16	16	16	33.4	33.4	33.4	56.668	45.3	2459100000	1019800000	1439400000	0.882995	0.730314	-0.534759	H3BS42;Q9H5H4	H3BS42;Q9H5H4	Zinc finger protein 768	ZNF768	-	0.294514
3967	22	22	22	57.6	57.6	57.6	59.594	159.74	6064200000	3065600000	2998600000	0.365692	0.245496	0.466337	Q14554;H7C4F9;C9JY10	Q14554	Protein disulfide-isomerase A5	PDIA5	-	1.5205
4197	11	11	11	43.6	43.6	43.6	37.001	111.69	4102500000	2043400000	2059100000	0.465191	0.343237	0.26807	Q3SXM5;H3BQI7;H3BT52;H3BNH5	Q3SXM5	Inactive hydroxysteroid dehydrogenase-like protein 1	HSDL1	+	1.60773
1945	6	6	6	54.9	54.9	54.9	9.9062	97.87	18906000000	9648400000	9258000000	0.35242	0.377179	0.345088	O14949	O14949	Cytochrome b-c1 complex subunit 8	UQCRQ	+	3.13448
6771	6	6	6	14.3	14.3	14.3	59.633	17.758	1622400000	796410000	825970000	0.856707	0.385818	-0.169412	Q9UK58;H7C4G1	Q9UK58	Cyclin-L1	CCNL1	-	0.454621
5766	6	6	6	27.6	27.6	27.6	31.716	75.057	2085900000	1072300000	1013700000	0.31904	0.526369	0.22678	Q99943	Q99943	1-acyl-sn-glycerol-3-phosphate acyltransferase alpha	AGPAT1	-	1.24951
6622	5	5	5	8	8	8	93.571	12.959	584360000	305090000	279270000	0.576377	0.382723	0.110277	Q9P2K2	Q9P2K2	Thioredoxin domain-containing protein 16	TXNDC16	-	0.925348
4449	11	11	11	26.2	26.2	26.2	60.618	25.518	928900000	421860000	507040000	0.536749	0.539134	-0.00690829	Q69YN2;A0A286YF56;A0A0S2Z5Q6;A0A286YEP9	Q69YN2	CWF19-like protein 1	CWF19L1	-	0.72404
2005	10	10	10	59.4	59.4	59.4	29.815	143.3	5099800000	2725600000	2374300000	0.294665	0.212881	0.559069	O15400	O15400	Syntaxin-7	STX7	-	1.11603
1735	2	2	2	4.3	4.3	4.3	48.575	3.3791	157090000	81540000	75552000	0.440421	0.276556	0.349603	J3KTA1;Q96IG2;Q9UKC9	J3KTA1;Q96IG2;Q9UKC9	F-box/LRR-repeat protein 20;F-box/LRR-repeat protein 2	FBXL20;FBXL2	-	1.76165
4311	8	8	8	18.8	18.8	18.8	62.01	32.633	1219100000	614450000	604610000	0.321004	0.24306	0.50179	Q5NDL2;F5H225;C9J4G5;C9JQM7	Q5NDL2;F5H225	EGF domain-specific O-linked N-acetylglucosamine transferase	EOGT	-	1.36144
5031	10	10	10	30.9	30.9	30.9	46.189	48.406	1419600000	735370000	684240000	0.280362	0.298893	0.485661	Q8NBL1;F8WEW4;B4DVA9;H7C5H0	Q8NBL1	Protein O-glucosyltransferase 1	POGLUT1	-	1.48863
3655	11	9	9	29.2	27.1	27.1	69.061	57.164	558140000	286330000	271810000	0.496207	0.603976	-0.0385766	Q01167;I3L4U8;E9PM37;E9PPI7	Q01167	Forkhead box protein K2	FOXK2	-	0.663863
2702	19	19	19	36.2	36.2	36.2	83.785	102.01	2529400000	1428100000	1101300000	0.504264	0.189287	0.367676	P13807;M0QYU1	P13807	Glycogen [starch] synthase, muscle	GYS1	-	1.21831
5667	29	29	29	12.1	12.1	12.1	360.27	71.066	1202800000	617540000	585270000	0.278342	0.228603	0.552304	Q96RL7;H0Y7P8;H0YF78	Q96RL7	Vacuolar protein sorting-associated protein 13A	VPS13A	mito-interacting	1.13956
4500	6	6	6	13.4	13.4	13.4	64.259	6.3005	151730000	83705000	68022000	0.0342158	0.184217	0.839854	Q6NXT6;H0Y985	Q6NXT6	Transmembrane anterior posterior transformation protein 1 homolog	TAPT1	-	0.537683
436	6	6	6	20.1	20.1	20.1	45.007	14.503	1098900000	481370000	617530000	0.291839	0.247563	0.51868	A0A1W2PP11;Q9H300;F8WCQ4;A0A1W2PS40;C9JNP8;H7C0U0;H7C122;A0A1W2PP66	A0A1W2PP11;Q9H300;F8WCQ4;A0A1W2PS40;C9JNP8;H7C0U0	Presenilins-associated rhomboid-like protein, mitochondrial;P-beta	PARL	+	1.28167
4752	3	3	3	10.9	10.9	10.9	46.532	6.6879	184130000	85649000	98480000	0.6107	0.629007	-0.182565	Q86U70	Q86U70	LIM domain-binding protein 1	LDB1	-	0.496971
66	3	3	3	22.1	22.1	22.1	22.344	23.607	1406700000	713960000	692700000	0.225152	0.286881	0.540296	A0A087WVA1;P62341;Q6IAK0;F8WBD0	A0A087WVA1;P62341;Q6IAK0	Selenoprotein T	SELT	-	1.16783
4622	6	6	6	17.9	17.9	17.9	59.526	72.428	357300000	191890000	165420000	0.449958	-0.0388509	0.639917	Q6ZWT7;H7C5D1;C9J2H7	Q6ZWT7	Lysophospholipid acyltransferase 2	MBOAT2	-	0.647319
4699	5	5	5	14.7	14.7	14.7	61.986	9.924	412120000	238680000	173440000	0.490159	0.10286	0.452412	Q7Z449;E9PGH5	Q7Z449;E9PGH5	Cytochrome P450 2U1	CYP2U1	-	0.975935
4686	18	18	18	31.3	31.3	31.3	94.446	86.665	3028800000	1593300000	1435500000	0.295605	0.410124	0.33898	Q7Z3C6;H7C152;H7C1G6;C9JX27;C9IYZ9;C9JKV7;C9JDK4;C9JXG2;C9JS65;C9JFV2;F2Z3I6;C9JD65	Q7Z3C6	Autophagy-related protein 9A	ATG9A	-	2.04268
6234	2	2	2	41.3	41.3	41.3	7.2634	25.453	3579900000	1799100000	1780800000	0.347552	0.412077	0.281912	Q9HB66	Q9HB66		MKKS		1.93885
686	2	2	2	25.4	25.4	25.4	8.2937	5.2653	358960000	192630000	166330000	0.414785	0.252537	0.37215	D6RE10;D6RBR5;D6RBM2;A1L3X0	D6RE10;D6RBR5;D6RBM2;A1L3X0	Elongation of very long chain fatty acids protein;Elongation of very long chain fatty acids protein 7	ELOVL7	-	1.71935
5870	11	11	11	21.8	21.8	21.8	79.697	99.647	4342900000	2319200000	2023600000	0.354791	0.325386	0.358953	Q9BU23	Q9BU23	Lipase maturation factor 2	LMF2	-	3.03207
1800	16	16	16	43.4	43.4	43.4	49.967	205.16	10511000000	5414200000	5097000000	0.410124	0.359409	0.268765	M0QXF9;M0QZ10;O15382;B3KSI3;M0QZP4;M0R2K7	M0QXF9;M0QZ10;O15382;B3KSI3;M0QZP4	Branched-chain-amino-acid aminotransferase;Branched-chain-amino-acid aminotransferase, mitochondrial	BCAT2	+	1.85471
6171	19	19	19	66.3	66.3	66.3	41.943	272.38	11435000000	6002400000	5432700000	0.288063	0.281312	0.468232	Q9H7Z7;A6NHH0;X6RJ95	Q9H7Z7;A6NHH0;X6RJ95	Prostaglandin E synthase 2;Prostaglandin E synthase 2 truncated form	PTGES2	+	1.52399
4728	4	4	4	43.4	43.4	43.4	12.49	78.693	6373700000	3382900000	2990800000	0.317767	0.235727	0.483299	Q7Z7K0;C9JES7	Q7Z7K0;C9JES7	COX assembly mitochondrial protein homolog	CMC1	+	1.38056
4405	14	14	13	52.5	52.5	48.1	37.499	245.76	5053300000	2691800000	2361500000	0.224164	0.291957	0.520314	Q5VT66;A0A494C1P3;H7BYZ9;X6RIL1;H0YDX4	Q5VT66;A0A494C1P3;H7BYZ9	Mitochondrial amidoxime-reducing component 1	2001-03-01	+	1.21371
4164	5	5	5	61.3	61.3	61.3	13.37	78.672	4781800000	2522700000	2259100000	0.323774	0.338795	0.371087	Q16864	Q16864	V-type proton ATPase subunit F	ATP6V1F	-	2.78593
7064	7	7	7	24.4	24.4	24.4	38.628	18.245	1189100000	574910000	614180000	0.461109	0.397255	0.169534	Q9Y5Y5;E9PMM3;E9PP98;E9PQW0;E9PLS4;E9PMS3	Q9Y5Y5;E9PMM3;E9PP98	Peroxisomal membrane protein PEX16	PEX16	-	1.21686
80	23	23	2	35.1	35.1	2.7	97.344	196.02	9711500000	5435400000	4276200000	0.204391	0.365021	0.457534	A0A087WWD4;P13591;A0A087WX77;A0A087WV75	A0A087WWD4;P13591;A0A087WX77;A0A087WV75	Neural cell adhesion molecule 1	NCAM1	-	1.36012
6371	7	7	7	19.1	19.1	19.1	43.38	20.066	1088800000	548320000	540450000	0.416299	0.346078	0.260169	Q9NRZ7;C9JL26	Q9NRZ7	1-acyl-sn-glycerol-3-phosphate acyltransferase gamma	AGPAT3	-	1.76712
846	8	8	8	31	31	31	51.115	36.371	981450000	485720000	495730000	0.308128	0.533862	0.18025	Q6NXT4;B5MCR8;C9JZR9	Q6NXT4;B5MCR8	Zinc transporter 6	SLC30A6	-	1.09146
2641	16	16	14	43	43	38.8	42.981	114.63	8214600000	4922700000	3291900000	0.00230651	0.192573	0.822784	P10644;K7EPB2;K7EM13;K7EIE5;K7EID3;K7EJ40;K7EK41;K7EMZ6;K7EPR5;K7EQK3;K7EMU2;X6RAV4;K7EKR1	P10644;K7EPB2	cAMP-dependent protein kinase type I-alpha regulatory subunit;cAMP-dependent protein kinase type I-alpha regulatory subunit, N-terminally processed	PRKAR1A	-	0.516134
4870	4	4	4	6.2	6.2	6.2	131.87	4.9467	56503000	28538000	27965000	NaN	0.267116	0.410716	Q8IX21;B1AL16	Q8IX21	Protein FAM178A	FAM178A	-	0.876463
5564	13	13	12	29	29	27.7	86.082	33.716	1061200000	543990000	517170000	0.280719	0.425459	0.310271	Q96II8;E9PD99;H7C1G3;H7C0J8;F8WFB5	Q96II8;E9PD99	Leucine-rich repeat and calponin homology domain-containing protein 3	LRCH3	-	1.7809
1773	51	51	51	69.1	69.1	69.1	95.179	323.31	88608000000	46696000000	41912000000	0.351176	0.288772	0.372823	K7EKE6;K7EJE8;P36776;K7ER27;K7ERR6;K7EQF8;K7ER56	K7EKE6;K7EJE8;P36776	Lon protease homolog, mitochondrial	LONP1	+	2.25772
6435	22	22	22	50.8	50.8	50.8	63.277	323.31	19023000000	9537000000	9485500000	0.263395	0.393855	0.354169	Q9NVH1;B1AK20;Q5TH61	Q9NVH1;B1AK20	DnaJ homolog subfamily C member 11	DNAJC11	+	1.89064
2259	12	12	12	47	47	47	45.285	214.56	7151000000	3552300000	3598700000	0.235605	0.405557	0.367992	O75600;H7BZ75;C9IZC9;F2Z340	O75600	2-amino-3-ketobutyrate coenzyme A ligase, mitochondrial	GCAT	+	1.6443
1337	43	43	42	47.1	47.1	46.4	118.99	323.31	17534000000	9029000000	8504800000	0.336055	0.390778	0.281877	F5H6E2;O00159;I3L501;I3L3Y6;I3L3F5	F5H6E2;O00159	Unconventional myosin-Ic	MYO1C	-	2.06406
6696	12	12	12	44.1	44.1	44.1	42.5	120.85	3781300000	2206500000	1574700000	0.28558	0.431142	0.291839	Q9UH62;H3BV87;H3BM63	Q9UH62	Armadillo repeat-containing X-linked protein 3	ARMCX3	+	1.71234
2694	4	4	4	21.5	21.5	21.5	21.012	6.9468	985910000	470770000	515140000	0.499374	0.659377	-0.151599	P13498;H3BR52;H3BPX1;H3BNP7	P13498	Cytochrome b-245 light chain	CYBA	-	0.510725
5141	7	7	7	25.7	25.7	25.7	38.124	15.475	468370000	256740000	211630000	0.383386	0.420725	0.201012	Q8TBP6	Q8TBP6	Solute carrier family 25 member 40	SLC25A40	+	1.41255
6654	6	6	6	6.7	6.7	6.7	139.43	12.992	203330000	68533000	134800000	0.26135	NaN	0.408397	Q9UBS9;B4DYM4;A0A087WV04	Q9UBS9;B4DYM4	SUN domain-containing ossification factor	SUCO	-	0.861412
4626	29	29	29	52.6	52.6	52.6	87.263	269.33	10958000000	5260300000	5697700000	0.416515	0.397365	0.190289	Q709F0;D6RDI8;F8WEV0;H0Y9C6;A0A0J9YXS1	Q709F0;D6RDI8;F8WEV0	Acyl-CoA dehydrogenase family member 11	ACAD11	+	1.35882
2272	21	21	20	52.6	52.6	48.9	46.561	148.47	54734000000	28211000000	26522000000	0.332278	0.40806	0.262711	O75718;C9JP16	O75718;C9JP16	Cartilage-associated protein	CRTAP	-	1.81262
2150	36	36	36	65.7	65.7	65.7	84.784	282.11	32885000000	12228000000	20656000000	0.341189	0.294665	0.366039	O60568;H7C2S8;H7C2V1;H7C0B8;C9JU11;C9JIX5;H7C2A8	O60568	Procollagen-lysine,2-oxoglutarate 5-dioxygenase 3	PLOD3	-	2.4089
5019	12	12	12	32.7	32.7	32.7	60.509	53.277	2920500000	1500000000	1420500000	0.472488	0.445409	0.0831719	Q8NAF0	Q8NAF0	Zinc finger protein 579	ZNF579	-	0.93137
6716	11	11	11	10.3	10.3	10.3	154.37	18.743	490470000	244230000	246250000	0.533065	0.300299	0.16728	Q9UHN6;F5H6B2;H3BLY0;B4E1B9;H3BLX9	Q9UHN6	Transmembrane protein 2	TMEM2	-	1.04974
6956	23	23	23	56.9	56.9	56.9	49.901	150.22	12608000000	6540700000	6067200000	0.318346	0.315566	0.366002	Q9Y305;H7C5Q2;C9J7L8	Q9Y305;H7C5Q2	Acyl-coenzyme A thioesterase 9, mitochondrial	ACOT9	+	2.61925
5205	7	7	7	42.3	42.3	42.3	22.843	22.389	1584100000	780890000	803170000	0.394295	0.322736	0.280387	Q8WUK0;E9PQM0	Q8WUK0	Phosphatidylglycerophosphatase and protein-tyrosine phosphatase 1	PTPMT1	+	2.00663
759	18	18	18	63.7	63.7	63.7	42.233	95.927	9238300000	4932400000	4305900000	0.405121	0.263756	0.32581	A8MXV4	A8MXV4	Nucleoside diphosphate-linked moiety X motif 19, mitochondrial	NUDT19	+	1.82726
3225	117	117	116	47.2	47.2	46.9	357.52	323.31	15116000000	7935200000	7180900000	0.418676	0.368042	0.207511	P49454;A0A087WTY4;E9PDD2	P49454	Centromere protein F	CENPF	-	1.45638
5546	22	17	17	14.9	12.5	12.5	229.56	27.265	1096300000	457560000	638760000	0.543892	0.118758	NaN	Q96HP0;K7ESB7;K7EP20;K7EP51;K7EKT0	Q96HP0;K7ESB7	Dedicator of cytokinesis protein 6	DOCK6	-	0.439923
698	47	47	47	28.1	28.1	28.1	268.57	154.71	5447900000	2837300000	2610600000	0.308011	0.184725	0.499789	A2RRP1;H0Y5G7;H7C007;H7BZU5;C9JCM7;H7C1Y9;H7BZR3;H7C1U4	A2RRP1;H0Y5G7	Neuroblastoma-amplified sequence	NBAS	-	1.16163
1460	5	5	5	10.3	10.3	10.3	66.99	15.898	1121300000	617720000	503580000	0.104471	0.237686	0.649458	Q5VW38;G5E994;U3KQD2	Q5VW38;G5E994;U3KQD2	Protein GPR107	GPR107	-	0.741207
5934	7	7	7	38.6	38.6	38.6	20.675	31.752	1401200000	840680000	560540000	0.122076	0.454913	0.411522	Q9BWH2;H7C0K8	Q9BWH2	FUN14 domain-containing protein 2	FUNDC2	+	1.05788
1797	2	2	2	44.6	44.6	44.6	8.6009	9.3208	125310000	64073000	61242000	0.321466	0.14483	0.521453	M0QXN9;M0R0B4;M0R2G3;M0R228;M0QX74;M0QXP3;M0QY77;Q9BQD3	M0QXN9;M0R0B4;M0R2G3;M0R228;M0QX74;M0QXP3;M0QY77;Q9BQD3	KxDL motif-containing protein 1	KXD1	-	1.02672
4850	10	10	10	21	21	21	62.059	17.076	792570000	421180000	371390000	0.397146	0.305095	0.285442	Q8IWB1;X6RK76	Q8IWB1	Inositol 1,4,5-trisphosphate receptor-interacting protein	ITPRIP	-	1.96818
6042	10	10	10	50.3	50.3	50.3	21.527	41.593	5230100000	2746500000	2483600000	0.248656	0.371503	0.367024	Q9H061;E9PI90;E9PIH8	Q9H061	Transmembrane protein 126A	TMEM126A	+	1.8352
7099	27	27	24	40	40	37.2	101.86	163.63	5473600000	2729200000	2744400000	0.348686	0.391438	0.245797	Q9Y6K1;F8WE91;A0A0C4DG02	Q9Y6K1;F8WE91;A0A0C4DG02	DNA (cytosine-5)-methyltransferase 3A	DNMT3A	-	1.77314
4818	7	7	6	40.1	40.1	36.8	23.339	13.285	883830000	469340000	414490000	0.159758	0.336626	0.489139	Q86YS6;C9JFM7;REV__Q8WY22;REV__A0A5F9ZHY7	Q86YS6	Ras-related protein Rab-43	RAB43	-	1.12695
4784	13	13	13	22.4	22.4	22.4	94.615	93.274	2561200000	1274800000	1286300000	0.278461	0.574828	0.127321	Q86WA8;E7EN44;H3BUW8;H3BQ67;H3BPF7	Q86WA8;E7EN44	Lon protease homolog 2, peroxisomal	LONP2	-	0.883669
5377	11	11	11	48.6	48.6	48.6	32.592	145.57	12930000000	6541800000	6387900000	0.301119	0.41511	0.263889	Q969X5;F2Z3Q5;F2Z2U2	Q969X5	Endoplasmic reticulum-Golgi intermediate compartment protein 1	ERGIC1	-	1.7249
6514	9	9	9	53.8	53.8	53.8	26.092	34.207	922800000	462210000	460590000	0.275126	0.411426	0.292546	Q9NXV2;H3BSS5;Q14681	Q9NXV2;H3BSS5	BTB/POZ domain-containing protein KCTD5	KCTD5	-	1.77503
3207	25	25	24	48.2	48.2	48.2	50.909	323.31	42751000000	21357000000	21394000000	0.415434	0.328032	0.235433	P48735;H0YL11	P48735	Isocitrate dehydrogenase [NADP], mitochondrial	IDH2	+	1.6119
6642	4	4	4	6.4	6.4	6.4	58.836	8.8084	363420000	189710000	173710000	0.320427	0.33182	NaN	Q9UBI9	Q9UBI9	Headcase protein homolog	HECA	-	1.95394
4226	8	8	8	33.9	33.9	33.9	29.484	16.806	1528100000	719780000	808310000	0.522257	0.554442	-0.0985544	Q4VXZ8;Q9NUI1;A0A0J9YWI0;A0A0J9YY83;G3V0I9;A0A0J9YXZ6;H7C078	Q4VXZ8;Q9NUI1;A0A0J9YWI0	Peroxisomal 2,4-dienoyl-CoA reductase	DECR2	-	0.577244
2190	2	2	2	3.1	3.1	3.1	118.58	10.413	280700000	56861000	223840000	NaN	1.70664	-1.05589	O75110	O75110	Probable phospholipid-transporting ATPase IIA	ATP9A	-	0.0691932
5569	4	4	4	44.8	44.8	44.8	6.4575	118.8	15364000000	7688200000	7676100000	0.288772	0.376513	0.308001	Q96IX5	Q96IX5	Up-regulated during skeletal muscle growth protein 5	USMG5	+	2.17595
3034	10	10	10	51.3	51.3	51.3	28.048	86.136	2358900000	1356400000	1002400000	0.170951	0.299831	0.50181	P35270;REV__Q16649	P35270	Sepiapterin reductase	SPR	+	1.10778
6443	18	18	18	32.7	32.7	32.7	80.224	41.939	600470000	317940000	282520000	0.132248	0.462471	0.377838	Q9NVM9;H0YH12;F5H457;F5H5W1;F8VRX9;H0YIA9	Q9NVM9	Protein asunder homolog	ASUN	-	1.08619
6299	10	10	10	15.8	15.8	15.8	121.52	21.355	381650000	195320000	186330000	0.298658	0.717825	-0.0450236	Q9NPG3;K7EJT1;K7EQR1	Q9NPG3;K7EJT1	Ubinuclein-1	UBN1	-	0.553144
314	12	12	12	49	49	49	23.243	72.21	2731800000	1644300000	1087500000	0.138421	0.266757	0.566015	A0A0C4DGE4;A0A286YF28;A0A0J9YW33;Q13277	A0A0C4DGE4;A0A286YF28;A0A0J9YW33;Q13277	Syntaxin-3	STX3	-	0.902939
5417	12	12	12	70.1	70.1	70.1	25.709	298.76	19045000000	9987200000	9058100000	0.426855	0.185232	0.358861	Q96BR5	Q96BR5	Cytochrome c oxidase assembly factor 7	COA7	+	1.33704
4507	8	8	8	53.7	53.7	53.7	23.339	55.951	898770000	477130000	421640000	0.534759	0.192699	0.240964	Q6P1K2;U3KQ54;A0A087WT04;V9GYI0;V9GYH6;REV__Q6P1K2	Q6P1K2;U3KQ54	Polyamine-modulated factor 1	PMF1;PMF1-BGLAP	-	1.02514
1838	17	17	17	84.6	84.6	84.6	31.62	276.17	20145000000	10514000000	9631800000	0.294547	0.393306	0.279652	O00165;E9PIQ7;Q5VYD6	O00165;E9PIQ7	HCLS1-associated protein X-1	HAX1	mito-interacting	1.92052
3813	14	14	14	13.1	13.1	13.1	188.91	71.596	1082500000	586960000	495580000	0.148739	0.0699771	0.748699	Q13029	Q13029	PR domain zinc finger protein 2	PRDM2	-	0.566479
6540	11	11	11	17.7	17.7	17.7	107.23	20.44	1250700000	580210000	670470000	0.598937	0.110764	0.255649	Q9NZ08;H0Y9X5	Q9NZ08	Endoplasmic reticulum aminopeptidase 1	ERAP1	-	0.806141
640	5	5	5	6.8	6.8	6.8	80.817	4.3271	400700000	213500000	187200000	0.262794	0.194087	0.507993	A0A590UJF4;A0A590UK11;A0A590UK42;A0A590UJG1;A0A590UJT1;A0A590UJC8;A0A590UK98;A0A590UJ61;A0A590UJS0;A0A590UJH1;A0A590UIU4;Q5VZ66;A0A590UJ09	A0A590UJF4;A0A590UK11;A0A590UK42;A0A590UJG1;A0A590UJT1;A0A590UJC8;A0A590UK98;A0A590UJ61;A0A590UJS0;A0A590UJH1;A0A590UIU4;Q5VZ66	Janus kinase and microtubule-interacting protein 3	JAKMIP3	-	1.10979
5258	16	16	16	60.4	60.4	60.4	29.909	187.09	6329300000	3163400000	3165900000	0.415326	0.478402	0.0709968	Q8WXX5	Q8WXX5	DnaJ homolog subfamily C member 9	DNAJC9	-	0.898604
3579	17	17	17	54.2	54.2	54.2	40.029	171.62	9613100000	4695100000	4918000000	0.117163	0.483158	0.363549	P78310	P78310	Coxsackievirus and adenovirus receptor	CXADR	-	1.01563
6320	6	6	6	22.9	22.9	22.9	42.889	21.197	732240000	395340000	336900000	0.404358	0.595217	-0.0368901	Q9NQR1;A0A0C4DFR3;C9JKQ0	Q9NQR1;A0A0C4DFR3	N-lysine methyltransferase SETD8	SETD8	-	0.640916
2244	16	13	13	56	47.1	47.1	39.171	63.744	4913800000	2501400000	2412400000	0.368265	0.357608	0.236299	O75477;B0QZ43	O75477;B0QZ43	Erlin-1	ERLIN1	-	1.77025
792	7	6	6	17.5	15.9	15.9	59.874	31.908	2043700000	999940000	1043700000	0.41684	0.449958	0.0945874	B1AVT0;P49760	B1AVT0;P49760	Dual specificity protein kinase CLK2	CLK2	-	0.976183
5131	8	8	8	21.5	21.5	21.5	47.514	46.081	1574500000	838230000	736300000	0.0558898	NaN	0.582944	Q8TB61	Q8TB61	Adenosine 3-phospho 5-phosphosulfate transporter 1	SLC35B2	-	0.357387
4179	5	5	5	17.8	17.8	17.8	42.868	10.724	5654300000	2503800000	3150500000	0.41511	0.240009	0.301461	Q2TAM5;E9PKH5;A0A087X0W8;Q04206;E9PI38;E9PQS6;E9PKV4;A0A087WVP0;E9PRX2;E9PMD5	Q2TAM5;E9PKH5;A0A087X0W8;Q04206;E9PI38;E9PQS6;E9PKV4;A0A087WVP0	Transcription factor p65	RELA	-	1.6036
6309	17	11	11	42.9	28	28	43.727	52.479	6169700000	2995500000	3174200000	0.397584	0.391988	0.16681	Q9NQ29;A8MYV2;B8ZZ10;B8ZZ09;B8ZZ12;B8ZZ08;F8WBC1;F2Z322	Q9NQ29;A8MYV2;B8ZZ10	Putative RNA-binding protein Luc7-like 1	LUC7L	-	1.28052
3131	23	23	23	77.8	77.8	77.8	41.924	323.31	23153000000	11990000000	11163000000	0.310456	0.376735	0.266958	P42765;A0A0B4J2A4;K7EME0;K7EJ68;K7EJB1;K7ER88	P42765;A0A0B4J2A4;K7EME0	3-ketoacyl-CoA thiolase, mitochondrial	ACAA2	+	2.00346
2362	9	9	9	43.3	43.3	43.3	39.007	27.619	973890000	512220000	461670000	0.25544	0.413811	0.284212	O95210	O95210	Starch-binding domain-containing protein 1	STBD1	-	1.64414
3336	13	13	13	52.7	52.7	52.7	34.012	114.61	31812000000	16330000000	15482000000	0.356369	0.400756	0.19517	P53007;B4DP62	P53007;B4DP62	Tricarboxylate transport protein, mitochondrial	SLC25A1	+	1.43647
6492	13	13	13	53.9	53.9	53.9	27.626	101.99	22017000000	11023000000	10994000000	0.219339	0.44615	0.284774	Q9NX40;D6RG39;D6RIT9;D6RDK6;D6RBN5;D6RDI5;D6RA54;D6RC55;D6R918;D6RBC5;D6RI08;D6RDK1;D6RIV2;D6R9T5;D6RF07	Q9NX40;D6RG39;D6RIT9;D6RDK6;D6RBN5;D6RDI5;D6RA54;D6RC55	OCIA domain-containing protein 1	OCIAD1	+	1.37247
1151	26	26	26	45.6	45.6	45.6	74.281	81.979	4968100000	2602500000	2365600000	0.22033	0.304628	0.424784	E7EPM6;P33121;B7Z3Z9;D6RER0;H0Y9U7;H0Y9Z9;D6RG07;Q9ULC5	E7EPM6;P33121;B7Z3Z9;D6RER0	Long-chain-fatty-acid--CoA ligase 1	ACSL1	-;+	1.4767
5376	8	8	8	33	33	33	39.8	62.467	2207400000	1188600000	1018800000	0.130667	0.416083	0.401864	Q969V5	Q969V5	Mitochondrial ubiquitin ligase activator of NFKB 1	MUL1	+	1.11646
3294	22	22	13	46.9	46.9	28	52.44	121.19	6300800000	3499500000	2801300000	0.415434	0.325041	0.205813	P51608;A0A087X1U4;I6LM39;A0A087WVW7;A0A0D9SFX7;A0A1B0GTV0;A0A0D9SEX1;C9JH89	P51608;A0A087X1U4;I6LM39	Methyl-CpG-binding protein 2	MECP2	-	1.45473
5731	5	5	5	50.9	50.9	50.9	18.023	135.07	2831200000	1348700000	1482500000	0.0781998	0.740539	0.125022	Q99595	Q99595	Mitochondrial import inner membrane translocase subunit Tim17-A	TIMM17A	+	0.555364
5088	19	19	19	40.4	40.4	40.4	59.151	151.78	13367000000	6844400000	6522400000	0.227248	0.339594	0.376807	Q8NF37;A0A0G2JQ62;A0A0G2JRI7	Q8NF37;A0A0G2JQ62	Lysophosphatidylcholine acyltransferase 1	LPCAT1	-	1.70292
5670	17	17	17	41.9	41.9	41.9	80.472	142.43	2361400000	1321600000	1039800000	0.319502	0.175557	0.447761	Q96RQ3;E9PHF7;E9PG35;F5GYT8;G5E9X5;F2Z3E2;F8WF46;F2Z2Z7;F8WDI3	Q96RQ3;E9PHF7;E9PG35;F5GYT8;G5E9X5	Methylcrotonoyl-CoA carboxylase subunit alpha, mitochondrial	MCCC1	+	1.24213
1339	2	2	2	33.8	33.8	33.8	8.2139	38.061	7009600000	3623300000	3386300000	0.374066	0.308361	0.258874	G3V1U5;F5H6U7;Q9Y3E0	G3V1U5;F5H6U7;Q9Y3E0	Vesicle transport protein GOT1B	GOLT1B	-	1.95398
3684	27	27	25	59.7	59.7	57.9	53.879	202.53	15114000000	7604100000	7509600000	0.143916	0.422664	0.374542	Q02818;H7BZI1;C9JKZ2;C9JBD3;C9J3C1	Q02818;H7BZI1;C9JKZ2	Nucleobindin-1	NUCB1	-	1.1697
4353	8	8	8	31.8	31.8	31.8	46.261	60.975	538090000	263050000	275040000	0.469469	0.312084	0.156289	Q5T2R2;H0YEE6	Q5T2R2	Decaprenyl-diphosphate synthase subunit 1	PDSS1	+	1.12831
2002	44	44	44	59.6	59.6	59.6	95.05	323.31	33686000000	18538000000	15148000000	0.298189	0.512682	0.124629	O15381;E9PH71;C9J6P7;E7EWK7;C9JP83;E9PGD8;F8WF01;A0A087WV72	O15381	Nuclear valosin-containing protein-like	NVL	-	0.963389
5217	8	8	8	56.8	56.8	56.8	21.65	29.36	1947900000	1056000000	891910000	0.239276	0.328032	0.36602	Q8WUY8;M0R1E3;M0QZH3	Q8WUY8;M0R1E3	N-acetyltransferase 14	NAT14	-	1.84589
2969	22	22	22	53.2	53.2	53.2	41.465	192.16	15636000000	7944800000	7691300000	0.132379	0.380064	0.418215	P30533;A0A3B3IRQ7;D6REW6	P30533;A0A3B3IRQ7	Alpha-2-macroglobulin receptor-associated protein	LRPAP1	-	1.12931
5234	14	14	14	51.4	51.4	51.4	44.839	98.618	2720000000	1423900000	1296200000	0.218843	0.27858	0.433019	Q8WVQ1;K7EN15;K7EIP9;K7EQT4;K7EMT2;K7EKT2;K7EKW6	Q8WVQ1	Soluble calcium-activated nucleotidase 1	CANT1	-	1.39992
602	14	14	13	26.5	26.5	25.2	91.964	33.112	1428900000	1029800000	399030000	0.339935	0.431783	0.158413	A0A494BYR6;Q86Y91	A0A494BYR6;Q86Y91	Kinesin-like protein KIF18B	KIF18B	-	1.21446
3645	14	14	14	52.4	52.4	52.4	40.294	152.78	6186300000	3060400000	3125900000	0.246834	0.37729	0.305628	Q00587;B0QYC6;B0QYC7;B0QYC8	Q00587	Cdc42 effector protein 1	CDC42EP1	-	1.83886
4734	4	4	4	13.6	13.6	13.6	37.61	6.8114	6464400000	2829200000	3635200000	0.0497701	0.483055	0.396726	Q86SK9	Q86SK9	Stearoyl-CoA desaturase 5	SCD5	-	0.841199
323	11	11	11	64.6	64.6	64.6	33.786	211.23	3883900000	1945900000	1938000000	0.384713	0.397146	0.14701	A0A0C4DGQ5;P04632;K7ELJ7;A0A075B7C0;K7EKD8;U3KQE2;K7EM73;K7EIV0;U3KPR7;K7ES78;K7EMQ1;Q96L46	A0A0C4DGQ5;P04632;K7ELJ7;A0A075B7C0;K7EKD8;U3KQE2;K7EM73;K7EIV0	Calpain small subunit 1	CAPNS1	-	1.20296
406	30	30	30	60.7	60.7	60.7	58.486	323.31	41300000000	21630000000	19670000000	0.347325	0.309991	0.270573	P49419;A0A1B0GW77;A0A1B0GTG2;A0A1B0GW82;A0A1B0GUA1;A0A1B0GTJ4;A0A1B0GTY9;A0A1B0GV49;A0A1B0GUY0;A0A0J9YWF7;H0YHM6;F8WDY6;F8VVF2;A0A1B0GVU0;A0A0J9YWM6;F8WD33;A0A1B0GW65;A0A0J9YWK1	P49419;A0A1B0GW77;A0A1B0GTG2;A0A1B0GW82;A0A1B0GUA1;A0A1B0GTJ4;A0A1B0GTY9;A0A1B0GV49	Alpha-aminoadipic semialdehyde dehydrogenase	ALDH7A1	+	2.29297
1793	11	11	11	54.5	54.5	54.5	24.177	47.28	7879200000	3499300000	4379900000	0.282025	0.309758	0.335881	K7ESP4;Q8WVC6	K7ESP4;Q8WVC6	Dephospho-CoA kinase domain-containing protein	DCAKD	+	2.59875
1451	23	23	23	56.2	56.2	56.2	64.594	309.77	19271000000	10427000000	8843800000	0.309758	0.347892	0.26668	G3XAG1;Q96ME7	G3XAG1;Q96ME7	Zinc finger protein 512	ZNF512	-	2.24057
5541	8	8	8	34	34	34	45.439	130.43	967100000	515930000	451170000	0.305212	0.22404	0.390661	Q96HD1;F8WBY3	Q96HD1	Cysteine-rich with EGF-like domain protein 1	CRELD1	-	1.62456
4535	9	9	9	32	32	32	50.993	47.199	3609700000	1848000000	1761800000	0.292311	0.41511	0.211481	Q6P9B6;H3BM75;H3BUB0;H3BTC5	Q6P9B6	TLD domain-containing protein 1	TLDC1	-	1.45123
4729	9	9	5	54.5	54.5	29.5	29.946	192.33	9636800000	4988400000	4648400000	0.42374	0.274053	0.218716	Q7Z7K6	Q7Z7K6	Centromere protein V	CENPV	-	1.42124
6193	3	3	3	13.1	13.1	13.1	37.882	28.47	511960000	270790000	241170000	0.211511	NaN	0.399483	Q9H920;E9PKE9;G3V148;E9PLR7;F8WDV7;H0YEH6	Q9H920;E9PKE9;G3V148	RING finger protein 121	RNF121	-	0.721233
5447	8	8	5	17.5	17.5	11.3	86.661	31.69	412620000	196620000	215990000	0.450274	0.351176	0.11299	Q96D71;E9PMG1;H0YDT0;H0YE89;H0YCR2;F2Z3L2	Q96D71;E9PMG1;H0YDT0	RalBP1-associated Eps domain-containing protein 1	REPS1	-	1.03143
5942	9	9	9	74.2	74.2	74.2	17.162	213.51	26320000000	14405000000	11916000000	0.285106	0.193204	0.43571	Q9BX68	Q9BX68	Histidine triad nucleotide-binding protein 2, mitochondrial	HINT2	+	1.30245
1705	19	19	19	35.6	35.6	35.6	58.22	275.7	22462000000	11303000000	11159000000	0.537048	0.336283	0.0391324	J3KPP4;O95232;D6RDI2;H0YA81;C9JL41;H7C5U7;D6RHH0;U3KQT3;E7EN55	J3KPP4;O95232	Luc7-like protein 3	LUC7L3	-	0.769082
5815	2	2	2	15.7	15.7	15.7	12.403	2.4951	256040000	79188000	176850000	NaN	0.257493	0.349695	Q9BRT3;J3KTI2	Q9BRT3;J3KTI2	Migration and invasion enhancer 1	MIEN1	-	1.01801
4189	28	28	28	53.9	53.9	53.9	83.393	323.31	26047000000	13040000000	13008000000	0.298072	0.315914	0.29658	Q32P28;H7C2W6;E2QRI1;Q8IVL5	Q32P28	Prolyl 3-hydroxylase 1	LEPRE1	-	3.37834
867	8	8	8	29.9	29.9	29.9	52.916	52.146	2478600000	1386500000	1092100000	0.263034	0.271426	0.374318	P0CG08;B7ZAQ6;U3KPV2;E9PKY3;A0A087WW82;A0A087WW78	P0CG08;B7ZAQ6;U3KPV2;E9PKY3;A0A087WW82	Golgi pH regulator B;Golgi pH regulator A	GPR89B;GPR89A		1.86441
5341	18	17	16	48.8	45.6	43.3	58.92	132.15	3694800000	1842000000	1852800000	0.331247	0.351402	0.225059	Q92925;J3KMX2;B9EGA3;J3QWB6;J3KT18;J3QS33;J3QQL7	Q92925;J3KMX2;B9EGA3;J3QWB6	SWI/SNF-related matrix-associated actin-dependent regulator of chromatin subfamily D member 2	SMARCD2	-	1.78608
5691	24	24	24	20.4	20.4	20.4	215.04	60.082	1018000000	518850000	499140000	0.443288	0.160533	0.303668	Q96SN8;B1AMJ5;A0A0A0MRG9;Q5JTU8;F8WCI3;F8WF55;C9K0C9;F8WBJ0	Q96SN8;B1AMJ5;A0A0A0MRG9	CDK5 regulatory subunit-associated protein 2	CDK5RAP2	-	1.18231
5900	10	10	10	32.4	32.4	32.4	40.461	120.98	5722800000	2942500000	2780300000	0.332966	0.393526	0.180888	Q9BV79;H3BM30	Q9BV79	Trans-2-enoyl-CoA reductase, mitochondrial	MECR	+	1.38662
2381	6	6	6	20.5	20.5	20.5	61.438	25.229	277080000	134370000	142710000	0.24123	0.363003	NaN	O95365	O95365	Zinc finger and BTB domain-containing protein 7A	ZBTB7A	-	0.897553
3856	7	7	7	10.7	10.7	10.7	124.33	20.023	411070000	206440000	204630000	0.118094	NaN	0.484711	Q13370;Q14432	Q13370	cGMP-inhibited 3,5-cyclic phosphodiesterase B	PDE3B	-	0.458596
2856	22	22	22	67.1	67.1	67.1	47.862	235.66	14083000000	7106600000	6976200000	0.317999	0.312549	0.27357	P22830;A0A499FJN5;K7ELX4;K7EJX5;K7EJM8	P22830;A0A499FJN5;K7ELX4	Ferrochelatase, mitochondrial	FECH	+	2.66797
6959	13	13	13	47	47	47	34.037	67.439	7766800000	3929200000	3837600000	0.156397	0.378512	0.367508	Q9Y320;E9PSF0;E9PRL5;H3BSU7;E9PLR1;G3V155	Q9Y320	Thioredoxin-related transmembrane protein 2	TMX2	-	1.27436
3486	9	9	9	67.5	67.5	67.5	16.57	105.59	12007000000	6465700000	5540900000	0.332966	0.236707	0.329975	P61916;J3KMY5;H0YIZ1;G3V3E8;E7EMS2;G3V3D1;G3V2V8	P61916;J3KMY5;H0YIZ1;G3V3E8;E7EMS2;G3V3D1;G3V2V8	Epididymal secretory protein E1	NPC2	-	1.9617
6009	10	10	10	27.6	27.6	27.6	57.46	33.305	16362000000	7672800000	8689600000	0.708849	0.298424	-0.10809	Q9C037;H7C0Q6	Q9C037;H7C0Q6	E3 ubiquitin-protein ligase TRIM4	TRIM4	-	0.479422
1863	7	7	7	17.1	17.1	17.1	60.908	23.536	5585400000	2992900000	2592500000	0.178492	0.348346	0.370266	O00400;A0A2R8Y5I5;A0A2R8YF57;A0A2R8YEX5;A0A2R8Y359;H7C562;H7C532;A0A2R8Y6H1;H7C577	O00400;A0A2R8Y5I5;A0A2R8YF57	Acetyl-coenzyme A transporter 1	SLC33A1	-	1.41226
2458	23	23	23	78.1	78.1	78.1	34.234	323.31	156000000000	83014000000	72593000000	0.302524	0.300534	0.29343	P00387;B1AHF3	P00387;B1AHF3	NADH-cytochrome b5 reductase 3;NADH-cytochrome b5 reductase 3 membrane-bound form;NADH-cytochrome b5 reductase 3 soluble form	CYB5R3	+	4.06904
4280	8	8	8	32.8	32.8	32.8	37.54	25.624	563210000	282740000	280470000	0.192825	0.567935	0.13035	Q5JPI3;E9PFZ1	Q5JPI3;E9PFZ1	Uncharacterized protein C3orf38	C3orf38	-	0.791084
2438	9	9	9	70.9	70.9	70.9	19.206	120.01	16030000000	8321100000	7708800000	0.211137	0.248899	0.429731	O95881;V9GY50;V9GYV4	O95881	Thioredoxin domain-containing protein 12	TXNDC12	-	1.31845
3992	55	55	11	70.4	70.4	10.6	106.87	323.31	437000000000	221000000000	216000000000	0.266517	0.243669	0.378701	Q14697;F5H6X6	Q14697;F5H6X6	Neutral alpha-glucosidase AB	GANAB	-	1.7153
6429	4	4	4	16.4	16.4	16.4	34.6	88.191	3376500000	1788700000	1587700000	0.291721	0.260748	0.334971	Q9NVA1;B1AKV4;F6UTR7;B1AKV3;B1AKV2;B1AKV6;F8WCR2	Q9NVA1;B1AKV4;F6UTR7;B1AKV3;B1AKV2;B1AKV6	Ubiquinol-cytochrome-c reductase complex assembly factor 1	UQCC1	+	2.27963
1703	6	6	6	16.1	16.1	16.1	77.159	13.146	167900000	86893000	81002000	NaN	0.559541	0.0315774	J3KPL8;O00213;A0A075B7G8;A0A087X0V7;A0A087WYH9;V9GYR7;V9GY97	J3KPL8;O00213;A0A075B7G8;A0A087X0V7;A0A087WYH9	Amyloid beta A4 precursor protein-binding family B member 1	APBB1	-	0.333378
5609	10	10	10	26.5	26.5	26.5	58.574	24.6	1104900000	564140000	540810000	0.411969	0.123401	0.350375	Q96LT9;H0YEB8;X6RLP6;E9PPV2	Q96LT9	RNA-binding protein 40	RNPC3	-	1.10728
4213	3	3	3	0.5	0.5	0.5	575.89	2.6572	1033600000	547710000	485940000	0.23217	0.237441	0.415692	Q4G0P3	Q4G0P3	Hydrocephalus-inducing protein homolog	HYDIN	-	1.40532
4441	17	17	17	65.9	65.9	65.9	31.371	100.84	8860800000	3297700000	5563100000	0.370388	0.527571	-0.0144982	Q68D91	Q68D91	Metallo-beta-lactamase domain-containing protein 2	MBLAC2	-	0.680025
6361	6	6	5	44.7	44.7	38.4	22.826	47.019	2112900000	1066600000	1046300000	0.386921	0.729705	-0.235114	Q9NRW3;Q6ICH2;Q8IUX4	Q9NRW3	DNA dC->dU-editing enzyme APOBEC-3C	APOBEC3C	-	0.390034
4874	18	17	17	40.1	38.3	38.3	70.783	60.696	3182400000	1695400000	1487000000	0.365469	0.316957	0.198444	Q8IXI2;H7BXZ6;K7EIQ7;J3QLG2;K7EP86;A0A494C061	Q8IXI2;H7BXZ6	Mitochondrial Rho GTPase 1;Mitochondrial Rho GTPase	RHOT1	+	1.56261
4166	7	7	7	15	15	15	61.437	23.541	893430000	492050000	401380000	0.0251707	0.391108	0.464146	Q16880;D6RFW2	Q16880;D6RFW2	2-hydroxyacylsphingosine 1-beta-galactosyltransferase	UGT8	-	0.787171
4525	6	6	6	22.8	22.8	22.8	37.998	50.866	4324800000	2060000000	2264800000	0.273098	0.396159	0.21058	Q6P4A7;B1AMV7;B1AMV8	Q6P4A7	Sideroflexin-4	SFXN4	+	1.48337
5952	21	21	21	64.5	64.5	64.5	52.723	312.62	16129000000	8281800000	7847100000	0.245374	0.267116	0.365946	Q9BXK5;A0A087WX97;A0A087WTL4;E9PDD6;F2Z2C3;A0A087WW80;A0A0A0MR90;F6VJB4;H0Y3R5	Q9BXK5;A0A087WX97;A0A087WTL4	Bcl-2-like protein 13	BCL2L13	+	1.8047
627	10	10	10	56.7	56.7	56.7	18.562	86.259	10715000000	5794900000	4920400000	0.220949	0.18574	0.469749	A0A494C1N0;P26885	A0A494C1N0;P26885	Peptidyl-prolyl cis-trans isomerase FKBP2	FKBP2	-	1.085
5448	7	7	7	40.8	40.8	40.8	24.622	25.723	1367100000	796790000	570270000	0.111298	0.169027	0.593833	Q96DA2	Q96DA2	Ras-related protein Rab-39B	RAB39B	-	0.708765
433	2	2	2	40.6	40.6	40.6	7.6079	70.808	6691800000	3199300000	3492500000	0.286171	0.285106	0.302084	A0A1W2PNR9;Q9Y5U9	A0A1W2PNR9;Q9Y5U9	Immediate early response 3-interacting protein 1	IER3IP1	-	3.44919
5659	8	8	8	50.3	50.3	50.3	33.24	33.432	684830000	375730000	309100000	0.225892	0.446362	0.200647	Q96QR8	Q96QR8	Transcriptional activator protein Pur-beta	PURB	-	1.1871
3850	36	36	29	56.8	56.8	45.6	80.785	202.59	14081000000	6771800000	7309600000	0.345623	0.46425	0.062957	Q13330;E7ESY4;H0Y4T7;F8W9Y9;H7C3F3;H0YIT0	Q13330;E7ESY4;H0Y4T7	Metastasis-associated protein MTA1	MTA1	-	0.87151
39	2	2	2	33.8	33.8	33.8	7.9924	8.5175	747620000	378310000	369310000	NaN	0.368042	0.212818	Q5JWB9;A0A087WTT2;Q96A57	Q5JWB9;A0A087WTT2;Q96A57	Transmembrane protein 230	TMEM230	-	0.779265
4872	28	28	28	46.2	46.2	46.2	91.079	272.53	12777000000	6674800000	6102500000	0.244156	0.269512	0.3574	Q8IXB1;E7EP04;A0A494C1G5;Q71S60;A0A087WXH7;H7C1G0	Q8IXB1	DnaJ homolog subfamily C member 10	DNAJC10	-	1.86396
3591	13	4	3	36.9	20	15.2	47.457	44.07	606230000	294750000	311490000	0.136323	0.972104	-0.237564	P78368;K7ESB6;A0A087WZK4;A0A087WWF5;A0A087WXD7;K7EP38;K7EJC0	P78368;K7ESB6	Casein kinase I isoform gamma-2	CSNK1G2	-	0.299156
2315	14	14	14	57.3	57.3	57.3	37.121	137.83	6588400000	3473500000	3114900000	0.198494	0.194717	0.476498	O94766;G3V150;E9PNA1;A0A087WXU9;Q9NPZ5	O94766;G3V150	Galactosylgalactosylxylosylprotein 3-beta-glucuronosyltransferase 3	B3GAT3	-	1.04651
5213	5	5	5	28.3	28.3	28.3	28.69	17.226	576380000	287620000	288760000	0.346191	0.674189	-0.15069	Q8WUU5;A0A2R8Y4H1	Q8WUU5	GATA zinc finger domain-containing protein 1	GATAD1	-	0.455694
5084	6	6	6	20.2	20.2	20.2	41.625	79.901	2633100000	1393800000	1239300000	0.225028	0.24306	0.401025	Q8NEW0;H0Y362	Q8NEW0;H0Y362	Zinc transporter 7	SLC30A7	-	1.4525
2242	3	3	3	14.9	14.9	14.9	31.844	10.352	106370000	52403000	53963000	0.46874	0.11063	NaN	O75461	O75461	Transcription factor E2F6	E2F6	-	0.452906
5034	10	10	10	23.1	23.1	23.1	63.429	28.967	2548100000	1310300000	1237800000	0.208268	0.293017	0.367322	Q8NBN3;H3BMU0;H3BM87;H3BSZ0;H3BUZ1;H3BPJ4;H3BTS6	Q8NBN3	Transmembrane protein 87A	TMEM87A	-	1.61491
3683	35	35	35	58.6	58.6	58.6	83.549	323.31	22484000000	11455000000	11029000000	0.246226	0.350158	0.272071	Q02809;Q5JXB7;Q5JXB8	Q02809	Procollagen-lysine,2-oxoglutarate 5-dioxygenase 1	PLOD1	-	1.94132
1991	6	6	6	39.8	39.8	39.8	21.127	218.41	17892000000	9394700000	8497600000	0.285343	0.301354	0.281386	Q5T8U5;O15260;B7Z1G8	Q5T8U5;O15260;B7Z1G8	Surfeit locus protein 4	SURF4	-	3.35192
5142	2	2	2	25	25	25	8.0598	5.562	1473300000	716080000	757210000	0.356369	NaN	0.221522	Q8TBQ9	Q8TBQ9	Protein kish-A	TMEM167A	-	0.835827
2603	6	6	6	20.5	20.5	20.5	25.19	16.556	2503600000	1239600000	1264000000	0.491699	0.382944	-0.0082	P09497;D6RJD1;H0Y9Q6	P09497;D6RJD1	Clathrin light chain B	CLTB	-	0.704633
1498	4	4	4	40.8	40.8	40.8	16.805	55.751	742810000	418170000	324640000	0.1141	0.306496	0.445598	H0Y870;H0Y861;Q8TDQ4;Q5SSC2;Q9H0R3;MSUF12;H0Y8D0;H7C5C5	H0Y870;H0Y861;Q8TDQ4;Q5SSC2;Q9H0R3;MSUF12;H0Y8D0	Transmembrane protein 222	TMEM222	-	1.02122
2589	63	63	34	90.3	90.3	51.7	53.651	323.31	1790000000000	939000000000	855000000000	0.22132	0.14104	0.50365	P08670;B0YJC4;A0A1B0GTT5;A0A1B0GVG8;P17661;U3KPR1	P08670;B0YJC4	Vimentin	VIM	-	0.922209
5426	16	16	15	56.6	56.6	52.5	33.637	323.31	51590000000	26453000000	25137000000	0.324811	0.234747	0.306163	Q96C36;A0A087WTV6;A0A087WZR9;J3KR12;A0A087WX69;A0A087WZF0	Q96C36;A0A087WTV6;A0A087WZR9;J3KR12	Pyrroline-5-carboxylate reductase 2;Pyrroline-5-carboxylate reductase	PYCR2	+	2.04938
5431	12	12	12	38.5	38.5	38.5	42.205	25.209	1634300000	670160000	964150000	0.14104	0.69439	0.0288372	Q96CM3;E9PJV3	Q96CM3	RNA pseudouridylate synthase domain-containing protein 4	RPUSD4	+	0.52817
6825	41	41	41	55	55	55	85.652	323.31	21072000000	10663000000	10409000000	0.224164	0.495286	0.144409	Q9ULW0	Q9ULW0	Targeting protein for Xklp2	TPX2	-	0.945607
1935	10	10	10	40.6	40.6	40.6	38.287	323.31	27414000000	14117000000	13296000000	0.247684	0.231678	0.382739	O14828	O14828	Secretory carrier-associated membrane protein 3	SCAMP3	-	1.5737
0	4	4	4	8.9	8.9	8.9	60.441	10.42	92242000	40227000	52016000	0.764686	NaN	-0.190172	A0A024QZ33;Q9H0G5;K7ERM9;K7EK40;K7EMD8	A0A024QZ33;Q9H0G5;K7ERM9	Nuclear speckle splicing regulatory protein 1	CCDC55;NSRP1	-	0.183643
1367	7	7	7	27.6	27.6	27.6	19.531	8.3733	743650000	380830000	362820000	0.523863	0.566961	-0.237808	F8VUA2;Q9HD42;F8VVT7;F5H875	F8VUA2;Q9HD42;F8VVT7	Charged multivesicular body protein 1a	CHMP1A	-	0.408622
1652	10	10	10	28.2	28.2	28.2	60.833	36.031	1616400000	847110000	769250000	0.175812	0.328377	0.348207	I3L072;Q9BSJ5;J3KT60;J3KTJ7	I3L072;Q9BSJ5	Uncharacterized protein C17orf80	C17orf80	-	1.45802
4849	8	8	8	15.2	15.2	15.2	80.123	16.082	409620000	203600000	206020000	0.128557	0.696261	0.026117	Q8IWA5;K7EMN3;K7EPV6;K7ESP7;K7ESF5	Q8IWA5	Choline transporter-like protein 2	SLC44A2	-	0.51344
2623	7	7	7	37.5	37.5	37.5	19.393	116.47	4138400000	2163500000	1974900000	0.283092	0.309875	0.25708	P10109	P10109	Adrenodoxin, mitochondrial	FDX1	+	2.54049
4261	10	10	10	13.1	13.1	13.1	95.4	66.958	898820000	421860000	476970000	0.477574	0.175557	0.196393	Q5BJF6;S4R3R9;Q5T4C3;Q5T4C6	Q5BJF6	Outer dense fiber protein 2	ODF2	-	0.996887
7008	17	15	15	25.6	23.6	23.6	98.081	109.84	5171400000	2158500000	3012900000	0.207018	0.139601	0.502587	Q9Y487;Q8TBM3;F5H5F3;F5H847;F5GX48	Q9Y487	V-type proton ATPase 116 kDa subunit a isoform 2	ATP6V0A2	-	0.898438
3415	3	3	3	54.4	54.4	54.4	7.7469	44.746	1660400000	908850000	751520000	0.182947	0.193583	0.472329	P56277	P56277	Cx9C motif-containing protein 4	CMC4	+	1.01683
5619	7	7	7	33	33	33	37.424	30.21	1053000000	520750000	532220000	0.1141	0.0899048	0.643563	Q96MH6;E5RJI9;E5RGT2;E5RHU1;H0YAY9;H0YC64;E5RJN2;Q49A68;H0YAX4;E5RHI6;E5RJ96;E5RHZ2	Q96MH6;E5RJI9;E5RGT2;E5RHU1	Transmembrane protein 68	TMEM68	-	0.587887
287	15	15	15	30.2	30.2	30.2	72.54	133.2	6787200000	3709500000	3077700000	0.114767	0.243669	0.488694	A0A0C4DFM1;Q92544;F8WCN2;F2Z2L1	A0A0C4DFM1;Q92544	Transmembrane 9 superfamily member 4	TM9SF4	-	0.908337
4474	11	11	9	15.8	15.8	14	95.532	24.398	436960000	214430000	222530000	NaN	0.542902	0.0214382	Q6IE81;D6RFK0;D6RGE7;D6RCS1;D6RC05;D6RBB3;D6R9B8	Q6IE81	Protein Jade-1	JADE1	-	0.323422
2453	3	3	3	8.4	8.4	8.4	42.717	5.0227	920620000	476580000	444050000	0.283211	0.218967	0.343586	P00156	P00156	Cytochrome b	MT-CYB	+	1.79859
5298	28	28	28	30.5	30.5	30.5	140.5	97.408	4391300000	1736000000	2655300000	0.291486	0.250719	0.302529	Q92620;H3BQT9;H3BV01;J3KTG2;J3KRT1;H3BMS7;J3KSA8	Q92620	Pre-mRNA-splicing factor ATP-dependent RNA helicase PRP16	DHX38	-	2.50638
1621	6	6	6	16	16	16	63.395	25.51	359870000	173830000	186030000	0.568908	-0.00594166	NaN	Q6GPH6;H7C0T2;C9JNT4	Q6GPH6;H7C0T2	Inositol 1,4,5-trisphosphate receptor-interacting protein-like 1	ITPRIPL1	-	0.295293
1915	11	11	11	36.1	36.1	36.1	37.808	79.745	5894900000	3056600000	2838300000	0.235972	0.254957	0.35275	O14656;A0A494BZT7	O14656;A0A494BZT7	Torsin-1A	TOR1A	-	1.79181
4414	21	21	21	56.6	56.6	56.6	65.111	202.31	4609800000	2333000000	2276800000	0.214374	0.279768	0.348096	Q5VV42	Q5VV42	Threonylcarbamoyladenosine tRNA methylthiotransferase	CDKAL1	-	1.73544
3849	2	2	2	7.3	7.3	7.3	55.846	5.4878	37968000	17873000	20095000	0.596267	-0.0354165	NaN	Q13325	Q13325	Interferon-induced protein with tetratricopeptide repeats 5	IFIT5	-	0.269404
1417	2	2	2	12.6	12.6	12.6	16.854	3.9323	240770000	128400000	112370000	0.30871	0.386921	0.143755	F8WDH1;P56557;F8WBF4;C9K0I4	F8WDH1;P56557;F8WBF4;C9K0I4	Transmembrane protein 50B	TMEM50B	-	1.22338
6609	31	31	31	40.6	40.6	40.6	98.555	157.01	12577000000	6139600000	6437800000	0.358846	0.459956	0.0196091	Q9P2B2	Q9P2B2	Prostaglandin F2 receptor negative regulator	PTGFRN	-	0.767715
6065	10	10	10	36.5	36.5	36.5	39.71	50.07	5264500000	3002600000	2261900000	0.219587	0.343806	0.274163	Q9H0V9;F8WB07	Q9H0V9	VIP36-like protein	LMAN2L	-	1.7911
6271	3	3	3	36.3	36.3	36.3	10.758	12.436	733360000	374700000	358660000	0.319502	0.403049	0.112958	Q9HD34;C9JY28;C9JRX8;F5H189;C9J799;H7C4Q5	Q9HD34;C9JY28;C9JRX8;F5H189	LYR motif-containing protein 4	LYRM4	+	1.07603
3600	9	9	9	24.3	24.3	24.3	80.762	46.69	1273900000	682800000	591110000	0.381837	0.213503	0.239907	P78563	P78563	Double-stranded RNA-specific editase 1	ADARB1	-	1.47514
2144	7	7	7	23.4	23.4	23.4	43.927	17.322	740630000	373900000	366740000	0.247563	0.134352	0.450262	O60512	O60512	Beta-1,4-galactosyltransferase 3;N-acetyllactosamine synthase;Beta-N-acetylglucosaminylglycopeptide beta-1,4-galactosyltransferase;Beta-N-acetylglucosaminyl-glycolipid beta-1,4-galactosyltransferase	B4GALT3	-	1.02062
3049	8	8	8	33.8	33.8	33.8	34.36	31.51	1838200000	1139700000	698470000	0.481712	0.0137839	0.334807	P35914;H0Y2L7;G5E9S9;B7Z4D4;B7Z212;Q8TB92	P35914	Hydroxymethylglutaryl-CoA lyase, mitochondrial	HMGCL	-;+	0.737393
2312	10	10	9	50.2	50.2	47.4	31.121	16.592	651380000	385710000	265670000	NaN	0.185232	0.368104	O94760;B4DYP1	O94760;B4DYP1	N(G),N(G)-dimethylarginine dimethylaminohydrolase 1	DDAH1	-	0.692072
6139	9	9	9	28.8	28.8	28.8	47.091	39.241	895350000	494810000	400540000	0.186247	0.239642	0.403904	Q9H553;A0A0A0MTE0	Q9H553	Alpha-1,3/1,6-mannosyltransferase ALG2	ALG2	-	1.28608
2304	15	15	15	21.1	21.1	21.1	100.29	122.71	2964200000	1618000000	1346300000	0.342441	0.270708	0.215396	O76024;H0Y9G5	O76024	Wolframin	WFS1	-	1.76261
1628	2	2	2	21.8	21.8	21.8	14.872	58.342	2679200000	1446700000	1232500000	0.213752	0.253263	0.359675	H7C1N3;O15155;A0A3B3IU16;C9JTT8;Q68DU7	H7C1N3;O15155;A0A3B3IU16;C9JTT8;Q68DU7	BET1 homolog	BET1;DKFZp781C0425	-	1.61789
6098	9	9	9	34.9	34.9	34.9	31.725	77.129	1774300000	924960000	849390000	0.171975	0.180784	0.47307	Q9H2K0	Q9H2K0	Translation initiation factor IF-3, mitochondrial	MTIF3	+	0.964445
6149	4	4	4	10.5	10.5	10.5	42.399	5.2338	212540000	107440000	105100000	0.762391	-0.211866	NaN	Q9H6D7;H0YIZ6;H0YJ09;G3V4X7;G3V5A5;G3V541;G3V5Z2;G3V2T6	Q9H6D7;H0YIZ6;H0YJ09;G3V4X7;G3V5A5;G3V541	HAUS augmin-like complex subunit 4	HAUS4	-	0.172269
6737	19	19	19	81.9	81.9	81.9	25.565	252.56	15213000000	8817000000	6395700000	0.308361	0.22033	0.296509	Q9UIJ7	Q9UIJ7	GTP:AMP phosphotransferase AK3, mitochondrial	AK3	+	2.00413
3328	31	27	27	43.1	38.9	38.9	102.38	105.04	4397600000	2222700000	2174900000	0.390007	0.62798	-0.19333	P52789;E9PB90;P52790	P52789;E9PB90	Hexokinase-2;Hexokinase	HK2	-;mito-interacting	0.423787
3197	28	28	28	49.7	49.7	49.7	83.308	114.09	9970100000	4956700000	5013500000	0.232661	0.201634	0.389961	P48449;A0A0G2JQD0;C9J315;A0A0G2JS81;H7C3A5	P48449;A0A0G2JQD0	Lanosterol synthase	LSS	-	1.37477
6038	5	5	5	45.9	45.9	45.9	16.694	14.497	1080000000	458920000	621090000	0.152378	0.390117	0.281632	Q9GZY4;C9JA07;C9J6J1	Q9GZY4;C9JA07	Cytochrome c oxidase assembly factor 1 homolog	COA1	+	1.24222
2346	10	10	10	6	6	6	309.35	34.387	243220000	115260000	127950000	0.661658	-0.112334	NaN	O95071;E7EMW7;E7ET84;E5RFK7;H0YBB4;H0YAV7	O95071;E7EMW7	E3 ubiquitin-protein ligase UBR5	UBR5	-	0.216767
2435	7	7	7	18.5	18.5	18.5	52.259	7.3747	228540000	138550000	89990000	0.867185	-0.0504128	0.00510178	O95864;E5RGD8;E5RGZ5	O95864	Fatty acid desaturase 2	FADS2	-	0.343185
5129	13	13	13	48	48	48	41.345	152.06	7082400000	3803700000	3278700000	0.295723	0.391328	0.13291	Q8TB36;E5RGI2	Q8TB36	Ganglioside-induced differentiation-associated protein 1	GDAP1	+	1.16466
4698	20	20	20	72.8	72.8	72.8	56.527	323.31	18519000000	9904800000	8614400000	0.220082	0.142871	0.456702	Q7Z434	Q7Z434	Mitochondrial antiviral-signaling protein	MAVS	+	0.993354
2495	17	17	2	38.4	38.4	5.4	59.716	136.74	8246700000	4261600000	3985100000	0.229465	0.236095	0.353893	P04062	P04062	Glucosylceramidase	GBA	-	1.67368
3817	27	27	27	29.9	29.9	29.9	144.75	168.36	4212100000	2142400000	2069700000	0.502331	0.207268	0.10939	Q13045;J3KS54;J3QQQ2;K7EP37;K7EP27;J3QQU5;J3QLR6;K7EQZ7;J3KT47;J3KS39	Q13045	Protein flightless-1 homolog	FLII	-	0.832762
3453	7	6	6	44	38.2	38.2	21.258	114.52	28657000000	14864000000	13793000000	0.265797	0.401194	0.15157	P60953;A0A590UJK8;Q5JYX0;A0A494C1M1;A0A494BZX6;A0A3B3IRV0;F8WET9;B1AH79;G3V4H1;G3V476;Q9H4E5	P60953;A0A590UJK8;Q5JYX0	Cell division control protein 42 homolog	CDC42	-	1.19829
1881	7	3	3	18.1	6.1	6.1	48.111	2.5575	293280000	149830000	143450000	0.207143	0.303109	0.308162	O00506;H7C279	O00506;H7C279	Serine/threonine-protein kinase 25	STK25	-	1.84762
5114	4	4	4	68.5	68.5	68.5	16.39	141.39	6826100000	3628600000	3197500000	0.205768	0.261711	0.350927	Q8NI22;H7BZ18;A0A3B3IU18	Q8NI22;H7BZ18;A0A3B3IU18	Multiple coagulation factor deficiency protein 2	MCFD2	-	1.63495
5252	10	10	10	26.8	26.8	26.8	59.38	123.15	4288700000	2258100000	2030600000	0.422018	0.246834	0.148465	Q8WXA9;H0YC47	Q8WXA9	Splicing regulatory glutamine/lysine-rich protein 1	SREK1	-	1.11653
5122	4	4	4	11.9	11.9	11.9	84.046	67.371	983450000	518470000	464980000	0.169155	0.176578	0.46921	Q8TAD4;Q9BY48;H0YAH4;D6REM2	Q8TAD4;Q9BY48	Zinc transporter 5	SLC30A5	-	0.95567
4611	3	3	3	10.4	10.4	10.4	49.452	40.408	783480000	419390000	364090000	0.164014	0.213503	0.436842	Q6ZT21	Q6ZT21	Transmembrane protein with metallophosphoesterase domain	TMPPE	-	1.07705
4705	21	21	21	53.1	53.1	53.1	58.572	192.53	14430000000	7609300000	6820600000	0.284633	0.298189	0.231159	Q7Z4H8;H0YEM3	Q7Z4H8	KDEL motif-containing protein 2	KDELC2	-	2.2488
5356	14	14	14	27.4	27.4	27.4	82.254	38.969	1218100000	631130000	586950000	0.193204	0.2806	0.339966	Q93063;E9PNL9	Q93063	Exostosin-2	EXT2	-	1.6232
3969	46	46	45	48.7	48.7	48	139.31	274.33	12962000000	6670800000	6291500000	0.404794	0.359071	0.0492031	Q14562;F5H658;K7EQH7;K7END7;K7EJH9	Q14562;F5H658	ATP-dependent RNA helicase DHX8	DHX8	-	0.866373
5210	12	12	12	23	23	23	88.701	54.965	1120600000	523020000	597610000	0.373175	0.228973	0.206712	Q8WUQ7;K7ENY9;K7EIU6;K7EMQ0	Q8WUQ7;K7ENY9	Cactin	CACTIN	-	1.45018
2980	7	6	6	19.8	17.5	17.5	39.726	6.9235	438660000	196050000	242610000	0.212756	0.385928	0.210045	P31271	P31271	Homeobox protein Hox-A13	HOXA13	-	1.36092
6738	23	23	23	29.1	29.1	29.1	117.35	159.43	3430900000	1989700000	1441200000	0.399991	0.171207	0.23749	Q9UIQ6	Q9UIQ6	Leucyl-cystinyl aminopeptidase;Leucyl-cystinyl aminopeptidase, pregnancy serum form	LNPEP	-	1.23594
3706	9	9	9	27.5	27.5	27.5	42.316	128.06	23951000000	11784000000	12166000000	0.447526	0.272859	0.087994	Q5T760;Q05519;Q5T757;B4DWT1;S4R3C4	Q5T760;Q05519;Q5T757	Serine/arginine-rich splicing factor 11	SRSF11	-	0.914146
7088	9	9	9	14.9	14.9	14.9	84.88	26.725	651350000	338930000	312430000	0.132116	0.374845	0.300981	Q9Y6A1;Q5JT03;Q5JT02;Q5JT04;Q5JSZ6;Q5JT07	Q9Y6A1	Protein O-mannosyl-transferase 1	POMT1	-	1.1914
2538	16	16	16	17.7	17.7	17.7	156.33	53.13	640540000	343410000	297120000	0.341758	0.302407	0.163187	P06213;M0R3E6	P06213	Insulin receptor;Insulin receptor subunit alpha;Insulin receptor subunit beta	INSR	-	1.41783
2847	28	28	28	62.2	62.2	62.2	58.993	323.31	60152000000	31173000000	28979000000	0.368489	0.286763	0.151827	P22307;E9PLD1;H0YF61;H0YCB0;H0YD06	P22307	Non-specific lipid-transfer protein	SCP2	+	1.29278
6494	13	13	13	53.2	53.2	53.2	31.231	77.069	9228900000	4657300000	4571500000	0.227987	0.196733	0.382081	Q9NX47	Q9NX47	E3 ubiquitin-protein ligase MARCH5	2005-03-01	+	1.37155
5682	3	3	3	13.7	13.7	13.7	35.273	31.569	689420000	369300000	320120000	0.387693	0.44668	-0.0298416	Q96S97;A0A494C017;C9JJV6;C9JZL8;A0A499FIY8;C9JC07	Q96S97;A0A494C017;C9JJV6;C9JZL8;A0A499FIY8;C9JC07	Myeloid-associated differentiation marker	MYADM	-	0.666224
2427	3	3	3	21	21	21	17.4	5.3996	822340000	414680000	407660000	0.369494	0.435415	-0.000576859	O95807	O95807	Transmembrane protein 50A	TMEM50A	-	0.728596
4169	36	36	36	51.3	51.3	51.3	85.104	323.31	65845000000	34306000000	31539000000	0.323774	0.226755	0.253481	Q1KMD3;H3BQZ7	Q1KMD3;H3BQZ7	Heterogeneous nuclear ribonucleoprotein U-like protein 2	HNRNPUL2;HNRNPUL2-BSCL2	-	1.94101
2135	17	17	16	35.4	35.4	34.3	73.003	58.2	3396500000	1750000000	1646400000	0.193078	0.316262	0.292139	O60476;H0Y7H1;H0Y543;Q5T9E3	O60476	Mannosyl-oligosaccharide 1,2-alpha-mannosidase IB	MAN1A2	-	1.71383
872	4	4	4	12.9	12.9	12.9	37.133	4.6429	216350000	113160000	103190000	-0.0177091	0.03492	0.783787	B7ZL88;Q8N8Q8	B7ZL88;Q8N8Q8	Mitochondrial inner membrane protein COX18	COX18	+	0.386468
2169	5	5	5	27	27	27	19.258	29.39	5777100000	2991100000	2786000000	0.293488	0.213627	0.2935	O60831;A6NM71;A6NP52	O60831;A6NM71	PRA1 family protein 2	PRAF2	-	2.00854
426	11	11	11	19.1	19.1	19.1	84.533	57.759	3637700000	2311300000	1326400000	0.121413	0.226508	0.452688	A0A1B0GW05;Q2PZI1;H7C3M5;H7C1I8	A0A1B0GW05;Q2PZI1	Probable C-mannosyltransferase DPY19L1	DPY19L1	-	0.950653
3090	5	5	5	11.1	11.1	11.1	103.54	21.776	242390000	166940000	75444000	-0.602263	NaN	1.13587	P40189;A0A494BZU0;Q5FC05;D6RH03	P40189	Interleukin-6 receptor subunit beta	IL6ST	-	0.0913156
1696	17	17	17	10.1	10.1	10.1	304.21	41.401	500310000	229800000	270500000	0.262553	0.34301	0.193651	J3KNV1;O60281;E5RJG2;E5RFE6;H0YB79	J3KNV1;O60281	Zinc finger protein 292	ZNF292	-	1.59764
221	7	7	7	18.1	18.1	18.1	42.882	106.22	3534900000	1888400000	1646500000	0.276913	0.367259	0.153382	A0A0A0MSA9;A0A0C4DG49;P15151	A0A0A0MSA9;A0A0C4DG49;P15151	Poliovirus receptor	PVR	-	1.29843
6434	28	28	28	61.7	61.7	61.7	70.352	139.51	6062100000	2620900000	3441300000	0.159629	0.283329	0.351976	Q9NVH0;C9JLF4	Q9NVH0	Exonuclease 3-5 domain-containing protein 2	EXD2	+	1.37397
5603	7	7	7	25.8	25.8	25.8	37.137	18.079	1405000000	746640000	658400000	-0.0664727	0.218223	0.64309	Q96L58	Q96L58	Beta-1,3-galactosyltransferase 6	B3GALT6	-	0.484826
370	14	13	13	13.1	12.6	12.6	178.22	40.938	1015700000	497700000	518050000	0.269512	0.487281	0.0379174	E9PJ24;B7ZM65;F8WEF5;A0A0J9YYB5;A0A0J9YWD5;Q9P1Y6;A0A0J9YX88	E9PJ24;B7ZM65;F8WEF5;A0A0J9YYB5;A0A0J9YWD5;Q9P1Y6;A0A0J9YX88	PHD and RING finger domain-containing protein 1	PHRF1	-	0.749744
7091	15	15	5	59.4	59.4	15.8	33.331	323.31	54188000000	28119000000	26069000000	0.233152	0.277747	0.283035	Q9Y6C9	Q9Y6C9	Mitochondrial carrier homolog 2	MTCH2	+	2.44922
5842	10	10	10	34.9	34.9	34.9	30.748	105.98	3497700000	2041200000	1456500000	0.151339	0.289952	0.3524	Q9BT09;A0A0C4DFY8	Q9BT09	Protein canopy homolog 3	CNPY3	-	1.32872
2743	12	12	12	20.7	20.7	20.7	89.384	37.819	1078300000	497290000	581020000	0.31313	0.634779	-0.154454	P16383;H7C335;S4R465	P16383	GC-rich sequence DNA-binding factor 2	GCFC2	-	0.434542
6632	33	33	33	52.3	52.3	52.3	96.819	231.46	14721000000	5844300000	8876800000	0.385376	0.313478	0.0944026	Q9UBB9;H0Y4U8;F6UKU9;F6SQZ1;F6XM96;F6UQ07	Q9UBB9	Tuftelin-interacting protein 11	TFIP11	-	1.02556
4798	12	12	12	16.1	16.1	16.1	130.96	35.89	1070000000	540420000	529540000	0.162855	0.511873	0.118398	Q86XI2;H0Y6U5;F8WE06	Q86XI2;H0Y6U5	Condensin-2 complex subunit G2	NCAPG2	-	0.775965
6105	9	9	8	33.3	33.3	31.4	36.179	45.562	1449400000	805110000	644340000	0.158596	0.196859	0.437194	Q9H2Z4;P43699;O15522;P52952	Q9H2Z4;P43699	Homeobox protein Nkx-2.4;Homeobox protein Nkx-2.1	NKX2-4;NKX2-1	-	1.02768
103	4	4	4	48	48	48	10.713	149.58	4895600000	2453800000	2441900000	0.451541	0.180403	0.160234	A0A087WY03;E5RFV3	A0A087WY03;E5RFV3		SREK1		0.972031
645	20	20	15	27.3	27.3	22.1	103.12	83.194	1512800000	764330000	748470000	0.208018	0.288772	0.293819	A0A590UJQ1;Q96J02;A0A590UK44;A0A590UJW8;A0A590UK95;H0YBA4;A0A1W2PNZ8;H0YBS9	A0A590UJQ1;Q96J02;A0A590UK44;A0A590UJW8;A0A590UK95	E3 ubiquitin-protein ligase Itchy homolog	ITCH	-	1.96085
1352	3	3	3	4.3	4.3	4.3	80.343	11.323	344160000	127320000	216840000	NaN	0.973281	-0.447209	F6S7C4;Q8NEM7;B4E2D5;R4GND2;C9JQS2;H7C5F9	F6S7C4;Q8NEM7;B4E2D5;R4GND2	Transcription factor SPT20 homolog	SUPT20H	-	0.111146
1805	6	6	6	39.2	39.2	39.2	20.387	106.32	8247300000	4405800000	3841600000	0.186881	0.166844	0.431929	M0QYN0;Q969H8;M0QXF7	M0QYN0;Q969H8;M0QXF7	Myeloid-derived growth factor	MYDGF	-	1.03822
256	6	6	6	29.5	29.5	29.5	25.171	65.938	8193100000	4107000000	4086100000	0.264597	0.285343	0.234194	Q9Y3B3;A0A0A6YYA0;G3V2Y2	Q9Y3B3;A0A0A6YYA0	Transmembrane emp24 domain-containing protein 7	TMED7;TMED7-TICAM2	-	2.49301
3735	14	9	9	24.7	15.2	15.2	56.678	114.87	7756000000	3791600000	3964400000	0.602552	0.295958	-0.115433	Q08170;A0A0D9SEM4	Q08170;A0A0D9SEM4	Serine/arginine-rich splicing factor 4	SRSF4	-	0.473313
2253	9	9	9	66.3	66.3	66.3	10.058	194.34	107000000000	57085000000	49879000000	0.103934	0.338567	0.338652	O75531;E9PJJ8	O75531	Barrier-to-autointegration factor;Barrier-to-autointegration factor, N-terminally processed	BANF1	-	1.09896
4131	7	7	7	14.7	14.7	14.7	86.254	11.35	206690000	110100000	96588000	-0.017899	NaN	0.538388	Q16394;H7C1H6	Q16394	Exostosin-1	EXT1	-	0.283031
6501	3	3	3	16.1	16.1	16.1	33.881	6.9801	43983000	24687000	19296000	0.0350608	NaN	0.485378	Q9NXA8	Q9NXA8	NAD-dependent protein deacylase sirtuin-5, mitochondrial	SIRT5	+	0.342854
5646	17	17	17	32.4	32.4	32.4	88.156	100.57	1395200000	674470000	720720000	0.370834	0.216982	0.191113	Q96PV6;C9JMY0;A0A087WUE4;A0A0G2JNN3;E7EWC7;B0VJY8;H7BZP5;A0A0G2JPW6	Q96PV6;C9JMY0;A0A087WUE4;A0A0G2JNN3	Leukocyte receptor cluster member 8	LENG8	-	1.36009
5620	8	8	8	19.7	19.7	19.7	69.129	24.635	611280000	361770000	249510000	0.0387171	-0.135095	0.874322	Q96MM7;A0A1W2PQ14;O60243;Q8IZP7	Q96MM7;A0A1W2PQ14	Heparan-sulfate 6-O-sulfotransferase 2	HS6ST2	-	0.307328
4924	7	7	7	45.5	45.5	45.5	23.757	59.379	1482200000	761510000	720700000	0.133695	0.262313	0.378682	Q8N128;G3V583;G3V3Z5	Q8N128;G3V583	Protein FAM177A1	FAM177A1	-	1.17037
1175	5	5	5	8.6	8.6	8.6	68.951	21.109	586580000	263690000	322890000	0.157044	0.316609	0.299898	E7ET49;Q8NCG7	E7ET49;Q8NCG7	Sn1-specific diacylglycerol lipase beta	DAGLB	-	1.43813
3459	8	5	5	47.9	33	33	23.707	71.664	2982600000	1599500000	1383100000	0.201132	0.297837	0.274285	P61020;F8VUA5;F8VVZ0;F8WCY6;F8WD79;F8VPW9;F8VWZ7	P61020;F8VUA5	Ras-related protein Rab-5B	RAB5B	-	1.9024
5487	2	2	2	5.6	5.6	5.6	42.695	3.5554	216800000	113270000	103530000	0.063779	0.179638	0.529531	Q96ES6	Q96ES6	Major facilitator superfamily domain-containing protein 3	MFSD3	-	0.683895
4733	17	17	3	34.4	34.4	7.6	75.388	76.329	4519900000	2733300000	1786600000	0.157561	0.247563	0.366708	Q86SF2	Q86SF2	N-acetylgalactosaminyltransferase 7	GALNT7	-	1.29067
5542	23	23	18	64.3	64.3	51.9	54.392	323.31	49334000000	25530000000	23804000000	0.264476	0.185105	0.319604	Q96HE7;G3V3E6;G3V5B3;G3V2H0	Q96HE7	ERO1-like protein alpha	ERO1L	-	1.64968
6044	29	29	11	49.6	49.6	15.4	78.728	323.31	36199000000	17783000000	18416000000	0.225522	0.280125	0.262902	Q9H078;A0A2U3TZY2;H0YGM0;A0A2R8Y6R5;A0A2R8Y7E8	Q9H078;A0A2U3TZY2;H0YGM0	Caseinolytic peptidase B protein homolog	CLPB	+	2.40512
399	20	20	9	56.6	56.6	24.3	41.449	323.31	27941000000	15458000000	12483000000	-0.0357862	0.374956	0.429304	A0A140T913;A0A140T9X5;A0A140T9I0;A0A140T955;A0A140T933;A0A1W2PRT9;A0A1W2PPQ2;A0A1W2PS39;Q9GJ45;A0A140T975;A0A1W2PQS8;A0A140T9Z6;A0A140T941;B0UXQ0;A0A1W2PQZ3;A0A1W2PQE2;A0A1W2PP29	A0A140T913;A0A140T9X5;A0A140T9I0;A0A140T955;A0A140T933;A0A1W2PRT9;A0A1W2PPQ2				0.651425
4341	13	10	10	43.3	36.4	36.4	45.814	101.96	4428100000	2206000000	2222100000	0.304628	0.286408	0.176299	Q5T0B9;F5H055	Q5T0B9	Zinc finger protein 362	ZNF362	-	1.62539
4182	14	14	14	27.9	27.9	27.9	75.235	26.62	730670000	373840000	356830000	0.210015	0.301119	NaN	Q2TB10;A0A087WXB4;C9JHX9;C9K0M9;C9JLY3	Q2TB10;A0A087WXB4;C9JHX9	Zinc finger protein 800	ZNF800	-	0.949651
4959	4	4	4	12.9	12.9	12.9	56.415	33.066	298490000	166830000	131650000	0.305912	0.0504668	0.409757	Q8N465;G5E9E8;F8WCF9;B5MCV2;H7C290;H7C021;H7C0N1	Q8N465;G5E9E8;F8WCF9;B5MCV2	D-2-hydroxyglutarate dehydrogenase, mitochondrial	D2HGDH	+	0.856462
615	6	6	6	30.7	30.7	30.7	30.689	29.619	1970200000	1084900000	885260000	0.377513	0.247198	0.139474	A0A494C0Z5;Q9H082	A0A494C0Z5;Q9H082	Ras-related protein Rab-33B	RAB33B	-	1.18137
2449	12	12	12	56.8	56.8	56.8	28.431	63.411	5292200000	2760500000	2531700000	0.356257	0.382944	0.0246045	O96011;H7C3V6	O96011	Peroxisomal membrane protein 11B	PEX11B	+	0.801875
5196	17	17	17	37	37	37	75.126	87.728	3701800000	1944400000	1757400000	0.129613	0.305679	0.324003	Q8WU76;A0A087WUD7	Q8WU76;A0A087WUD7	Sec1 family domain-containing protein 2	SCFD2	-	1.25929
2033	2	2	2	4.4	4.4	4.4	45.118	3.3424	332260000	172200000	160060000	-0.340404	0.733354	0.366113	O43286	O43286	Beta-1,4-galactosyltransferase 5	B4GALT5	-	0.295658
875	12	12	11	13.8	13.8	13.1	148.4	36.65	1553700000	799290000	754370000	0.182438	0.158466	0.41754	E7ET55;B7ZLR4;P35670;F5H748;F5H562;A0A0U1RQY8;A0A0U1RRG1	E7ET55;B7ZLR4;P35670;F5H748;F5H562;A0A0U1RQY8	Copper-transporting ATPase 2;WND/140 kDa	ATP7B	-	1.0347
5450	17	17	17	49.4	49.4	49.4	35.808	122.09	6708700000	2802100000	3906600000	0.249627	0.156526	0.350762	Q96DB5;E5RH53;H0YB03;H0YB83;H0YC67;H0YC27;H0YBD9;E5RGC8;H0YAP5	Q96DB5;E5RH53;H0YB03;H0YB83	Regulator of microtubule dynamics protein 1	RMDN1	+	1.33695
1270	2	2	2	17	17	17	17.132	47.493	172280000	87615000	84661000	0.634593	NaN	-0.13014	E9PND3;E9PN10;O00559;E9PJ38	E9PND3;E9PN10;O00559;E9PJ38	Receptor-binding cancer antigen expressed on SiSo cells	EBAG9	-	0.201508
67	9	9	9	11.7	11.7	11.7	125.3	13.337	884910000	104740000	780160000	0.383718	0.257614	0.114113	Q8IWB9;A0A087WVA8;J3KRZ8	Q8IWB9;A0A087WVA8;J3KRZ8	Testis-expressed sequence 2 protein	TEX2	-	1.07672
3094	11	6	5	46.3	31.2	28.1	45.881	73.656	684710000	315090000	369630000	-0.0435419	0.422341	0.373701	P40425;H0YL59;Q9BYU1	P40425	Pre-B-cell leukemia transcription factor 2	PBX2	-	0.634724
3902	11	11	11	71.6	71.6	71.6	21.569	95.286	3870500000	1963200000	1907300000	0.22132	0.241474	0.28951	Q13636;J3QR51;Q9UL26	Q13636	Ras-related protein Rab-31	RAB31	-	2.19095
6323	35	35	35	44.7	44.7	44.7	105.43	304.2	17635000000	8745700000	8888900000	0.188654	0.449746	0.113255	Q9NQS7;E9PM67	Q9NQS7	Inner centromere protein	INCENP	-	0.875312
6304	6	6	6	68.6	68.6	68.6	14.96	32.179	5300900000	1645500000	3655400000	0.620399	0.0889556	0.0411351	Q9NPJ3	Q9NPJ3	Acyl-coenzyme A thioesterase 13;Acyl-coenzyme A thioesterase 13, N-terminally processed	ACOT13	+	0.508441
2229	12	12	12	51.6	51.6	51.6	24.593	199.46	32810000000	16875000000	15935000000	0.273337	0.309642	0.166924	O75396;A0A087X1A9	O75396	Vesicle-trafficking protein SEC22b	SEC22B	-	1.55101
5393	16	16	13	20.6	20.6	17.4	129.56	77.816	1724800000	866180000	858660000	0.186627	0.486766	0.0760066	Q96AE7;H0Y6S0	Q96AE7	Tetratricopeptide repeat protein 17	TTC17	-	0.747794
6143	13	13	13	48.9	48.9	48.9	40.05	94.22	7405100000	3781600000	3623500000	0.120485	0.273695	0.351755	Q9H5K3;E5RJD5	Q9H5K3	Protein O-mannose kinase	POMK	-	1.17265
1260	3	3	3	24	24	24	11.082	25.219	6251700000	3188200000	3063500000	0.29443	0.214125	0.236639	I3L3B4;F8W9H0;E9PLN8;Q9BQB6	I3L3B4;F8W9H0;E9PLN8;Q9BQB6	Vitamin K epoxide reductase complex subunit 1	VKORC1	-	2.03891
7037	28	28	28	39.3	39.3	39.3	104.8	173.92	8446600000	4181300000	4265300000	0.414677	0.311619	0.0175776	Q9Y5B6	Q9Y5B6	PAX3- and PAX7-binding protein 1	PAXBP1	-	0.763182
3986	5	5	5	6	6	6	219.14	9.3042	140820000	73023000	67795000	0.241596	0.288772	0.213236	Q14686;F6M2K4;F6M2K2;A0A0D9SFT8	Q14686;F6M2K4;F6M2K2	Nuclear receptor coactivator 6	NCOA6	-	2.10753
6542	11	11	11	44	44	44	29.371	31.157	1364100000	715200000	648870000	0.403813	0.185232	0.151859	Q9NZ43;G8JLK1;M0QYT5;M0QZE0;M0QZZ6	Q9NZ43;G8JLK1;M0QYT5;M0QZE0	Vesicle transport protein USE1	USE1	-	1.05103
4479	74	74	74	34.3	34.3	34.3	316.05	323.31	19105000000	6742600000	12362000000	0.292664	0.359521	0.0875035	Q6KC79;A0A590UJS4	Q6KC79;A0A590UJS4	Nipped-B-like protein	NIPBL	-	1.02334
5445	14	14	14	40.1	40.1	40.1	60.069	153.88	3024500000	1520000000	1504500000	0.154454	0.228726	0.355811	Q96D53;M0R001;M0R011;M0R362;M0R3F7;M0R0L2;M0QZZ2	Q96D53;M0R001	AarF domain-containing protein kinase 4	ADCK4	+	1.27973
5555	22	22	22	38.8	38.8	38.8	103.08	138.24	7392100000	3783100000	3609000000	0.37629	0.247442	0.113957	Q96HY7;C9JWN1;H7C1J3;H7C149	Q96HY7	Probable 2-oxoglutarate dehydrogenase E1 component DHKTD1, mitochondrial	DHTKD1	+	1.07992
5423	10	10	10	70.3	70.3	70.3	15.641	99.951	29334000000	15469000000	13866000000	0.357271	0.181929	0.198378	Q96C01;E7EQY1;C9JF51;C9J2Y4	Q96C01;E7EQY1	Protein FAM136A	FAM136A	+	1.31862
5707	17	17	17	46.2	46.2	46.2	52.118	160	6973500000	3696300000	3277200000	0.104471	0.224781	0.406025	Q96TC7;H0YMB1;H0YNE5;H0YLG5	Q96TC7;H0YMB1	Regulator of microtubule dynamics protein 3	RMDN3	+	0.968116
3217	23	23	23	43.3	43.3	43.3	57.548	323.31	43102000000	21384000000	21718000000	0.284396	0.264356	0.186344	P49257	P49257	Protein ERGIC-53	LMAN1	-	1.83642
4985	17	17	17	40.1	40.1	40.1	52.049	118.69	11940000000	6070800000	5869000000	0.255682	0.310689	0.168463	Q8N684;F5H669;F5H6M0;F5H047;J3QT54;C9J286;C9J323;C9JM38;F5H5B7;F5H1W4;F5H2K8;F5H6P5;F5H6A8;F5GXA3	Q8N684;F5H669	Cleavage and polyadenylation specificity factor subunit 7	CPSF7	-	1.56214
945	4	4	4	27.7	27.7	27.7	23.505	22.602	2261300000	1217500000	1043800000	0.211386	0.0882773	0.434988	C9JPX5;C9JKL2;O95772;C9JJ39;C9J3F5	C9JPX5;C9JKL2;O95772;C9JJ39;C9J3F5	MLN64 N-terminal domain homolog	STARD3NL	-	0.862519
6883	65	65	65	29.7	29.7	29.7	299.61	323.31	81160000000	39824000000	41336000000	0.539233	0.343465	-0.148609	Q9UQ35;I3L4D8;I3L182;I3L1I8;A0A087X1W1;I3L1C0;I3L0N7;I3L3Q8;I3L4U6	Q9UQ35	Serine/arginine repetitive matrix protein 2	SRRM2	-	0.450642
3760	28	28	27	52.5	52.5	52.5	64.732	323.31	28128000000	14608000000	13519000000	0.139862	0.200253	0.393747	Q10471;Q7Z7M9	Q10471	Polypeptide N-acetylgalactosaminyltransferase 2;Polypeptide N-acetylgalactosaminyltransferase 2 soluble form	GALNT2	-	1.06755
4645	9	9	9	27.1	27.1	27.1	46.03	57.6	8381300000	3896000000	4485400000	0.220578	0.360308	0.152211	Q7KZN9;A0A3B3IRX1	Q7KZN9	Cytochrome c oxidase assembly protein COX15 homolog	COX15	+	1.24076
6281	10	10	10	61.2	61.2	61.2	22.977	100.9	5988800000	3188200000	2800500000	0.170822	0.208517	0.353469	Q9NP72;A0A087X163;H0Y6T8;Q5W0J0	Q9NP72;A0A087X163;H0Y6T8;Q5W0J0	Ras-related protein Rab-18	RAB18	-	1.31677
332	27	27	27	36.8	36.8	36.8	89.437	99.108	7199800000	3610000000	3589800000	0.454913	0.13947	0.137632	A0A0D9SEI3;A0A0D9SER5;A0A0D9SEN2;P21127;Q5QPR3;Q9UQ88;Q5QPR4;J3KS35;E7ESP2;Q5QPQ9;E9PFJ2;A0A087WYI9;A0A087X1I0;Q13882	A0A0D9SEI3;A0A0D9SER5;A0A0D9SEN2;P21127;Q5QPR3;Q9UQ88;Q5QPR4	Cyclin-dependent kinase 11B;Cyclin-dependent kinase 11A	CDK11B;CDK11A	-	0.833413
234	4	4	4	31.8	31.8	31.8	14.909	8.3383	925420000	462740000	462680000	0.492007	0.288654	-0.0494913	Q5T6K7;E9PI99;A0A0A0MT00;Q5T6K5;Q13952;E9PL11;E9PJA8;E9PQR2	Q5T6K7;E9PI99;A0A0A0MT00;Q5T6K5;Q13952;E9PL11	Nuclear transcription factor Y subunit gamma	NFYC	-	0.580488
576	9	9	5	6.4	6.4	3.3	191.9	9.9979	428870000	222360000	206510000	0.207143	0.687329	-0.164271	A0A3F2YNW9;A0A3B3IUA1;A0A3B3IU40;A0A3B3IT28;A0A3B3ITE5;A0A3B3ITF7;A0A3B3ITW6;Q12756;A0A3B3ITK3;H7C3Y8	A0A3F2YNW9;A0A3B3IUA1;A0A3B3IU40;A0A3B3IT28;A0A3B3ITE5;A0A3B3ITF7;A0A3B3ITW6;Q12756;A0A3B3ITK3;H7C3Y8	Kinesin-like protein KIF1A	KIF1A	-	0.369038
2824	8	8	8	27.8	27.8	27.8	30.993	181.73	7968200000	4268600000	3699600000	0.216734	0.198243	0.314015	P20645;F5GX30;H0YF90;F5GXE0;H0YGE9;F5GXU0;H0YGT2;F5H883	P20645;F5GX30;H0YF90	Cation-dependent mannose-6-phosphate receptor	M6PR	-	1.67477
1308	13	13	13	42.1	42.1	42.1	44.659	302.95	15525000000	6879900000	8644800000	0.236584	0.091666	0.40072	F5GYQ1;P61421;R4GN72;J3QL14;H3BQJ1;H3BQB4;H3BSG7	F5GYQ1;P61421;R4GN72;J3QL14	V-type proton ATPase subunit d 1	ATP6V0D1	-	0.948348
1942	8	8	8	61.7	61.7	61.7	21.943	200.29	10879000000	5146700000	5732600000	0.174151	0.536948	0.0177237	O14925;Q5SRD1;B4DDK6	O14925;Q5SRD1	Mitochondrial import inner membrane translocase subunit Tim23;Putative mitochondrial import inner membrane translocase subunit Tim23B	TIMM23;TIMM23B	+	0.593576
5720	20	20	20	62.1	62.1	62.1	41.92	323.31	38774000000	20322000000	18452000000	0.153676	0.141825	0.432143	Q99536;K7ERT7;K7ESA3;K7ENX2;K7EM19;K7EJM4;K7ER81	Q99536	Synaptic vesicle membrane protein VAT-1 homolog	VAT1	-	0.903337
4601	6	6	6	6.2	6.2	6.2	112.22	9.7832	494300000	268310000	225990000	0.225398	0.259544	NaN	Q6ZMZ3;G3V533	Q6ZMZ3;G3V533	Nesprin-3	SYNE3	-	1.34919
1581	20	20	20	40.6	40.6	40.6	61.999	182.08	16836000000	8101600000	8734300000	0.273217	0.0480967	0.404764	H3BP20;P06865;H3BS10;H3BTD4;H3BU85;A0A087WUJ7;H3BRP6;A0A087WTY2;H3BVH8;H3BT62;H3BQ04	H3BP20;P06865;H3BS10;H3BTD4;H3BU85	Beta-hexosaminidase;Beta-hexosaminidase subunit alpha	HEXA	-	0.836474
444	2	2	2	5.4	5.4	5.4	75.542	12.618	1181900000	598740000	583120000	0.194465	0.147828	0.381818	A0A1W2PQ13;A0A1W2PSA9;A0A1W2PR66;A0A1W2PQD6;A0A1W2PQ60;A0A1W2PNY6;A0A1W2PPH4;A0A1W2PPG9;A0A1W2PPE6;A0A1W2PQH2;A0A1W2PNF0;A0A1W2PRT7;A0A1W2PSD1;A0A1W2PS45;A0A1W2PRN3;A0A1W2PS77;A0A1W2PQL8;Q9Y2D2;Q96MC6	A0A1W2PQ13;A0A1W2PSA9;A0A1W2PR66;A0A1W2PQD6;A0A1W2PQ60;A0A1W2PNY6;A0A1W2PPH4;A0A1W2PPG9;A0A1W2PPE6;A0A1W2PQH2;A0A1W2PNF0;A0A1W2PRT7;A0A1W2PSD1;A0A1W2PS45;A0A1W2PRN3;A0A1W2PS77;A0A1W2PQL8;Q9Y2D2;Q96MC6	UDP-N-acetylglucosamine transporter;Hippocampus abundant transcript 1 protein	SLC35A3;HIAT1	-	1.10975
3728	9	9	5	58.3	58.3	33.9	21.184	72.755	8366200000	4280500000	4085700000	0.26135	0.25689	0.205696	Q07812;K4JQN1	Q07812;K4JQN1	Apoptosis regulator BAX	BAX	+	2.26522
2081	4	4	4	48.7	48.7	48.7	8.7858	20.28	4426600000	2249500000	2177100000	0.263876	0.156008	0.304042	O43715	O43715	TP53-regulated inhibitor of apoptosis 1	TRIAP1	+	1.49555
2086	7	7	7	47.1	47.1	47.1	29.176	62.652	1156400000	634990000	521360000	-0.045357	0.148609	0.618052	O43752	O43752	Syntaxin-6	STX6	-	0.460258
3759	14	14	14	36	36	36	51.55	207.99	5579900000	2828900000	2751000000	0.131458	0.286645	0.302369	Q10469	Q10469	Alpha-1,6-mannosyl-glycoprotein 2-beta-N-acetylglucosaminyltransferase	MGAT2	-	1.31968
2352	9	9	9	36.1	36.1	36.1	34.114	57.191	3942800000	2374000000	1568900000	0.160404	0.102725	0.45593	O95159;E9PQ47;E9PNY1;E9PMQ3;E9PQA5;E9PJX1;E9PJ47;H0YCU8	O95159;E9PQ47;E9PNY1	Zinc finger protein-like 1	ZFPL1	-	0.796367
6373	6	6	6	29.8	29.8	29.8	42.202	27.452	485880000	284540000	201340000	-0.0249715	-0.00686915	0.748069	Q9NS00;C9JDX1;C9K0C8	Q9NS00	Glycoprotein-N-acetylgalactosamine 3-beta-galactosyltransferase 1	C1GALT1	-	0.349154
180	9	9	9	13.9	13.9	13.9	112.26	12.157	594580000	392160000	202420000	-0.00826141	0.0909888	0.633345	A0A0A0MQS0;F8W9L8;A8MW92;E9PM57;A8MUE8;A8MXR8;A0A0D9SG14;E5RK91;H0YDF7	A0A0A0MQS0;F8W9L8;A8MW92;E9PM57	PHD finger protein 20-like protein 1	PHF20L1	-	0.45109
255	7	7	7	22.4	22.4	22.4	46.22	23.376	1391200000	756160000	635060000	0.0946415	0.259303	0.360657	A0A0A0MTU3;Q4ZIN3;U3KPY4;U3KQQ5;U3KPU1	A0A0A0MTU3;Q4ZIN3;U3KPY4	Membralin	TMEM259	-	1.0382
3716	10	10	10	41.8	41.8	41.8	28.723	25.861	1135700000	582270000	553440000	0.282973	0.503247	-0.0716254	Q06323;H0YKK6;H0YLU2	Q06323	Proteasome activator complex subunit 1	PSME1	-	0.536347
3116	10	10	10	47.7	47.7	47.7	32.816	217.49	57739000000	30555000000	27184000000	0.227618	0.151209	0.33528	P42126;Q96DC0;H3BS70	P42126;Q96DC0;H3BS70	Enoyl-CoA delta isomerase 1, mitochondrial	ECI1;DCI	+	1.32969
6819	15	15	15	13.8	13.8	13.8	211.04	92.585	1021000000	520850000	500190000	0.496411	0.376068	-0.158725	Q9ULL5;A0A3Q5ADB5	Q9ULL5;A0A3Q5ADB5	Proline-rich protein 12	PRR12	-	0.445141
5643	11	9	9	19.7	17.6	17.6	89.984	27.173	819210000	524360000	294860000	0.21661	0.202261	0.294491	Q96PU4;A0A0A0MSQ3;B1AL33	Q96PU4	E3 ubiquitin-protein ligase UHRF2	UHRF2	-	1.84738
1610	11	11	11	20.3	20.3	20.3	68.814	25.313	473550000	243500000	230050000	-0.00977119	0.238053	0.484651	H7BXY5;Q0ZGT2;E7EUA0;E7ETM8	H7BXY5;Q0ZGT2;E7EUA0	Nexilin	NEXN	-	0.623747
2502	26	26	26	75.2	75.2	75.2	48.534	323.31	154000000000	77408000000	76828000000	0.222928	0.218595	0.270591	P04181	P04181	Ornithine aminotransferase, mitochondrial;Ornithine aminotransferase, hepatic form;Ornithine aminotransferase, renal form	OAT	+	2.31087
6528	19	19	19	60.4	60.4	60.4	38.711	174.34	32310000000	16369000000	15941000000	0.221197	0.237441	0.252931	Q9NYK5;C9JG87	Q9NYK5;C9JG87	39S ribosomal protein L39, mitochondrial	MRPL39	+	2.82721
4846	7	7	7	20.6	20.6	20.6	72.078	15.429	439670000	231720000	207950000	-0.000909215	-0.0459377	0.758257	Q8IW92	Q8IW92	Beta-galactosidase-1-like protein 2	GLB1L2	-	0.337893
1435	2	2	2	24	24	24	14.051	125.61	2094400000	1121100000	973310000	0.315914	0.265917	0.129371	G3V5P8;G3V3B2;G3V4K0;O95406	G3V5P8;G3V3B2;G3V4K0;O95406	Protein cornichon homolog 1	CNIH1	-	1.29159
2371	15	14	14	60.5	60.5	60.5	27.228	173.46	26168000000	13937000000	12231000000	0.216238	0.207143	0.285056	O95292;E5RK64	O95292	Vesicle-associated membrane protein-associated protein B/C	VAPB	mito-interacting	1.97164
2841	15	15	15	68.6	68.6	68.6	30.037	323.31	59799000000	31774000000	28024000000	0.268315	0.196103	0.243011	P21964;E7EMS6;E7EUU8;F8WBW9;H7BZ45	P21964;E7EMS6;E7EUU8	Catechol O-methyltransferase	COMT	+	2.09953
1974	3	3	3	19.1	19.1	19.1	36.648	240.25	7475200000	3978500000	3496700000	0.225892	0.233643	0.246875	O15127;H3BV04;H3BN93;H3BUB6;H3BPL9	O15127;H3BV04;H3BN93;H3BUB6;H3BPL9	Secretory carrier-associated membrane protein 2	SCAMP2	-	3.16999
1487	11	11	11	30.4	30.4	30.4	36.851	55.878	5571000000	2987900000	2583100000	0.0777899	0.217603	0.410428	H0Y621;H0Y5K5;Q9Y282;A0A1W2PPS8;A6PVJ2;A0A0C4DH46;H0Y802;H0Y6Z0	H0Y621;H0Y5K5;Q9Y282;A0A1W2PPS8	Endoplasmic reticulum-Golgi intermediate compartment protein 3	ERGIC3	-	0.870209
1234	34	34	7	54.4	54.4	15.5	91.112	287.77	10734000000	5697500000	5036600000	0.163499	0.318346	0.223879	E9PHI4;O94901;H0Y742;H7C2K3;C9JK55;C9K051;H7C019;C9JS54;C9JJU6;C9JR15	E9PHI4;O94901;H0Y742	SUN domain-containing protein 1	SUN1	-	1.45858
6142	8	8	8	20	20	20	46.682	17.594	991420000	512980000	478440000	0.24306	0.264356	0.197898	Q9H5I1;C9IYH9;C9JMB4;Q5JSS2;H0Y306	Q9H5I1;C9IYH9;C9JMB4	Histone-lysine N-methyltransferase SUV39H2	SUV39H2	-	2.16282
4417	8	8	8	50.6	50.6	50.6	26.316	45.242	1649500000	912130000	737380000	0.368042	0.0912597	0.245147	Q5VWZ2	Q5VWZ2	Lysophospholipase-like protein 1	LYPLAL1	+	1.00324
5786	3	3	3	20	20	20	25.13	1.9913	315440000	157330000	158110000	0.164271	0.305329	NaN	Q9BQD7;J3KMW5;H3BQW1;H3BPE8	Q9BQD7;J3KMW5	Protein FAM173A	FAM173A	+	0.73103
6150	10	10	10	50.2	50.2	50.2	26.56	56.201	2119900000	1098900000	1021000000	0.163499	0.375179	0.165564	Q9H6E4;B0QY51	Q9H6E4;B0QY51	Coiled-coil domain-containing protein 134	CCDC134	-	1.10229
419	12	12	12	63.2	63.2	63.2	27.957	74.017	3470100000	1749900000	1720200000	0.390227	0.335598	-0.021764	A0A1B0GVD3;Q6ZN17;A0A1B0GTK2;Q9H9Z2	A0A1B0GVD3;Q6ZN17;A0A1B0GTK2	Protein lin-28 homolog B	LIN28B	-	0.675871
6255	25	25	25	28.4	28.4	28.4	105.47	59.523	5237600000	2207900000	3029700000	0.383939	0.326997	-0.00719552	Q9HCG8;B7WP74	Q9HCG8;B7WP74	Pre-mRNA-splicing factor CWC22 homolog	CWC22	-	0.711238
4275	10	10	10	63.1	63.1	63.1	26.422	160.73	6672800000	3561500000	3111200000	0.0923428	0.190931	0.418562	Q5HYI8;C9JXM3;F8WF50;F8WDC7;H7C533;F8WAX9	Q5HYI8;C9JXM3;F8WF50;F8WDC7	Rab-like protein 3	RABL3	-	0.865042
5463	13	13	13	38.3	38.3	38.3	54.858	38.254	2446900000	1300700000	1146100000	0.266157	0.228726	0.205131	Q96DZ1	Q96DZ1	Endoplasmic reticulum lectin 1	ERLEC1	-	2.2405
2288	9	9	9	26.2	26.2	26.2	64.239	22.181	2061900000	1038000000	1024000000	0.439889	0.161049	0.0988146	O75909;G3V5E1;G3V2Q3;G3V235	O75909;G3V5E1;G3V2Q3	Cyclin-K	CCNK	-	0.806502
408	18	18	18	24.5	24.5	24.5	138.41	60.459	1132700000	610980000	521730000	0.280956	0.115033	0.301177	A0A1B0GTL5;Q9BXF6	A0A1B0GTL5;Q9BXF6	Rab11 family-interacting protein 5	RAB11FIP5	mito-interacting	1.23086
3763	49	49	49	43.3	43.3	43.3	160.88	323.31	20870000000	10666000000	10204000000	0.298424	0.156138	0.241373	Q10570;A0A087X101;E9PIM1;A0A087WTV4	Q10570	Cleavage and polyadenylation specificity factor subunit 1	CPSF1	-	1.51822
4750	12	12	12	52.9	52.9	52.9	32.749	293.24	36544000000	18582000000	17963000000	0.214622	0.382723	0.0965144	Q86U42;B4DEH8;G3V4T2;H0YJH9;A6NDY0	Q86U42;B4DEH8;G3V4T2	Polyadenylate-binding protein 2	PABPN1	-	0.965149
2799	7	6	6	28.7	26.5	26.5	40.923	18.407	197580000	97275000	100300000	0.197865	0.264236	NaN	P19086	P19086	Guanine nucleotide-binding protein G(z) subunit alpha	GNAZ	-	1.04184
7038	60	60	60	55.1	55.1	55.1	119.91	323.31	183000000000	93040000000	89583000000	0.324811	0.257614	0.108176	Q9Y5B9;G3V5A4;G3V401;G3V2X0	Q9Y5B9	FACT complex subunit SPT16	SUPT16H	-	1.15869
5133	5	5	5	12.6	12.6	12.6	68.107	12.518	460070000	270900000	189160000	-0.0128684	0.0790197	0.624021	Q8TB96;F5GXC5;H3BUJ1	Q8TB96;F5GXC5;H3BUJ1	T-cell immunomodulatory protein	ITFG1	-	0.435763
303	6	6	6	5.9	5.9	5.9	142.87	25.607	685310000	370680000	314620000	0.326307	0.128425	0.235314	O43933;A0A0C4DG33;H7BZH3	O43933;A0A0C4DG33	Peroxisome biogenesis factor 1	PEX1	-	1.2471
6473	7	7	7	25	25	25	39.082	21.936	1236500000	641040000	595430000	0.217727	0.249749	0.221573	Q9NWR8	Q9NWR8	Calcium uniporter regulatory subunit MCUb, mitochondrial	CCDC109B	+	2.71537
5814	8	8	8	61.1	61.1	61.1	14.875	101.09	7627100000	4027100000	3600000000	0.254594	0.129217	0.30438	Q9BRT2;V5IRT4;Q5TAQ0	Q9BRT2;V5IRT4;Q5TAQ0	Ubiquinol-cytochrome-c reductase complex assembly factor 2	UQCC2	+	1.31944
6938	6	6	6	37.7	37.7	37.7	11.731	45.861	26587000000	9930600000	16656000000	0.12075	0.273217	0.294208	Q9Y2R0;K7EPV0	Q9Y2R0;K7EPV0	Cytochrome c oxidase assembly factor 3 homolog, mitochondrial	COA3	+	1.28104
3599	13	13	13	58.7	58.7	58.7	34.389	80.791	1521000000	699750000	821290000	0.389236	0.22885	0.0700423	P78549;H3BRL9;A0A494C106;H3BPD5;A0A494BZZ6;H3BUV2	P78549;H3BRL9;A0A494C106;H3BPD5;A0A494BZZ6	Endonuclease III-like protein 1	NTHL1	+	0.884333
2257	12	12	12	51.1	51.1	51.1	34.404	112.22	8596600000	4563500000	4033100000	0.142871	0.446891	0.0982893	O75569;G5E9Q4;F8WEG8;C9JMM3	O75569;G5E9Q4	Interferon-inducible double-stranded RNA-dependent protein kinase activator A	PRKRA	-	0.766254
5326	13	13	13	51.9	51.9	51.9	35.964	74.69	10518000000	5456000000	5062400000	0.386149	0.124593	0.177278	Q92820	Q92820	Gamma-glutamyl hydrolase	GGH	-	0.98761
2948	16	16	15	60.2	60.2	56.3	28.993	249.25	30072000000	15612000000	14461000000	0.153416	0.24245	0.291892	P30040;F8VY02	P30040;F8VY02	Endoplasmic reticulum resident protein 29	ERP29	-	1.52517
2196	20	20	18	25.6	25.6	23.7	120.77	96.952	5560500000	2897800000	2662700000	0.234747	0.257373	0.193288	O75151;A0A087WW48;E7ET14	O75151	Lysine-specific demethylase PHF2	PHF2	-	2.17537
1901	7	7	7	17.8	17.8	17.8	50.639	13.225	2291000000	1256300000	1034700000	0.237564	0.194339	0.251075	O14524;G3V5K2	O14524	Transmembrane protein 194A	TMEM194A	-	2.2517
1322	5	5	5	45.5	45.5	45.5	10.767	146.14	5248700000	2719500000	2529200000	0.315682	0.218595	0.147362	F5H2U8;F5H2A4;P52926;F5H6H0	F5H2U8;F5H2A4;P52926;F5H6H0	High mobility group protein HMGI-C	HMGA2	-	1.3652
5023	15	15	12	27.1	27.1	19.4	102.51	51.948	2925100000	1396300000	1528800000	0.574441	0.354678	-0.247684	Q8NB50;D6RCF6;D6R9C0;D6RBG3;P51786;A6NDX5	Q8NB50	Zinc finger protein 62 homolog	ZFP62	-	0.343996
3277	10	10	4	71.8	71.8	28.7	23.482	245.82	25091000000	13306000000	11785000000	0.16337	0.295488	0.221304	P51148;K7ERI8;F8VVK3;K7ENY4;F8VWU4;F8VSF8;K7EIP6	P51148;K7ERI8;F8VVK3;K7ENY4	Ras-related protein Rab-5C	RAB5C	mito-interacting	1.56411
3104	10	10	7	70.9	70.9	57	19.738	167.22	6409000000	3225400000	3183600000	0.287354	0.288299	0.103643	P41208	P41208	Centrin-2	CETN2	-	1.17854
6983	8	8	6	69.2	69.2	63.2	19.536	82.047	2383100000	1302600000	1080500000	0.0938305	0.00762616	0.575938	Q9Y3D2	Q9Y3D2	Methionine-R-sulfoxide reductase B2, mitochondrial	MSRB2	+	0.4817
4345	19	19	19	39.6	39.6	39.6	65.505	66.858	2585800000	1359100000	1226700000	0.141825	0.113567	0.42196	Q5T160;H0Y450	Q5T160	Probable arginine--tRNA ligase, mitochondrial	RARS2	+	0.827496
7080	15	15	15	46.3	46.3	46.3	36.946	110.99	8442200000	3759200000	4683000000	0.187388	0.261591	0.228182	Q9Y673	Q9Y673	Dolichyl-phosphate beta-glucosyltransferase	ALG5	-	2.04988
5811	16	16	16	45.9	45.9	45.9	54.088	323.31	14910000000	7839000000	7070800000	0.215865	0.175173	0.284563	Q9BRR6;H3BRS6;H3BTH4;H3BN66;H3BU35	Q9BRR6;H3BRS6	ADP-dependent glucokinase	ADPGK	-	1.70983
1108	9	9	9	16.1	16.1	16.1	97.125	15.355	1045700000	547250000	498440000	0.176578	0.488206	0.0106285	D6RJG9;Q9Y5W7;D6RDH9;Q5JRQ0;D6RBA7;H0Y926;D6RDA6;D6REK1;E2QRM8	D6RJG9;Q9Y5W7;D6RDH9	Sorting nexin-14	SNX14	-	0.603735
3960	4	4	2	6.4	6.4	3.5	63.553	7.7364	544830000	272310000	272520000	0.289598	NaN	0.159734	Q14332	Q14332	Frizzled-2	FZD2	-	0.746874
6722	28	28	2	65.1	65.1	12	59.875	323.31	45026000000	22630000000	22396000000	0.396269	0.156785	0.120671	Q9UHX1;A0A0J9YXX5;A0A0J9YXJ8;A0A0J9YWM1;H0YEM1;E9PL19	Q9UHX1;A0A0J9YXX5;A0A0J9YXJ8;A0A0J9YWM1;H0YEM1	Poly(U)-binding-splicing factor PUF60	PUF60	-	0.914423
6310	4	3	3	30.3	26.8	26.8	22.531	50.752	1311600000	731340000	580270000	-0.0226688	-0.0310319	0.726926	Q9NQ34;E9PMI7;E9PR12	Q9NQ34	Transmembrane protein 9B	TMEM9B	-	0.331571
5029	26	26	26	40.8	40.8	40.8	71.635	168.44	23922000000	12094000000	11828000000	0.185993	0.241474	0.24542	Q8NBJ5;M0QX72;M0QYH0	Q8NBJ5	Procollagen galactosyltransferase 1	COLGALT1	-	2.14045
3942	15	15	15	51	51	51	32.233	323.31	16565000000	8892800000	7672400000	0.199625	0.165044	0.307787	Q14165;F5H1S8;H0YG07;F5GX14	Q14165;F5H1S8	Malectin	MLEC	-	1.45749
2585	5	5	5	5.8	5.8	5.8	155.54	4.1596	1385600000	48778000	1336900000	NaN	3.1263	-2.67954	P08581	P08581	Hepatocyte growth factor receptor	MET	-	0.02177
5139	3	3	3	8.4	8.4	8.4	42.515	8.5059	522780000	261210000	261570000	0.23634	0.188654	0.244976	Q8TBM8;H7BZK3;A0A087WWX2	Q8TBM8	DnaJ homolog subfamily B member 14	DNAJB14	-	2.21514
774	6	6	6	42.4	42.4	42.4	25.692	27.434	1015900000	533970000	481960000	0.185613	NaN	0.259789	B1AK44;Q9UI95;B1AK45;B1AK43	B1AK44;Q9UI95;B1AK45;B1AK43	Mitotic spindle assembly checkpoint protein MAD2B	MAD2L2	-	0.978575
7070	11	10	10	18.4	16.8	16.8	82.17	38.194	1185000000	637890000	547090000	0.347892	0.0299829	0.289863	Q9Y608;H7C3N9;C9JSU1;C9JJC9;C9JC17;C9J321;C9J0U5	Q9Y608	Leucine-rich repeat flightless-interacting protein 2	LRRFIP2	-	0.822479
6626	4	4	3	0.9	0.9	0.7	516.34	4.2248	1413500000	733850000	679650000	0.10742	0.337083	NaN	Q9P2P6	Q9P2P6	StAR-related lipid transfer protein 9	STARD9	-	0.517695
1746	11	11	11	34.5	34.5	34.5	35.772	46.367	2504900000	1262500000	1242400000	0.509746	0.19862	-0.0429244	J3QQJ0;Q9UHR5;X6R3T8;J3QLH3;F5H478;J3KRU5;J3KRR6;J3QLM2;J3KS14	J3QQJ0;Q9UHR5;X6R3T8;J3QLH3;F5H478;J3KRU5	SAP30-binding protein	SAP30BP	-	0.523046
437	8	8	8	57.1	57.1	57.1	24.775	56.114	3924600000	2100800000	1823800000	0.0554733	0.0817487	0.527491	O14653;I3NI02;E7EQ34;A0A1W2PS81;A0A1W2PQM3;A0A1W2PPG1;A0A1W2PPP5;A0A1W2PPG5;A0A1W2PRC2;I3L4Z6;A0A1W2PRV0;A0A1X7SBU8;A0A1W2PQP2;I3L0K1;A0A1W2PRP7;A0A1W2PRL0;A0A1W2PS12;A0A1W2PR02;A0A1W2PPW8;A0A1W2PPJ0;A0A1W2PR23;A0A1W2PRE6;A0A1W2PQ77;A0A1W2PNV3;I3L1K7;A0A1W2PQE0;A0A1W2PQ06;A0A1W2PQ38;A0A1W2PRD0;A0A1W2PQQ4;A0A1W2PQS3;A0A1W2PP28;A0A1W2PQ12	O14653;I3NI02;E7EQ34;A0A1W2PS81;A0A1W2PQM3;A0A1W2PPG1;A0A1W2PPP5;A0A1W2PPG5;A0A1W2PRC2;I3L4Z6;A0A1W2PRV0;A0A1X7SBU8;A0A1W2PQP2;I3L0K1;A0A1W2PRP7;A0A1W2PRL0;A0A1W2PS12;A0A1W2PR02;A0A1W2PPW8;A0A1W2PPJ0;A0A1W2PR23;A0A1W2PRE6;A0A1W2PQ77;A0A1W2PNV3;I3L1K7;A0A1W2PQE0;A0A1W2PQ06	Golgi SNAP receptor complex member 2	GOSR2	-	0.545321
4563	3	3	3	30.2	30.2	30.2	17.419	105.98	3832500000	2088100000	1744400000	0.205768	0.196229	0.262694	Q6RW13;D6RB40;D6RBK6;X6R9H3	Q6RW13	Type-1 angiotensin II receptor-associated protein	AGTRAP	-	2.06269
3825	14	14	11	42.2	42.2	33.3	64.009	90.767	4142100000	2254500000	1887500000	0.286881	0.216734	0.160831	Q13131;Q96E92	Q13131	5-AMP-activated protein kinase catalytic subunit alpha-1	PRKAA1	-	1.58416
1619	2	2	2	31	31	31	6.447	3.919	1395200000	710770000	684380000	0.153027	0.252537	0.257718	H7C0D5;Q9BSR8	H7C0D5;Q9BSR8	Protein YIPF4	YIPF4	-	1.63964
751	3	3	3	26.1	26.1	26.1	21.141	11.488	246760000	125870000	120890000	0.152638	0.288063	NaN	A8MU21;Q9BVK8	A8MU21;Q9BVK8	Transmembrane protein 147	TMEM147	-	0.721705
454	14	14	14	37.9	37.9	37.9	53.891	165.2	18231000000	9987300000	8243300000	0.269991	0.121148	0.268539	A0A1W2PS43;Q14108;A0A1W2PPX5;A0A1W2PQR6;A0A1W2PQB7;A0A1W2PRS1;A0A1W2PPU6;A0A1W2PRF6;A0A1W2PSE4;D6RDG0;A0A1W2PS70;A0A1W2PNX7;A0A1W2PQL5	A0A1W2PS43;Q14108;A0A1W2PPX5;A0A1W2PQR6;A0A1W2PQB7;A0A1W2PRS1;A0A1W2PPU6;A0A1W2PRF6	Lysosome membrane protein 2	SCARB2	-	1.32884
2394	21	21	21	45.4	45.4	45.4	63.523	121.83	8261900000	4267900000	3994000000	0.180148	0.239887	0.239294	O95470;H0Y3V8;H7BXL7	O95470	Sphingosine-1-phosphate lyase 1	SGPL1	-	2.09524
4587	9	9	9	35.1	35.1	35.1	38.191	81.547	2965200000	1637800000	1327300000	0.170566	0.0766959	0.410102	Q6UXH1;A6PWM2	Q6UXH1;A6PWM2	Cysteine-rich with EGF-like domain protein 2	CRELD2	-	0.801425
803	5	5	5	27.2	27.2	27.2	23.539	86.274	9687400000	5221600000	4465800000	0.26135	0.125783	0.270104	O14735;B3KY94;H3BUR9	O14735;B3KY94	CDP-diacylglycerol--inositol 3-phosphatidyltransferase	CDIPT	-	1.37072
3733	9	9	9	27.8	27.8	27.8	50.435	29.657	733080000	356850000	376230000	NaN	0.460376	-0.0229005	Q07960;H0YE29;E9PNR6	Q07960;H0YE29	Rho GTPase-activating protein 1	ARHGAP1	-	0.274381
3745	35	35	35	55.6	55.6	55.6	81.074	323.31	185000000000	93588000000	91824000000	0.348572	0.256648	0.0506966	Q08945;E9PMD4;A0A0U1RRK2;E9PPZ7	Q08945	FACT complex subunit SSRP1	SSRP1	-	0.882457
5192	14	14	14	27.8	27.8	27.8	88.494	83.731	2062800000	1032600000	1030200000	0.391988	0.363788	-0.101112	Q8TF76	Q8TF76	Serine/threonine-protein kinase haspin	GSG2	-	0.514939
2611	75	75	75	64.1	64.1	64.1	113.08	323.31	778000000000	412000000000	366000000000	0.206768	0.227495	0.219404	P09874;Q5VX84;Q5VX85	P09874	Poly [ADP-ribose] polymerase 1	PARP1	-	3.11619
4250	8	8	8	31.2	31.2	31.2	33.76	36.357	3214600000	1825400000	1389200000	0.213378	0.268554	0.170767	Q53S58;B8ZZT5;C9J6F8	Q53S58	Transmembrane protein 177	TMEM177	+	1.78228
4559	3	3	3	38.7	38.7	38.7	15.961	49.519	540050000	301740000	238300000	0.492725	-0.057767	NaN	Q6QNY1;J3QRU7;A0A087X1N6	Q6QNY1;J3QRU7	Biogenesis of lysosome-related organelles complex 1 subunit 2	BLOC1S2	-	0.240863
1104	11	11	11	42.3	42.3	42.3	29.114	233.17	6223100000	3223600000	2999500000	0.353436	0.00273846	0.296226	D6RHI9;O00584;D6REQ6;A0A087WZM2;H0YAE9;A0A087WWI1;J3QQ64	D6RHI9;O00584;D6REQ6;A0A087WZM2;H0YAE9	Ribonuclease T2	RNASET2	-	0.736987
3925	15	12	11	17.2	14.9	13.8	164.92	58.814	1229900000	576600000	653280000	0.311503	0.30906	0.0312531	Q14004;A0A2R8Y7W5;A0A2R8Y4Z0;A0A2R8YF61;A0A087X209	Q14004;A0A2R8Y7W5;A0A2R8Y4Z0;A0A2R8YF61	Cyclin-dependent kinase 13	CDK13	-	0.839963
4925	7	7	7	39.1	39.1	39.1	28.309	33.639	1294700000	570090000	724620000	0.075738	0.197488	0.378532	Q8N129;A0A0J9YYJ0;A0A0J9YXE1	Q8N129;A0A0J9YYJ0	Protein canopy homolog 4	CNPY4	-	0.878763
2484	6	6	6	38.3	38.3	38.3	20.019	66.426	10060000000	5953400000	4107100000	-0.131851	-0.170979	0.954501	P02792	P02792	Ferritin light chain	FTL	-	0.210747
1146	11	11	11	12.8	12.8	12.8	113.23	29.241	847610000	445040000	402580000	0.245739	0.16337	0.24156	E7EN73;Q8IZA0;C9J519;B1AN15	E7EN73;Q8IZA0;C9J519	Dyslexia-associated protein KIAA0319-like protein	KIAA0319L	-	1.82643
3687	8	8	8	27.4	27.4	27.4	56.918	72.205	1107100000	540990000	566080000	0.350724	0.226632	0.0723008	Q02930;H9KVC5;H0YFV2;C9JN33	Q02930	Cyclic AMP-responsive element-binding protein 5	CREB5	-	0.93954
1686	55	2	2	64.9	1.7	1.7	139.38	98.883	1702300000	900320000	802010000	0.111966	0.308827	0.228064	J3KN36;P69849;Q5JPE7;A0A087WTD5	J3KN36;P69849;Q5JPE7	Nodal modulator 3;Nodal modulator 2	NOMO3;NOMO2	-	1.19906
3841	8	8	8	52.7	52.7	52.7	19.015	25.707	2474900000	1195400000	1279400000	0.123799	0.253989	0.270364	Q13232;H3BPR2;H3BPD9;H3BMQ7;H3BRA8	Q13232;H3BPR2	Nucleoside diphosphate kinase 3;Nucleoside diphosphate kinase	NME3	+	1.36549
4741	10	10	10	18	18	18	67.684	38.222	2316600000	1209600000	1107000000	0.2806	0.310689	0.0566862	Q86TM6;E9PMA1;E9PK19;H0YCR6;E9PN88	Q86TM6;E9PMA1;E9PK19	E3 ubiquitin-protein ligase synoviolin	SYVN1	-	0.941331
45	2	2	2	64.5	64.5	64.5	7.036	63.351	3120700000	1620300000	1500400000	0.198997	0.261591	0.186722	A0A087WU07;R4GNA1;Q5TGZ0;A0A3B3IRY5;R4GMM1;R4GMY4	A0A087WU07;R4GNA1;Q5TGZ0;A0A3B3IRY5;R4GMM1;R4GMY4	MICOS complex subunit MIC10	MINOS1;MINOS1-NBL1	+	1.94509
4200	3	3	3	34.7	34.7	34.7	11.354	22.942	1957400000	1027400000	930060000	0.548634	0.497331	-0.399882	Q3ZAQ7	Q3ZAQ7	Vacuolar ATPase assembly integral membrane protein VMA21	VMA21	-	0.25433
4978	11	11	11	54.3	54.3	54.3	32.772	88.913	2901800000	1471100000	1430700000	0.126841	0.0919367	0.427149	Q8N5M1;C9J2Q2;K7ELC1	Q8N5M1;C9J2Q2	ATP synthase mitochondrial F1 complex assembly factor 2	ATPAF2	+	0.743937
5791	12	12	12	37	37	37	52.075	57.071	1434000000	712870000	721110000	0.275603	0.190046	0.179874	Q9BQG2	Q9BQG2	Peroxisomal NADH pyrophosphatase NUDT12	NUDT12	-	1.71381
3860	17	17	8	50.8	50.8	31	71.456	104.3	2025300000	1044200000	981060000	0.266397	-0.0129994	0.391588	Q13409	Q13409	Cytoplasmic dynein 1 intermediate chain 2	DYNC1I2	-	0.669514
5027	12	12	12	42	42	42	43.806	34.846	2976000000	1691800000	1284200000	0.195222	0.140386	0.309288	Q8NBI6;A0A140T9D0;H7C2F4	Q8NBI6;A0A140T9D0	Xyloside xylosyltransferase 1	XXYLT1	-	1.30448
2410	15	15	15	72.5	72.5	72.5	30.255	180.62	5566200000	2754100000	2812100000	0.253626	0.138421	0.252638	O95639;C9JEV9;B7Z7B0;H7C419;C9K0K2;H7C016;F8WEL7;H9KVA5;A6NMK7	O95639;C9JEV9;B7Z7B0	Cleavage and polyadenylation specificity factor subunit 4	CPSF4	-	1.51951
252	2	2	2	4	4	4	95.296	2.4857	43663000	24640000	19022000	NaN	0.0882773	0.340897	Q96GE4;A0A0A0MTQ1;J3KS50	Q96GE4;A0A0A0MTQ1;J3KS50	Centrosomal protein of 95 kDa	CEP95	-	0.470201
940	7	7	6	58.4	58.4	47.5	11.333	183.71	63286000000	33261000000	30025000000	0.1956	0.144046	0.303988	C9JFR7;P99999	C9JFR7;P99999	Cytochrome c	CYCS	+	1.34652
5632	4	4	4	36.1	36.1	36.1	19.76	29.516	2492200000	895550000	1596700000	0.115166	0.190552	0.337375	Q96NT0;B8ZZ99;F8WCZ3	Q96NT0;B8ZZ99;F8WCZ3	Coiled-coil domain-containing protein 115	CCDC115	-	1.08901
4731	3	3	3	21.5	21.5	21.5	23.55	10.765	968800000	517680000	451120000	0.134615	0.173383	0.334371	Q7Z7N9;H0YEV1	Q7Z7N9	Transmembrane protein 179B	TMEM179B	-	1.13798
901	3	3	3	25.9	25.9	25.9	22.779	11.518	609880000	267860000	342020000	0.414136	0.280362	-0.0521377	H7C1T3;C9J050;C9JEJ2;P49585;H7BZN1;C9J2E1;Q9Y5K3;C9JVS0;C9JPY0;F8WAZ5;F2Z2B1	H7C1T3;C9J050;C9JEJ2;P49585;H7BZN1;C9J2E1;Q9Y5K3	Choline-phosphate cytidylyltransferase A;Choline-phosphate cytidylyltransferase B	PCYT1A;PCYT1B	-	0.580989
1194	13	13	13	19.4	19.4	19.4	98.842	53.789	2471400000	1258400000	1212900000	0.140255	0.195096	0.306538	E7EWV1;Q5H8A4;E7EM50;D6RFE8;D6R9J9	E7EWV1;Q5H8A4;E7EM50;D6RFE8	GPI ethanolamine phosphate transferase 2	PIGG	-	1.31423
3408	7	7	7	52.8	52.8	52.8	21.994	115.57	2216100000	995090000	1221000000	-0.00631836	0.423524	0.224638	P55957;B2ZP78	P55957	BH3-interacting domain death agonist;BH3-interacting domain death agonist p15;BH3-interacting domain death agonist p13;BH3-interacting domain death agonist p11	BID	+	0.643781
6264	40	40	40	56.8	56.8	56.8	100.01	274.18	10665000000	5200800000	5464300000	0.335826	0.377068	-0.0710762	Q9HCS7	Q9HCS7	Pre-mRNA-splicing factor SYF1	XAB2	-	0.56336
210	8	8	5	28.8	28.8	19.8	43.294	29.343	2741900000	1907900000	833930000	0.574634	0.581689	-0.515107	B6VEX4;A0A0A0MRT6;Q8IZP0	B6VEX4;A0A0A0MRT6;Q8IZP0	Abl interactor 1	ABI1	-	0.209774
3378	20	20	20	42	42	42	82.265	93.444	2546500000	1306100000	1240400000	0.385928	0.25544	-0.00028853	P54802;K7ENX5;K7EQH9	P54802	Alpha-N-acetylglucosaminidase;Alpha-N-acetylglucosaminidase 82 kDa form;Alpha-N-acetylglucosaminidase 77 kDa form	NAGLU	-	0.698417
5260	4	4	4	8.4	8.4	8.4	105.13	8.5588	161030000	74951000	86078000	0.391548	0.0357646	NaN	Q8WY36;C9JA69;C9J8D0	Q8WY36;C9JA69;C9J8D0	HMG box transcription factor BBX	BBX	-	0.354567
4255	4	4	4	27	27	27	21.789	35.376	1343000000	698610000	644430000	-0.0675154	0.143002	0.564137	Q587I9	Q587I9	Vesicle transport protein SFT2C	SFT2D3	-	0.43216
5604	28	28	27	17.7	17.7	17	296.65	64.715	1095600000	556610000	539020000	0.569977	0.404576	-0.335712	Q96L73;D6RA58	Q96L73	Histone-lysine N-methyltransferase, H3 lysine-36 and H4 lysine-20 specific	NSD1	-	0.280392
6926	15	15	15	28.6	28.6	28.6	90.59	41.472	1492900000	718340000	774570000	0.194213	0.280006	0.163155	Q9Y2G8;Q5TDG9;Q5TDH4;H0YCM8	Q9Y2G8;Q5TDG9;Q5TDH4	DnaJ homolog subfamily C member 16	DNAJC16	-	1.58501
2825	13	13	13	60.7	60.7	60.7	16.762	323.31	87799000000	46499000000	41300000000	0.191815	0.144568	0.300839	P20674;H3BNX8;H3BRM5;H3BV69;H3BRI0	P20674;H3BNX8;H3BRM5;H3BV69	Cytochrome c oxidase subunit 5A, mitochondrial	COX5A	+	1.35336
4861	21	21	20	35.6	35.6	34.1	94.198	70.827	3297900000	1814100000	1483800000	0.141956	0.338795	0.155855	Q8IWT6	Q8IWT6	Volume-regulated anion channel subunit LRRC8A	LRRC8A	-	1.10291
5355	26	26	22	35.2	35.2	31.1	96.412	217.14	24757000000	14095000000	10662000000	0.132116	0.0734089	0.43084	Q93050;B7Z641;B7Z2A9;K7EPG4;K7EM24;K7EN36;F5H1T6;K7ELZ6;K7EQW2;K7ERA6;K7ENA1;Q13488	Q93050;B7Z641;B7Z2A9	V-type proton ATPase 116 kDa subunit a isoform 1;V-type proton ATPase subunit a	ATP6V0A1	-	0.709271
5449	8	8	7	64.7	64.7	57.8	12.498	60.104	5290400000	2883100000	2407300000	0.215989	0.211386	0.208328	Q96DA6;F2Z3A7;G5E9V2;A0A2R8Y817	Q96DA6;F2Z3A7	Mitochondrial import inner membrane translocase subunit TIM14	DNAJC19	+	3.95704
1850	8	8	8	21.2	21.2	21.2	61.367	23.97	790340000	385260000	405080000	0.524665	0.409907	-0.29901	O00257;I3L4F1	O00257	E3 SUMO-protein ligase CBX4	CBX4	-	0.303427
4793	6	6	6	12.1	12.1	12.1	91.783	26.824	183320000	106350000	76974000	0.0518593	0.107554	0.475495	Q86X52	Q86X52	Chondroitin sulfate synthase 1	CHSY1	-	0.598078
6475	9	9	9	22.9	22.9	22.9	51.603	35.834	2005700000	965430000	1040200000	0.1153	0.251568	0.267861	Q9NWS8;A0A087WXU0;A0A2R8Y4J4;A0A2R8Y4P5;A0A2R8YFC3	Q9NWS8;A0A087WXU0;A0A2R8Y4J4	Required for meiotic nuclear division protein 1 homolog	RMND1	+	1.31434
6332	11	11	11	53.6	53.6	53.6	27.131	202.98	15404000000	8085300000	7318400000	0.0639171	0.158725	0.411099	Q9NR28;H7BZK7;A0A2U3TZH2;H7BZQ7	Q9NR28	Diablo homolog, mitochondrial	DIABLO	+	0.748834
6037	3	3	3	20.2	20.2	20.2	25.017	8.8831	874790000	447460000	427330000	-0.0534339	0.242816	0.444262	Q9GZX9;J3QS03	Q9GZX9	Twisted gastrulation protein homolog 1	TWSG1	-	0.55066
5526	12	12	11	29.3	29.3	27.3	52.206	27.138	935510000	407770000	527740000	-0.0180158	0.599318	0.0518327	Q96GN5;C9IZR6	Q96GN5	Cell division cycle-associated 7-like protein	CDCA7L	-	0.406035
1831	7	7	7	24.7	24.7	24.7	39.58	18.687	3145000000	1696600000	1448400000	0.500394	0.122739	0.0098293	O00115;K7ENE5	O00115;K7ENE5	Deoxyribonuclease-2-alpha	DNASE2	-	0.536334
6652	15	15	15	36	36	36	40.513	221.18	21307000000	11100000000	10207000000	0.206643	0.304394	0.12122	Q9UBS4;H7C2Y5	Q9UBS4	DnaJ homolog subfamily B member 11	DNAJB11	-	1.23921
797	5	5	5	34.6	34.6	34.6	20.207	45.086	2406300000	1234400000	1171800000	0.152897	0.334797	0.144536	B3KT51;Q9BRN9;H0YNF6;E7EPS7;H0YNS4	B3KT51;Q9BRN9;H0YNF6;E7EPS7;H0YNS4	TM2 domain-containing protein 3	TM2D3	-	1.11416
6660	3	3	3	11.3	11.3	11.3	37.405	3.0975	334030000	167810000	166220000	0.108892	0.198746	0.324455	Q9UBV7;H0Y9D6;D6RJI5	Q9UBV7;H0Y9D6;D6RJI5	Beta-1,4-galactosyltransferase 7;Xylosylprotein 4-beta-galactosyltransferase	B4GALT7	-	1.10855
3209	3	3	3	6.1	6.1	6.1	91.868	10.106	126470000	29292000	97183000	0.249263	NaN	0.171872	P48960	P48960	CD97 antigen;CD97 antigen subunit alpha;CD97 antigen subunit beta	CD97	-	0.93667
5043	6	6	6	26.7	26.7	26.7	47.576	35.4	858670000	310020000	548650000	-0.0448509	0.309409	0.366913	Q8NBZ7;C9JCB7;C9JE50;C9JFU6;C9JW33	Q8NBZ7;C9JCB7;C9JE50	UDP-glucuronic acid decarboxylase 1	UXS1	-	0.61317
324	11	11	11	45.8	45.8	45.8	33.524	68.716	4195900000	2142700000	2053200000	0.280481	0.265197	0.0850682	A0A0C4DGQ8;Q6IAN0;J3KRS1;J3QLJ8;J3QKT1;J3QLK1	A0A0C4DGQ8;Q6IAN0;J3KRS1	Dehydrogenase/reductase SDR family member 7B	DHRS7B	+	1.10406
4397	5	5	5	47.1	47.1	47.1	11.955	210.9	14445000000	7442300000	7002300000	0.189034	0.22885	0.212568	Q5U5X0;D6R994	Q5U5X0	Complex III assembly factor LYRM7	LYRM7	+	2.52132
207	9	9	9	45.3	45.3	45.3	33.708	27.82	861300000	486920000	374380000	0.405121	0.321582	-0.0984196	A0A0A0MRR1;Q5VV50;Q5VV52;Q5VV51	A0A0A0MRR1;Q5VV50;Q5VV52	Zinc finger protein 691	ZNF691	-	0.507151
3134	11	11	11	29.2	29.2	29.2	55.799	93.452	5987500000	2679800000	3307700000	0.356707	0.0471196	0.224334	P42785;E9PQB5;E9PL85;E9PQN3;E9PKN6;E9PIG4;E9PLY4;E9PNF7;E9PNJ1;E9PL49;E9PR42	P42785;E9PQB5;E9PL85;E9PQN3;E9PKN6;E9PIG4	Lysosomal Pro-X carboxypeptidase	PRCP	-	0.839613
4351	12	12	12	32.7	32.7	32.7	42.008	82.439	9171200000	6275000000	2896200000	0.154194	0.378623	0.0946953	Q5T280;R4GNG4	Q5T280	Putative methyltransferase C9orf114	C9orf114	-	0.864373
3151	16	16	16	56.2	56.2	56.2	47.485	152.2	15531000000	8167500000	7363100000	0.213627	0.22367	0.189434	P45954	P45954	Short/branched chain specific acyl-CoA dehydrogenase, mitochondrial	ACADSB	+	2.62761
4246	15	15	15	58.6	58.6	58.6	31.323	250.84	11667000000	5984600000	5682800000	0.120352	0.401084	0.104449	Q53HL2	Q53HL2	Borealin	CDCA8	-	0.788561
5442	3	3	3	32.2	32.2	32.2	13.238	13.312	720660000	416550000	304110000	0.124857	0.19774	0.302191	Q96D05;Q5VVH9	Q96D05;Q5VVH9	Uncharacterized protein C10orf35	C10orf35	-	1.25197
1161	5	5	5	18	18	18	38.889	33.378	2261900000	1217300000	1044500000	-0.108907	0.213129	0.519818	E7EQR8;Q9GZM5;D6RFI3;D6RGY8;H0Y9A1	E7EQR8;Q9GZM5;D6RFI3;D6RGY8	Protein YIPF3;Protein YIPF3, 36 kDa form III	YIPF3	-	0.431302
1214	12	12	12	21.2	21.2	21.2	101.3	30.741	1039200000	485580000	553610000	0.0761487	0.115965	0.431754	E9PEP6;O14786;E7EX60;Q5T7F0;Q5JWQ4;Q5JWQ6;H0Y4A0;Q5JWQ2	E9PEP6;O14786;E7EX60;Q5T7F0;Q5JWQ4;Q5JWQ6	Neuropilin-1	NRP1	-	0.686668
6034	4	4	4	9.8	9.8	9.8	65.022	18.442	183630000	101070000	82559000	0.218471	0.195852	NaN	Q9GZU1;M0QXD0	Q9GZU1;M0QXD0	Mucolipin-1	MCOLN1	-	1.4594
2275	6	6	6	26.8	26.8	26.8	33.395	28.925	2063500000	1129600000	933930000	0.0852886	0.54962	-0.013498	O75792;A0A2R8Y606;A0A2R8Y658	O75792	Ribonuclease H2 subunit A	RNASEH2A	-	0.449592
6018	4	4	4	9.6	9.6	9.6	57.544	29.801	1521000000	832770000	688240000	0.242938	0.0453032	0.331772	Q9C0H2	Q9C0H2	Protein tweety homolog 3	TTYH3	-	0.870587
2645	42	42	41	55.7	55.7	55.7	72.332	323.31	673000000000	352000000000	322000000000	0.169412	0.219339	0.230905	P11021	P11021	78 kDa glucose-regulated protein	HSPA5	-	2.08401
4976	9	9	9	61.5	61.5	61.5	15.278	226.72	34944000000	18559000000	16385000000	0.190299	0.295841	0.1331	Q8N5K1;A0A2R8Y540;I3L1N9;D6RCF4	Q8N5K1	CDGSH iron-sulfur domain-containing protein 2	CISD2	mito-interacting	1.30622
5057	30	30	30	38.2	38.2	38.2	99.363	127.09	11106000000	5228600000	5877800000	0.217479	0.123004	0.278531	Q8NCN5;A8MT40;H3BQG3;B7ZAR9;H3BUH3;H3BV59;H3BU60	Q8NCN5;A8MT40;H3BQG3	Pyruvate dehydrogenase phosphatase regulatory subunit, mitochondrial	PDPR	+	1.34811
6489	5	5	5	52.3	52.3	52.3	17.316	69.417	11473000000	6238100000	5235400000	-0.00640533	0.273695	0.350522	Q9NX14	Q9NX14	NADH dehydrogenase [ubiquinone] 1 beta subcomplex subunit 11, mitochondrial	NDUFB11	+	0.703297
6536	24	24	21	24.6	24.6	22.2	164.15	151.78	8388900000	4217800000	4171200000	0.449324	0.0224743	0.145637	Q9NYV4;J3QSD7;A0A590UJE9;A0A2R8YEB7;A0A2R8Y644	Q9NYV4;J3QSD7	Cyclin-dependent kinase 12	CDK12	-	0.60881
5593	13	13	3	34.9	34.9	12.6	62.228	69.882	4520200000	2375500000	2144700000	0.179766	0.237808	0.199156	Q96KA5	Q96KA5	Cleft lip and palate transmembrane protein 1-like protein	CLPTM1L	-	2.16643
5590	5	5	5	22.1	22.1	22.1	29.814	16.696	585330000	317740000	267590000	0.209391	0.242572	0.163106	Q96K19;E9PP55;E9PNG8	Q96K19;E9PP55	E3 ubiquitin-protein ligase RNF170	RNF170	-	1.90664
5381	8	7	4	23.9	19.4	12.5	38.023	15.462	1968500000	1004900000	963650000	0.275841	0.265197	0.0739854	Q969Z3;F6V6Z1	Q969Z3	Mitochondrial amidoxime reducing component 2	2002-03-01	+	1.05108
3802	16	16	16	57	57	57	56.788	227.87	5102100000	2531200000	2570800000	0.1149	0.359296	0.140285	Q12948;Q99958;M0R279;O43638;Q12952;P55316	Q12948	Forkhead box protein C1	FOXC1	-	0.926287
4591	29	29	27	37.5	37.5	35.5	137.17	299.42	8337900000	4169900000	4167900000	0.133432	0.0450235	0.433312	Q6WKZ4;E7EX40	Q6WKZ4;E7EX40	Rab11 family-interacting protein 1	RAB11FIP1	-	0.648233
5177	5	5	5	28.3	28.3	28.3	35.823	76.16	842150000	428310000	413840000	0.182565	0.189919	0.239191	Q8TEB9;B9A054	Q8TEB9;B9A054	Rhomboid-related protein 4	RHBDD1	-	2.124
2929	17	17	17	47.2	47.2	47.2	63.544	275.03	19742000000	10903000000	8838900000	0.0204844	0.129085	0.460171	P28799;K7EKL3;K7EQ05;K7EQI0;K7EMR1;K7EPL0;K7ELY1;K7ENI2;K7ENN1;K7EK92;K7EQK6;K7EM89;K7EJY4;K7ERM2	P28799;K7EKL3;K7EQ05	Granulins;Acrogranin;Paragranulin;Granulin-1;Granulin-2;Granulin-3;Granulin-4;Granulin-5;Granulin-6;Granulin-7	GRN	-	0.578231
5591	8	8	8	28.8	28.8	28.8	44.772	155.68	5043800000	2584700000	2459100000	0.0416635	0.183455	0.383906	Q96K37;H7C1I0;C9JK45	Q96K37;H7C1I0	Solute carrier family 35 member E1	SLC35E1	-	0.750706
3630	17	17	15	34	34	32.1	75.456	132.85	3266200000	1541700000	1724500000	0.346191	0.315334	-0.0532505	P85037;U3KQ26	P85037	Forkhead box protein K1	FOXK1	-	0.593722
6551	6	6	6	25	25	25	21.514	10.487	3477000000	1605000000	1872100000	0.139993	0.225275	0.242789	Q9NZE8;D3YTC1;S4R348	Q9NZE8;D3YTC1	39S ribosomal protein L35, mitochondrial	MRPL35	+	1.62576
6453	20	20	20	48.6	48.6	48.6	66.171	141.91	7272900000	3600200000	3672700000	0.231555	0.27011	0.105861	Q9NVV4;Q5T852;Q5T851	Q9NVV4	Poly(A) RNA polymerase, mitochondrial	MTPAP	+	1.25918
5825	21	21	21	52.7	52.7	52.7	46.971	323.31	63701000000	31559000000	32142000000	0.117163	0.102591	0.38677	Q9BS26	Q9BS26	Endoplasmic reticulum resident protein 44	ERP44	-	0.795509
5345	14	14	14	56.4	56.4	56.4	48.127	323.31	16317000000	8274700000	8042600000	0.189793	0.0926134	0.322956	Q92947;K7EKT3;K7EQ99;K7ESA6;K7ES74;K7EKH1;K7ERX1	Q92947	Glutaryl-CoA dehydrogenase, mitochondrial	GCDH	+	1.02572
1776	31	31	22	61.1	61.1	42.8	60.192	323.31	187000000000	99365000000	87959000000	0.126444	0.111833	0.366429	K7ELL7;P14314;K7EPW7;K7EKX1;K7EJ70;K7EIP3;K7EL27	K7ELL7;P14314	Glucosidase 2 subunit beta	PRKCSH	-	0.870866
5754	14	14	14	57.7	57.7	57.7	34.746	124.51	5862100000	3076800000	2785400000	0.283685	0.219463	0.0994327	Q99747;J3KTJ6;J3QS28;J3QKW4	Q99747	Gamma-soluble NSF attachment protein	NAPG	mito-interacting	1.18528
6539	16	16	16	41.2	41.2	41.2	36.034	154.92	65993000000	34165000000	31828000000	0.143655	0.250477	0.206495	Q9NZ01;M0R2N5;M0R3C3;M0R329	Q9NZ01;M0R2N5	Very-long-chain enoyl-CoA reductase	TECR	-	1.63562
837	11	11	11	54.4	54.4	54.4	27.6	103.03	2862200000	1481200000	1381000000	0.234869	0.30871	0.0564312	Q96FF9;B5MBX0;H0YCL8	Q96FF9;B5MBX0	Sororin	CDCA5	-	0.934626
539	18	8	8	61.5	34.9	34.9	54.34	84.738	2009700000	1116700000	892960000	0.365469	0.0326651	0.201079	A0A2U3TZH3;Q05639;A0A2R8Y488;A0A2R8Y660;A0A2R8YDN5	A0A2U3TZH3;Q05639	Elongation factor 1-alpha 2	EEF1A2	-	0.761536
2226	15	15	15	49.6	49.6	49.6	41.236	225.58	13723000000	7649800000	6072900000	0.133169	0.249749	0.216183	O75381;K7EK59	O75381	Peroxisomal membrane protein PEX14	PEX14	-	1.54049
4393	11	11	11	20	20	20	76.046	30.785	1088500000	602720000	485820000	0.263876	0.231555	0.103596	Q5THR1;Q9H5Z1;F2Z2Z2;Q5THQ7	Q5THR1;Q9H5Z1	Probable ATP-dependent RNA helicase DHX35	DHX35	-	1.2585
955	6	6	6	46.4	46.4	46.4	21.883	42.41	1578100000	817650000	760440000	0.181802	0.42374	-0.00690829	C9JQV0;Q9BRJ6;H7C0T1;H7C2R9	C9JQV0;Q9BRJ6;H7C0T1;H7C2R9	Uncharacterized protein C7orf50	C7orf50	-	0.601165
2028	10	9	9	36.4	33.7	33.7	54.099	29.047	672150000	361050000	311100000	0.109962	0.288536	NaN	O43237;J3KRI4;B4E2E0;J3KRZ2	O43237;J3KRI4	Cytoplasmic dynein 1 light intermediate chain 2	DYNC1LI2	-	0.571542
6119	11	11	11	48.3	48.3	48.3	40.067	54.273	1130600000	643390000	487240000	0.495593	0.067914	0.0322117	Q9H410;Q5JW53;Q5JW54;Q5JW57	Q9H410;Q5JW53;Q5JW54	Kinetochore-associated protein DSN1 homolog	DSN1	-	0.503273
4941	19	19	17	48.1	48.1	43	57.522	59.625	2150600000	1130400000	1020100000	0.0938305	0.1145	0.385959	Q8N2G8;K7ESN3;K7EL54;K7EQ41	Q8N2G8;K7ESN3	GH3 domain-containing protein	GHDC	-	0.769626
2370	21	21	20	41.6	41.6	39.8	70.642	323.31	11159000000	5708300000	5451000000	0.218471	0.27739	0.0978415	O95251;E7EUP3;D6RFZ5	O95251;E7EUP3	Histone acetyltransferase KAT7;Histone acetyltransferase	KAT7	-	1.1906
6180	4	4	4	26.6	26.6	26.6	20.997	13.254	710340000	358510000	351830000	0.338681	0.265437	-0.0114957	Q9H875	Q9H875	PRKR-interacting protein 1	PRKRIP1	-	0.687935
6176	34	34	34	60.5	60.5	60.5	68.76	323.31	27984000000	14922000000	13062000000	0.13829	0.190172	0.264149	Q9H845;H0Y8Z9;D6RCD8	Q9H845;H0Y8Z9	Acyl-CoA dehydrogenase family member 9, mitochondrial	ACAD9	+	1.48787
5040	16	16	16	55.7	55.7	55.7	40.744	274.57	21390000000	11401000000	9989000000	0.0816123	0.216486	0.294119	Q8NBU5	Q8NBU5	ATPase family AAA domain-containing protein 1	ATAD1	+	1.06401
5421	8	8	8	28	28	28	45.854	26.722	1545000000	584110000	960880000	0.0558898	0.145221	0.390756	Q96BZ9	Q96BZ9	TBC1 domain family member 20	TBC1D20	-	0.726879
5018	4	4	4	10.6	10.6	10.6	63.351	8.1475	87233000	44666000	42567000	0.156914	0.237564	NaN	Q8NA72;D6RDG4;D6RBC1	Q8NA72;D6RDG4	Centrosomal protein POC5	POC5	-	0.891485
5525	15	15	15	42.5	42.5	42.5	56.547	65.414	2453200000	1287100000	1166000000	0.251204	0.403704	-0.0647449	Q96GM8	Q96GM8	Target of EGR1 protein 1	TOE1	-	0.537681
6327	6	6	6	30.3	30.3	30.3	30.223	22.461	588050000	383280000	204770000	-0.817003	0.102322	1.30483	Q9NQX7;C9JG41;E7EUS6;B8ZZM6;F5H4I5	Q9NQX7;C9JG41;E7EUS6;B8ZZM6;F5H4I5	Integral membrane protein 2C;CT-BRI3	ITM2C	-	0.108369
4533	7	6	6	9.8	8.9	8.9	99.419	10.302	328130000	175590000	152540000	0.0596321	0.285816	0.24448	Q6P5Z2	Q6P5Z2	Serine/threonine-protein kinase N3	PKN3	-	0.976309
3668	5	2	2	11.5	7.6	7.6	85.956	15.597	102240000	38990000	63246000	0.206393	0.088413	0.294208	Q01826	Q01826	DNA-binding protein SATB1	SATB1	-	1.09074
566	25	25	25	45.5	45.5	45.5	83.573	192.13	7689100000	4087900000	3601200000	0.0999011	0.1141	0.374561	B4DKB2;A0A3B3ISF9;P42892;E9PJG1;E9PHZ1;E9PN99	B4DKB2;A0A3B3ISF9;P42892	Endothelin-converting enzyme 1	ECE1	-	0.798335
4677	17	17	17	25.1	25.1	25.1	100.23	60.313	2623700000	1421600000	1202100000	0.226508	0.2529	0.10729	Q7Z2K6;E7ER77;A0A0C4DGF0	Q7Z2K6;E7ER77	Endoplasmic reticulum metallopeptidase 1	ERMP1	-	1.31284
4490	5	5	5	26.4	26.4	26.4	39.202	25.397	1241400000	556540000	684840000	0.1995	0.225275	0.160782	Q6NTF9;Q9UDT1	Q6NTF9	Rhomboid domain-containing protein 2	RHBDD2	-	2.04122
4304	29	29	29	36.5	36.5	36.5	99.172	99.472	9480900000	4473800000	5007100000	0.341872	0.307428	-0.063779	Q5JY65;Q9BZJ0	Q5JY65;Q9BZJ0	Crooked neck-like protein 1	CRNKL1	-	0.565889
4820	10	10	10	16.9	16.9	16.9	110.13	46.267	755510000	381030000	374490000	0.0340749	0.435842	0.115347	Q86YT6	Q86YT6	E3 ubiquitin-protein ligase MIB1	MIB1	-	0.597484
1875	8	8	8	8.1	8.1	8.1	217.32	24.493	272020000	103100000	168920000	0.154065	NaN	0.234805	O00468;A0A087X208;A0A494C0G5;A0A494C1I6	O00468;A0A087X208;A0A494C0G5;A0A494C1I6	Agrin;Agrin N-terminal 110 kDa subunit;Agrin C-terminal 110 kDa subunit;Agrin C-terminal 90 kDa fragment;Agrin C-terminal 22 kDa fragment	AGRN	-	0.884962
4511	28	28	28	55.4	55.4	55.4	72.063	246.41	11255000000	5911500000	5343200000	0.173128	0.161823	0.24655	Q6P1M0	Q6P1M0	Long-chain fatty acid transport protein 4	SLC27A4	-	1.73845
6586	25	25	23	60.8	60.8	53.8	40.058	323.31	108000000000	57846000000	50215000000	0.216734	0.198368	0.16626	Q9P0M6;Q5SQT3	Q9P0M6;Q5SQT3	Core histone macro-H2A.2;Histone H2A	H2AFY2	-	2.24084
318	2	2	2	17.8	17.8	17.8	10.864	3.9886	267670000	140780000	126890000	0.388906	NaN	-0.00158604	Q6IPR1;A0A0C4DGJ8;G3V521	Q6IPR1;A0A0C4DGJ8;G3V521	LYR motif-containing protein 5	LYRM5	+	0.298781
2662	84	66	63	52.7	43.7	41.1	174.38	323.31	89689000000	45323000000	44366000000	0.173639	0.493135	-0.086512	P11388	P11388	DNA topoisomerase 2-alpha	TOP2A	-	0.434384
2126	56	55	55	50.8	50.3	50.3	171.29	323.31	19082000000	9375700000	9706500000	0.364685	0.256165	-0.0409626	O60306;H0YH15;H0YLN9	O60306	Intron-binding protein aquarius	AQR	-	0.598742
3938	9	9	9	13.1	13.1	13.1	128.12	30.423	1833400000	941140000	892280000	0.207393	0.281194	0.0912946	Q14147;H7C504	Q14147	Probable ATP-dependent RNA helicase DHX34	DHX34	-	1.13709
5009	5	5	5	24.6	24.6	24.6	33.277	42.154	1287900000	683810000	604060000	0.333424	-0.00935006	0.255684	Q8N954	Q8N954	G patch domain-containing protein 11	GPATCH11	-	0.691295
1559	6	6	6	22.5	22.5	22.5	39.902	16.369	402830000	214320000	188510000	0.166715	0.249627	0.163413	H0YN65;Q8NCH0	H0YN65;Q8NCH0	Carbohydrate sulfotransferase 14	CHST14	-	1.68525
2112	5	5	5	79.4	79.4	79.4	10.998	323.31	21680000000	12245000000	9435300000	0.219339	0.0199154	0.340222	O60220;A0A2R8YDA8	O60220	Mitochondrial import inner membrane translocase subunit Tim8 A	TIMM8A	+	0.758185
1324	31	31	2	54.9	54.9	6.5	106.3	248.78	7854200000	3771600000	4082600000	0.312898	0.218843	0.0476367	F5H2X7;Q9ULV3;Q9BTG3;Q5SYW2;A0A494C0L7;A0A0U1RQR2;F6VD24;F6WSM2	F5H2X7;Q9ULV3;Q9BTG3;Q5SYW2;A0A494C0L7	Cip1-interacting zinc finger protein	CIZ1	-	0.883744
544	21	21	21	22.5	22.5	22.5	149.92	82.482	2268100000	1196200000	1071800000	0.128689	0.134615	0.315091	A0A384DVU0;Q8IY17;M0R2C2;A0A2R8Y7E1;M0QYT1;M0QXH7;M0R2K2;Q6ZV29	A0A384DVU0;Q8IY17	Neuropathy target esterase	PNPLA6	-	1.05733
2855	18	18	18	50.3	50.3	50.3	48.442	323.31	131000000000	68952000000	62425000000	0.141171	0.264116	0.171238	P22695;H3BRG4;H3BSJ9;H3BP04;H3BUE4;H3BUI9;A0A087WVZ4	P22695;H3BRG4;H3BSJ9;H3BP04	Cytochrome b-c1 complex subunit 2, mitochondrial	UQCRC2	+	1.45429
2505	23	3	2	61	10.4	6.3	49.585	7.9556	179400000	89703000	89702000	NaN	0.410015	-0.0258793	P04350;M0R2D3;M0R278;M0QY85;M0QZL7;M0R0X0;M0QY37;M0QX14;M0R1I1;M0QYM7;M0R042;M0R2T4;A0A075B724	P04350	Tubulin beta-4A chain	TUBB4A	-	0.267503
329	10	10	10	43.4	43.4	43.4	34.315	51.716	1598900000	873980000	724910000	0.319734	0.412294	-0.155879	A0A0C4DGZ1;Q8N5P1	A0A0C4DGZ1;Q8N5P1	Zinc finger CCCH domain-containing protein 8	ZC3H8	-	0.409909
2524	21	21	21	41.1	41.1	41.1	80.058	68.699	3278800000	1658300000	1620600000	0.323312	0.248656	0.00329315	P05165;A0A1B0GU58;A0A1B0GWI4;A0A1B0GUX9;A0A1B0GWA1;A0A1B0GTR1;H0Y5U0;Q5JTW6;Q5JVH2;H0Y4B9	P05165;A0A1B0GU58;A0A1B0GWI4;A0A1B0GUX9	Propionyl-CoA carboxylase alpha chain, mitochondrial	PCCA	+	0.731104
2993	20	19	19	83.2	80.9	80.9	36.926	323.31	118000000000	61434000000	57032000000	0.190931	0.166715	0.216652	P31942	P31942	Heterogeneous nuclear ribonucleoprotein H3	HNRNPH3	-	2.24991
7020	46	46	45	57.5	57.5	56.8	111.33	323.31	141000000000	74617000000	66079000000	0.153546	0.153935	0.266732	Q9Y4L1;A0A494C039;A0A087X054;E9PJ21;A0A087WWI4;K7EQK2;J3KTF1;J3QL06;Q9BST8;J3QQH7;J3QLE9;A0A087X214;A0A087WW13	Q9Y4L1;A0A494C039;A0A087X054;E9PJ21;A0A087WWI4;K7EQK2	Hypoxia up-regulated protein 1	HYOU1	-	1.43642
2990	23	22	22	67.3	65.8	65.8	52.645	323.31	149000000000	78915000000	70407000000	0.127897	0.250598	0.195137	P31930	P31930	Cytochrome b-c1 complex subunit 1, mitochondrial	UQCRC1	+	1.48493
599	29	27	27	21.2	19.6	19.6	245.48	119.3	3170900000	1927200000	1243600000	0.28155	0.112366	0.17811	A0A3F2YNW7;Q8NFD5;H0Y7H8;A0A1B0GWJ2;A0A1B0GTJ8;A0A1B0GVK1;A0A1B0GV63;A0A1B0GTI6;H0Y2R3;A0A1B0GV92;A0A1B0GU09;A0A1B0GU65;A0A1B0GVH0;H0Y3S9	A0A3F2YNW7;Q8NFD5;H0Y7H8;A0A1B0GWJ2;A0A1B0GTJ8;A0A1B0GVK1;A0A1B0GV63	AT-rich interactive domain-containing protein 1B	ARID1B	-	1.21692
5293	19	19	19	26.4	26.4	26.4	137.53	53.276	1504400000	801400000	703000000	0.364909	0.322044	-0.116764	Q92610;H0YM74	Q92610;H0YM74	Zinc finger protein 592	ZNF592	-	0.465636
6272	17	17	17	24.3	24.3	24.3	67.887	155.47	15797000000	8554600000	7242900000	0.0669503	0.161178	0.341501	Q9HD45;Q5TB53	Q9HD45;Q5TB53	Transmembrane 9 superfamily member 3	TM9SF3	-	0.846279
6662	5	5	5	26.2	26.2	26.2	30.276	30.099	774220000	486040000	288180000	NaN	-0.589724	0.969311	Q9UBW8;F5H4U8;F5H7C6;F5GYF7;F5H248;F5H4Z0;F5H3M6;G3XAP1;F5GXT7	Q9UBW8;F5H4U8;F5H7C6;F5GYF7;F5H248	COP9 signalosome complex subunit 7a	COPS7A	-	0.0716262
1758	10	10	10	47.3	47.3	47.3	28.817	93.204	6769200000	3412000000	3357200000	0.172872	0.316146	0.0796457	J3QTA6;Q9BRQ6;J3QTB2;H0Y922	J3QTA6;Q9BRQ6;J3QTB2;H0Y922	MICOS complex subunit MIC25	CHCHD6	+	0.957427
1828	43	43	43	56	56	56	121.54	323.31	17712000000	8450000000	9262400000	0.359184	0.19711	0.0115153	M0R2Z9;Q8IX01;M0R3F6;M0R065;M0R216;M0R2Y3;M0R1Y3	M0R2Z9;Q8IX01;M0R3F6	SURP and G-patch domain-containing protein 2	SUGP2	-	0.69857
6246	11	11	11	31.9	31.9	31.9	35.511	37.367	2664600000	1472300000	1192300000	0.188401	0.280362	0.0986291	Q9HC21;J3KRY6;J3KSI7;J3QL84;J3KS44;J3QLV3;J3KSB1;J3KTL0	Q9HC21	Mitochondrial thiamine pyrophosphate carrier	SLC25A19	+	1.16072
4942	17	17	17	57	57	57	45.096	110.1	6575300000	3563700000	3011600000	0.17645	0.144308	0.245164	Q8N2K0;A0A5F9ZHQ0;A0A5F9ZHQ8;A0A5F9ZH71;A0A5F9ZH49;A0A5F9ZHH2;I3L206;A0A5F9ZGT4;A0A5F9ZH28;A0A5F9ZGW7;Q5T712;A0A5F9ZHM3;I3L294;A0A5F9ZGZ9;A0A5F9ZHF0;I3L1V0;A0A5F9ZHG5;I3L440;I3L380;A0A5F9ZHE8	Q8N2K0;A0A5F9ZHQ0;A0A5F9ZHQ8;A0A5F9ZH71;A0A5F9ZH49;A0A5F9ZHH2;I3L206;A0A5F9ZGT4	Monoacylglycerol lipase ABHD12	ABHD12	-	1.62026
3128	10	10	10	9.1	9.1	9.1	168.89	13.849	414290000	209650000	204640000	0.253263	0.171207	0.140714	P42695;G3V1A9;E9PKK4;E9PLE0	P42695;G3V1A9;E9PKK4	Condensin-2 complex subunit D3	NCAPD3	-	1.51741
1959	42	42	42	36.9	36.9	36.9	205.12	257.36	5081600000	2617900000	2463700000	0.284751	0.245739	0.0345001	O15031;E2PU09;A6QRG9;A6QRH1;A0A087WU36;H0Y7X5;H0Y6J7	O15031	Plexin-B2	PLXNB2	-	0.86528
4615	18	18	18	18.1	18.1	18.1	128.01	32.695	807700000	472010000	335680000	0.178364	0.274172	0.10967	Q6ZU80;H0YJE3;H0YIZ9;H0YJD7;Q86TS1	Q6ZU80;H0YJE3	Centrosomal protein of 128 kDa	CEP128	-	1.22836
4973	35	35	35	44	44	44	111.77	317.18	21258000000	15851000000	5407400000	0.392207	0.402831	-0.233029	Q8N5C6	Q8N5C6	S1 RNA-binding domain-containing protein 1	SRBD1	-	0.330819
935	8	8	8	36.3	36.3	36.3	23.205	18.239	1602700000	794740000	807920000	0.42094	0.227618	-0.0870554	C9JCC6;Q14919;E9PQX9;E9PNC7;E9PMW2	C9JCC6;Q14919;E9PQX9;E9PNC7	Dr1-associated corepressor	DRAP1	-	0.47691
5038	23	23	23	59	59	59	47.628	323.31	82270000000	42913000000	39356000000	0.142609	0.164529	0.253722	Q8NBS9	Q8NBS9	Thioredoxin domain-containing protein 5	TXNDC5	-	1.50195
5140	2	2	2	30.5	30.5	30.5	19.954	41.785	108450000	50717000	57728000	0.325732	0.0472592	NaN	Q8TBP5	Q8TBP5	Membrane protein FAM174A	FAM174A	-	0.389047
6214	19	19	19	62.2	62.2	62.2	40.11	190.81	13453000000	6875200000	6578200000	0.166458	0.204892	0.187773	Q9H9Y2;X6R7Q1	Q9H9Y2	Ribosome production factor 1	RPF1	-	2.45112
2507	9	8	8	13	12	12	137.91	48.891	1006100000	514800000	491290000	0.183455	0.267955	0.107244	P04626;B4DTR1;J3QLU9;F5H1T4;A0A0A0MSE1;Q15303;J3QL83;J3KRI9;J3QLV2;J3QRJ7;J3KTI5;H3BLT0	P04626;B4DTR1;J3QLU9	Receptor tyrosine-protein kinase erbB-2;Receptor protein-tyrosine kinase	ERBB2	-	1.24508
3313	55	55	24	75.3	75.3	36.7	77.515	323.31	539000000000	269000000000	270000000000	0.291721	0.30871	-0.0419438	P52272;A0A087X0X3;M0R019;M0R2T0;M0R2I7;M0R0N3;M0QYQ7;M0QY96;M0QYL3;M0R0Y6	P52272;A0A087X0X3	Heterogeneous nuclear ribonucleoprotein M	HNRNPM	-	0.611687
6511	5	5	5	13.5	13.5	13.5	56.224	11.171	151540000	87701000	63837000	0.0764222	0.0546401	0.426587	Q9NXN4	Q9NXN4	Ganglioside-induced differentiation-associated protein 2	GDAP2	-	0.58016
1700	6	6	6	47.2	47.2	47.2	21.706	55.847	1554300000	848750000	705560000	-0.131914	0.303459	0.38594	J3KP26;Q86W74;E5RHV2;E5RI20;E5RFM7;E5RI04	J3KP26;Q86W74;E5RHV2;E5RI20;E5RFM7;E5RI04	Ankyrin repeat domain-containing protein 46	ANKRD46	-	0.43549
6936	7	7	7	90.4	90.4	90.4	13.507	110.84	4974600000	2695400000	2279100000	0.191689	0.12499	0.240571	Q9Y2Q5	Q9Y2Q5	Ragulator complex protein LAMTOR2	LAMTOR2	-	1.50841
4833	5	5	5	13.7	13.7	13.7	49.648	11.553	525290000	304420000	220870000	NaN	0.48944	-0.117961	Q8IV32	Q8IV32	Coiled-coil domain-containing protein 71	CCDC71	-	0.186712
5993	24	24	22	37.3	37.3	35.1	101.19	217.25	18444000000	9446000000	8998500000	0.206143	0.188274	0.162476	Q9BZF1;F8VQX7;F8VUA7;F8VVD3;F8VVE7;F8VZ43	Q9BZF1;F8VQX7;F8VUA7	Oxysterol-binding protein-related protein 8;Oxysterol-binding protein	OSBPL8	-	2.33446
2348	8	8	8	55.5	55.5	55.5	15.489	64.556	7840600000	4027200000	3813400000	0.0312541	0.298306	0.226594	O95139;A0A087WZX2	O95139;A0A087WZX2	NADH dehydrogenase [ubiquinone] 1 beta subcomplex subunit 6	NDUFB6	+	0.836192
1927	11	11	11	34.1	34.1	34.1	47.878	104.37	1497600000	944470000	553150000	-0.189368	-0.13976	0.884141	O14763	O14763	Tumor necrosis factor receptor superfamily member 10B	TNFRSF10B	-	0.187241
3863	45	45	45	46	46	46	113.89	323.31	53688000000	28570000000	25118000000	0.207268	0.260146	0.08758	Q13423;A0A590UK15;E9PCX7;A0A590UJM2;A0A590UK29;A0A590UJI3;D6RAI5;D6RHU2;A0A590UJA4;A0A590UKC7;D6RCR6	Q13423;A0A590UK15;E9PCX7;A0A590UJM2;A0A590UK29;A0A590UJI3	NAD(P) transhydrogenase, mitochondrial	NNT	+	1.16487
4274	12	12	12	42.6	42.6	42.6	35.093	52.993	2001400000	1080400000	921000000	0.0574155	0.139208	0.357992	Q5HYI7	Q5HYI7	Metaxin-3	MTX3	+	0.755683
1970	17	17	17	17.4	17.4	17.4	142.17	115.35	9360800000	4710100000	4650700000	0.342327	0.193583	0.0181912	O15118;K7EQ23	O15118;K7EQ23	Niemann-Pick C1 protein	NPC1	-	0.72721
5154	5	5	5	10.6	10.6	10.6	64.643	12.558	303460000	172600000	130860000	-0.151314	0.0564447	0.648869	Q8TCT7;A0A087WZ50;A0A087WZ93;A0A087WWL4	Q8TCT7;A0A087WZ50	Signal peptide peptidase-like 2B	SPPL2B	-	0.282616
2340	34	24	24	46.9	34.4	34.4	103.96	313.09	9444900000	4677200000	4767700000	0.256407	0.261591	0.0359046	O94973;A0A0G2JS82;A0A0G2JQM1;E9PR62;A0A0G2JRF9;A0A0G2JQA4;A0A0G2JS17;A0A0G2JQT9;H0YDE9;H0YEG0;E9PQP4;A0A0G2JRS3;E9PNC4;E9PPY8	O94973;A0A0G2JS82;A0A0G2JQM1	AP-2 complex subunit alpha-2	AP2A2	-	0.882343
3725	32	32	32	57.8	57.8	57.8	66.022	323.31	115000000000	60215000000	54792000000	0.208767	0.211635	0.13348	Q07065	Q07065	Cytoskeleton-associated protein 4	CKAP4	-	1.72884
3211	12	12	12	57.8	57.8	57.8	32.952	142.53	4327100000	2245900000	2081200000	0.148088	0.204892	0.199835	P49069;D6RIW3	P49069	Calcium signal-modulating cyclophilin ligand	CAMLG	-	2.0194
5486	17	17	17	48.4	48.4	48.4	45.811	121.64	15607000000	8019800000	7586900000	0.138159	0.220578	0.193948	Q96ER9;C9JSW8;C9JPZ8	Q96ER9	Coiled-coil domain-containing protein 51	CCDC51	+	1.77123
456	2	2	2	38	38	38	9.3557	3.7854	162480000	89820000	72665000	NaN	0.0478175	0.320612	F8WEJ3;H7C0F2;C9JF71;C9JFU3;C9JLT7;A0A1X7SBT4;H0Y2P9;Q8TBF5	F8WEJ3;H7C0F2;C9JF71;C9JFU3;C9JLT7;A0A1X7SBT4;H0Y2P9;Q8TBF5	Phosphatidylinositol-glycan biosynthesis class X protein	PIGX	-	0.391745
4991	5	5	5	21.2	21.2	21.2	24.676	8.0744	763360000	374860000	388490000	0.202637	NaN	0.16558	Q8N6S5	Q8N6S5	ADP-ribosylation factor-like protein 6-interacting protein 6	ARL6IP6	-	1.19481
1138	5	5	5	41	41	41	18.336	24.334	831140000	429810000	401330000	0.135666	0.300768	0.115113	E5RK82;E5RJF8;O15182;E5RFM2;H0YBL5;E5RH67	E5RK82;E5RJF8;O15182;E5RFM2	Centrin-3	CETN3	-	1.05178
1376	8	8	8	16.4	16.4	16.4	54.047	26.231	2003100000	1166200000	836950000	0.1595	0.148739	0.242362	Q9H2H9;F8VX04;F8VX12	Q9H2H9;F8VX04	Sodium-coupled neutral amino acid transporter 1	SLC38A1	-	1.60203
3306	10	10	9	48.6	48.6	44.5	24.935	54.394	6352100000	3388700000	2963400000	0.129613	0.106616	0.313011	P51809	P51809	Vesicle-associated membrane protein 7	VAMP7	-	0.969946
564	5	5	5	34.1	34.1	34.1	19.745	6.9533	1613500000	787170000	826370000	0.0203421	0.249991	0.278689	A0A3B3ISE9;H7C384;B7Z1T1;O00258;A0A3B3IT79;H7BYE5;A0A3B3ISE5;B4DLW3;A0A3B3ITX9;A0A096LNT6;A0A3B3IUG4;A0A3B3ISA8	A0A3B3ISE9;H7C384;B7Z1T1;O00258;A0A3B3IT79;H7BYE5	Tail-anchored protein insertion receptor WRB	WRB	-	0.810846
6275	22	22	22	67.5	67.5	67.5	46.48	323.31	46104000000	26501000000	19603000000	0.125122	0.143393	0.280282	Q9HDC9;H0Y512	Q9HDC9;H0Y512	Adipocyte plasma membrane-associated protein	APMAP	-	1.18876
6392	9	9	6	31.8	31.8	23.1	43.573	49.131	2784000000	1385300000	1398600000	0.259664	0.130008	0.158816	Q9NTG7;E9PM75;E9PK80;E9PN58;B7WNN4	Q9NTG7;E9PM75;E9PK80;E9PN58	NAD-dependent protein deacetylase sirtuin-3, mitochondrial	SIRT3	+	1.36406
267	7	7	7	66.2	66.2	66.2	16.389	91.855	7329200000	3455100000	3874100000	0.0519985	0.411318	0.0841502	A0A0B4J1S3;O15392;H3BLT4;K7EMW2;K7EP76;K7ELG2	A0A0B4J1S3;O15392;H3BLT4;K7EMW2	Baculoviral IAP repeat-containing protein 5	BIRC5	-	0.597143
3629	6	6	5	40.2	40.2	40.2	21.466	194.89	4497500000	2364200000	2133400000	0.0107799	0.147176	0.388846	P84157	P84157	Matrix-remodeling-associated protein 7	MXRA7	-	0.618084
4605	32	32	32	50.1	50.1	50.1	101.34	232.08	10462000000	5046500000	5415800000	0.192952	0.173255	0.180119	Q6ZNB6	Q6ZNB6	NF-X1-type zinc finger protein NFXL1	NFXL1	-	2.99863
1957	81	71	71	45.3	41.2	41.2	271.32	323.31	10219000000	5190000000	5029000000	0.115166	0.0961269	0.334698	O15020;A4QPE4;E9PJZ2;A0A494C1G7	O15020	Spectrin beta chain, non-erythrocytic 2	SPTBN2	-	0.852173
5289	40	38	36	57.9	57	53.7	96.864	323.31	18924000000	9626200000	9297300000	0.126973	0.0524158	0.366522	Q92598;A0A0A0MSM0;Q5TBM3;R4GN69	Q92598;A0A0A0MSM0	Heat shock protein 105 kDa	HSPH1	-	0.71048
4889	5	5	5	20.7	20.7	20.7	30.922	27.753	3259500000	1738300000	1521200000	0.187261	0.0268709	0.331463	Q8IY95;D6RAZ6	Q8IY95	Transmembrane protein 192	TMEM192	-	0.757863
695	14	10	3	49.7	36.3	13.9	40.648	190.96	9995200000	5362000000	4633200000	0.113434	0.324004	0.107694	P10321;A2AEA2;A0A140T9H5;O19617;A0A140T9U8;A0A140T921;A0A140T9E1;A0A1W2PRU9;A0A140T9L3;A0A140T942;A0A140TA05;A0A140T9Z7;A0A140TA12;F8W9Z8;A0A140T9T1;A0A140T9Q4;A0A140T9S7;A0A140TA19;A0A140TA03;A0A0G2JKJ1	P10321;A2AEA2;A0A140T9H5;O19617;A0A140T9U8;A0A140T921;A0A140T9E1;A0A1W2PRU9;A0A140T9L3;A0A140T942;A0A140TA05	HLA class I histocompatibility antigen, Cw-7 alpha chain	HLA-C	-	0.902337
6683	6	6	6	12.6	12.6	12.6	70.336	23.043	540440000	292800000	247640000	0.0409626	0.106884	0.396954	Q9UGH3;H0Y544	Q9UGH3;H0Y544	Solute carrier family 23 member 2	SLC23A2	-	0.622265
4290	6	6	6	40	40	40	14.116	300.94	13697000000	7153400000	6543800000	0.202136	0.134089	0.207428	Q5JTJ3	Q5JTJ3	Cytochrome c oxidase assembly factor 6 homolog	COA6	+	1.78097
4327	25	25	25	56.4	56.4	56.4	61.206	312.28	42403000000	22691000000	19712000000	0.244522	0.195348	0.103379	Q5SSJ5;X6RGJ2;B0QZK4;Q5SWC8;B0QZK8;B0QZK9	Q5SSJ5;X6RGJ2;B0QZK4;Q5SWC8	Heterochromatin protein 1-binding protein 3	HP1BP3	-	1.31498
5297	8	8	8	9.1	9.1	9.1	124.29	13.741	387460000	196830000	190630000	0.107018	0.350271	0.0855733	Q92618;A0A087WUJ4;F5H2K2	Q92618	Zinc finger protein 516	ZNF516	-	0.778078
2441	14	14	14	61.7	61.7	61.7	28.722	128.25	4284500000	2019600000	2264900000	0.180021	0.428786	-0.0662615	O95926	O95926	Pre-mRNA-splicing factor SYF2	SYF2	-	0.47734
6068	10	10	10	25.4	25.4	25.4	59.659	53.917	3716400000	2839800000	876590000	0.165172	0.204767	0.172571	Q9H0X4;B4DGG1;H7C2U8;C9JP72;C9J3Y6;C9IYB9;C9K0C5;C9J1M4;C9J8V3;C9JJN3;C9JR71;C9JTF7;H7C3L6	Q9H0X4;B4DGG1	Protein ITFG3	ITFG3	-	2.34805
2653	22	22	22	62.9	62.9	62.9	53.486	199.04	13024000000	7174900000	5849400000	0.215865	0.137241	0.188989	P11182;Q5VVL7	P11182;Q5VVL7	Lipoamide acyltransferase component of branched-chain alpha-keto acid dehydrogenase complex, mitochondrial	DBT	+	1.7982
480	17	17	9	31.3	31.3	19.7	88.234	74.466	2524300000	1632500000	891770000	0.176067	0.247077	0.118758	Q9UQ90;A0A2R8YFW4;A0A2R8Y4Y7;A0A2R8Y7B8;A0A2R8Y726;A0A2U3TZH1;A0A2R8YDQ1;A0A2R8Y3M4;A0A2R8Y7E2;A0A2R8Y6K2;A0A2R8YGZ0;A0A2R8YEH4;A0A2R8YFJ7;A0A2R8Y6E8;A0A2R8Y4M8;A0A2R8Y729;A0A2R8YFF4;A0A2R8YG79;A0A2R8Y4M0;A0A2R8Y632;H3BTR8;A0A2R8Y7N2;A0A2R8YFN9;A0A2R8YGV4;A0A2R8Y4L0;H3BTY6;A0A2R8Y4L7;A0A2R8Y6Z7;A0A2R8Y4Z7;H3BNE4;H3BMP1;A0A2R8YFQ9;A0A2R8Y617;A0A087X0F5;A0A2R8Y856	Q9UQ90;A0A2R8YFW4;A0A2R8Y4Y7;A0A2R8Y7B8;A0A2R8Y726;A0A2U3TZH1;A0A2R8YDQ1;A0A2R8Y3M4;A0A2R8Y7E2;A0A2R8Y6K2;A0A2R8YGZ0;A0A2R8YEH4	Paraplegin	SPG7	+	1.40104
5876	5	5	5	23.8	23.8	23.8	28.969	24.424	2322200000	1196600000	1125600000	0.246104	0.1995	0.0958974	Q9BUB7;D4PHA6	Q9BUB7	Transmembrane protein 70, mitochondrial	TMEM70	+	1.25577
679	6	6	6	34.2	34.2	34.2	22.049	20.824	1194300000	612360000	581940000	0.0786098	0.27453	0.188299	A0PJW6;G5EA27;H0YCK4	A0PJW6	Transmembrane protein 223	TMEM223	-	1.06491
430	5	4	4	20.6	14.8	14.8	35.978	5.4045	8412000000	4433000000	3979000000	0.109695	0.166844	0.264305	A0A1P0AYU5;Q9BWM7;S4R3N9	A0A1P0AYU5;Q9BWM7;S4R3N9	Sideroflexin-3	SFXN3	+	1.24153
353	11	11	11	24.5	24.5	24.5	67.518	62.46	1965600000	977550000	988070000	0.218471	0.117163	0.20209	A0A0G2JJD3;O95870;A0A0G2JI89;F2Z3H2;F2Z3G6	A0A0G2JJD3;O95870	Abhydrolase domain-containing protein 16A	ABHD16A	-	1.53254
3301	14	14	14	49.2	49.2	49.2	60.282	97.889	2744600000	1508500000	1236200000	0.0958569	0.0354831	0.405413	P51687;F8VVW9	P51687	Sulfite oxidase, mitochondrial	SUOX	+	0.587032
5841	7	7	7	71.6	71.6	71.6	21.444	116.95	4182800000	2126700000	2056200000	-0.0211454	0.186881	0.370975	Q9BSY9;B1APK7	Q9BSY9	Desumoylating isopeptidase 2	DESI2	-	0.593482
3602	22	20	20	49.5	47.6	47.6	50.222	323.31	25347000000	13394000000	11953000000	0.180912	0.246955	0.108037	P80303;E9PKG6;Q2L696;E9PLR0;E9PLE9;A0A2R8Y6G7;E9PM22;H0YEG8;H0YD18;E9PJP3	P80303;E9PKG6;Q2L696;E9PLR0;E9PLE9;A0A2R8Y6G7	Nucleobindin-2;Nesfatin-1	NUCB2;Nucb2	-	1.32867
3413	7	7	7	8.3	8.3	8.3	130.85	14.901	375030000	195850000	179170000	0.273695	0.44869	-0.186754	P56199;A0A494C0F7	P56199	Integrin alpha-1	ITGA1	-	0.351086
1967	21	21	21	48.4	48.4	48.4	67.315	120.51	5245100000	2555000000	2690100000	0.203139	0.238053	0.0939098	O15091;A0A0A0MTQ0	O15091	Mitochondrial ribonuclease P protein 3	KIAA0391	+	1.264
4392	6	5	5	4.7	4.2	4.2	237.3	5.4051	1180500000	596800000	583730000	0.182184	0.180657	0.171856	Q5THK1;H7C1B0;C9J9V0;H3BLU3	Q5THK1	Protein PRR14L	PRR14L	-	3.48688
3192	15	15	15	36.2	36.2	36.2	65.322	53.907	654460000	324910000	329550000	0.0886844	0.237441	0.207045	P48382;F8W689;A0A0A0MSQ2;F6UE82;H0Y4B4;F6R6G4;A0A0A0MSM9;F6X9D6;F6S3S0;A0A0A0MT34;F8WDU3;F8WFE4;F2Z2G0	P48382;F8W689;A0A0A0MSQ2	DNA-binding protein RFX5	RFX5	-	1.22596
2663	27	27	27	60	60	60	59.256	116.87	9380000000	4102900000	5277100000	0.287236	0.140648	0.105054	P11413;E7EUI8;E7EM57;E9PD92	P11413;E7EUI8;E7EM57;E9PD92	Glucose-6-phosphate 1-dehydrogenase	G6PD	-	1.06562
4532	13	13	13	67	67	67	24.843	194.95	15261000000	8012100000	7248500000	0.131194	0.109829	0.28988	Q6P587	Q6P587	Acylpyruvase FAHD1, mitochondrial	FAHD1	+	1.04869
5519	19	19	19	60.8	60.8	60.8	39.31	102.62	17164000000	8732100000	8431900000	0.0143553	0.455649	0.0598107	Q96GD4;J3KTD6;J3QLN8;J3KT86;J3QR41;J3KRF8;J3KRJ2;M0QYK8;A0A0A0MSY3;Q5Y191;Q9UQB9	Q96GD4;J3KTD6;J3QLN8;J3KT86;J3QR41	Aurora kinase B	AURKB	-	0.475333
6152	7	7	7	43	43	43	19.996	43.644	5960200000	3108100000	2852100000	0.0451634	0.0973411	0.387148	Q9H6K4;B4DK77	Q9H6K4;B4DK77	Optic atrophy 3 protein	OPA3	+	0.621908
1170	7	7	7	29.3	29.3	29.3	26.475	66.152	3198200000	1529800000	1668400000	0.0446039	0.139339	0.345619	J3KQY1;E7ESL0;Q9NWU5	J3KQY1;E7ESL0;Q9NWU5	39S ribosomal protein L22, mitochondrial	MRPL22	+	0.731985
6856	12	12	7	59.1	59.1	40.2	33.43	105.16	10958000000	5662900000	5295000000	0.347666	0.200881	-0.019346	Q9UNP9;E9PKY5;E9PEQ6;E9PIB0	Q9UNP9;E9PKY5;E9PEQ6	Peptidyl-prolyl cis-trans isomerase E;Peptidyl-prolyl cis-trans isomerase	PPIE	-	0.619874
4783	14	14	14	53.6	53.6	53.6	32.542	62.045	10270000000	3733300000	6537200000	0.271306	0.0398403	0.217709	Q86WA6;Q49AI2;B4DML3;H7C0M3	Q86WA6;Q49AI2;B4DML3	Valacyclovir hydrolase	BPHL	+	0.892992
2076	14	14	14	67.2	67.2	67.2	38.792	162.76	16919000000	8916200000	8003300000	0.173511	0.142479	0.211866	O43681;A0A087WXS7;K7ERW9	O43681;A0A087WXS7;K7ERW9	ATPase ASNA1	ASNA1	-	1.89418
3998	31	31	31	60.3	60.3	60.3	73.261	323.31	17385000000	8770400000	8615000000	0.104068	0.33674	0.0867678	Q14807;H3BRB3;H3BTH5;H3BQB9;I3L306	Q14807;H3BRB3	Kinesin-like protein KIF22;Kinesin-like protein	KIF22	-	0.793605
7055	10	10	10	19.9	19.9	19.9	93.569	26.516	513290000	253210000	260070000	0.219835	0.131194	NaN	Q9Y5T5;H9KVB6	Q9Y5T5	Ubiquitin carboxyl-terminal hydrolase 16	USP16	-	0.802817
6822	8	8	5	34	34	23.2	32.992	107.94	5510400000	2723900000	2786500000	0.26135	0.252416	0.0123591	Q9ULR0;A8MVI5;D6RC18	Q9ULR0;A8MVI5	Pre-mRNA-splicing factor ISY1 homolog	ISY1		0.783909
3429	10	10	10	33.6	33.6	33.6	27.978	74.079	26634000000	13615000000	13019000000	0.109026	0.228973	0.18728	P57088;D6RAA6;H0Y8N0;J3KN43;D6RBY2	P57088;D6RAA6	Transmembrane protein 33	TMEM33	-	1.41984
2560	25	25	18	53.4	53.4	40.3	58.112	211.42	50279000000	27768000000	22510000000	-0.0455356	0.14978	0.420607	P07602;C9JIZ6;Q5BJH1	P07602;C9JIZ6;Q5BJH1	Prosaposin;Saposin-A;Saposin-B-Val;Saposin-B;Saposin-C;Saposin-D	PSAP	-	0.488372
4210	5	5	5	40.2	40.2	40.2	15.004	28.412	1518200000	828380000	689870000	-0.113426	0.272859	0.365017	Q4G0I0	Q4G0I0	Protein CCSMST1	CCSMST1	+	0.449454
1730	7	7	7	34.6	34.6	34.6	23.13	14.528	946450000	453100000	493350000	0.388024	-0.0119225	0.146308	Q8N511;J3KS81;J3KRW7	Q8N511;J3KS81;J3KRW7	Transmembrane protein 199	TMEM199	-	0.563869
918	17	17	17	47.3	47.3	47.3	46.68	82.387	5723600000	2877400000	2846200000	0.178746	0.360308	-0.0169242	C9J494;Q9H000	C9J494;Q9H000	Probable E3 ubiquitin-protein ligase makorin-2	MKRN2	-	0.600029
4812	12	11	11	29.6	27.2	27.2	53.543	25.483	655790000	343380000	312410000	0.0941009	0.15562	0.272141	Q86YB8;Q5TAE8;Q5T1H5	Q86YB8	ERO1-like protein beta	ERO1LB	-	1.09974
5231	20	20	20	71.4	71.4	71.4	39.542	163.52	11827000000	6550900000	5276400000	0.139862	0.158466	0.223407	Q8WVM0	Q8WVM0	Dimethyladenosine transferase 1, mitochondrial	TFB1M	+	1.68715
5241	9	9	9	54.1	54.1	54.1	23.128	51.237	937770000	457930000	479840000	0.251568	0.0927488	0.176626	Q8WW59	Q8WW59	SPRY domain-containing protein 4	SPRYD4	+	1.19904
239	17	17	17	55.8	55.8	55.8	46.319	226.72	9030600000	4637800000	4392800000	0.116764	0.0469799	0.35679	A0A0A0MT83;P26440;A0A0S2Z4K7;H7C4G6;H0YLC3;H0YN10;H0YKV0;A0A087WVD3	A0A0A0MT83;P26440;A0A0S2Z4K7;H7C4G6;H0YLC3	Isovaleryl-CoA dehydrogenase, mitochondrial	IVD	+	0.686855
6353	6	6	6	72.2	72.2	72.2	9.4598	29.945	5342700000	2792300000	2550400000	0.104068	0.192699	0.223643	Q9NRP2;H3BPP2;H3BNN8;H3BTB6;A0A494C0Z3;H3BN28;A0A494C090;H3BRC3;H3BP68;H3BQQ1	Q9NRP2;H3BPP2	COX assembly mitochondrial protein 2 homolog	CMC2	+	1.39666
6131	7	7	7	61.7	61.7	61.7	17.218	89.888	3410500000	1757400000	1653100000	0.241718	0.25411	0.0245459	Q9H4G4;Q5VZR0;A0A087WUM5;A0A088AWP7	Q9H4G4;Q5VZR0	Golgi-associated plant pathogenesis-related protein 1	GLIPR2	-	0.837314
3836	15	15	14	61.7	61.7	58.6	39.672	229.9	11937000000	6164000000	5772800000	0.0701146	0.131326	0.318416	Q13190;E9PNU4;H7C3X5;E9PP18;E9PRW9	Q13190;E9PNU4	Syntaxin-5	STX5	-	0.835305
2806	4	4	2	11	11	8.2	61.52	50.115	441290000	235040000	206250000	0.172359	0.133169	0.213671	P19532	P19532	Transcription factor E3	TFE3	-	1.75545
7104	7	7	7	32.6	32.6	32.6	31.43	72.562	2125800000	1149200000	976550000	0.0780633	0.193204	0.247269	Q9Y6N1;B4DI26;I3L4E7	Q9Y6N1;B4DI26	Cytochrome c oxidase assembly protein COX11, mitochondrial	COX11	+	1.12974
6134	21	21	21	48.3	48.3	48.3	65.009	170.4	8654500000	4369500000	4285000000	0.366252	0.38405	-0.231924	Q9H4L4;A0A087X0R7;J3QL36;A0A087WV50;J3QRE4;J3KSF5;A0A087WZ63	Q9H4L4;A0A087X0R7	Sentrin-specific protease 3	SENP3;SENP3-EIF4A1	-	0.315838
342	2	2	2	22.7	22.7	22.7	13.635	6.9157	870980000	428830000	442160000	0.302173	0.166715	0.0489047	A0A0D9SG71;A0A0R4J2E5;P49459;A0A0D9SEZ6	A0A0D9SG71;A0A0R4J2E5;P49459;A0A0D9SEZ6	Ubiquitin-conjugating enzyme E2 A	UBE2A	-	0.846689
4950	11	11	10	22.5	22.5	21.2	93.44	15.51	652560000	342040000	310530000	0.179129	0.0590784	0.279546	Q8N3F8;H0Y6J8;B0QY91;B0QY86	Q8N3F8;H0Y6J8	MICAL-like protein 1	MICALL1	-	0.94468
355	36	36	31	50.8	50.8	47.1	88.288	323.31	18384000000	8902900000	9480600000	0.507414	0.495286	-0.485118	H0Y6K2;A0A140T9E9;A0A0G2JK44;P25440;A0A140T9V2;A0A0G2JHL0;A0A140T9F7;U3KQA6;E9PIQ3;A0A0G2JHN8;A0A140T9I1;H0Y799;A0A140T9X8;H0YDJ7;U3KPW0;E9PKQ9	H0Y6K2;A0A140T9E9;A0A0G2JK44;P25440;A0A140T9V2;A0A0G2JHL0;A0A140T9F7;U3KQA6	Bromodomain-containing protein 2	BRD2	-	0.185633
2951	10	10	10	61.2	61.2	61.2	22.086	187.83	46226000000	25479000000	20748000000	0.218967	0.164915	0.131945	P30044	P30044	Peroxiredoxin-5, mitochondrial	PRDX5	+	1.67618
6921	8	8	8	11	11	11	113.98	17.072	337580000	169890000	167690000	0.203139	-0.0637258	0.376283	Q9Y2E5;H0YA68;E9PCD7	Q9Y2E5;H0YA68;E9PCD7	Epididymis-specific alpha-mannosidase;Alpha-mannosidase	MAN2B2	-	0.506778
3695	45	41	41	66.8	62.9	62.9	69.948	323.31	161000000000	84755000000	76479000000	0.15043	0.210139	0.154458	Q03252	Q03252	Lamin-B2	LMNB2	-	1.9079
402	4	4	4	57.9	57.9	57.9	15.436	174.52	12389000000	6052900000	6336300000	0.0978804	0.277747	0.138664	A0A140TA86;Q5XKP0;K7EIR2;A0A140TA84	A0A140TA86;Q5XKP0;K7EIR2;A0A140TA84	Protein QIL1	QIL1;C19orf70	+	1.05655
5286	10	10	10	32.5	32.5	32.5	56.777	323.31	7681700000	3918400000	3763300000	0.16543	0.172359	0.176479	Q92575;F8WB86;Q6PJ80;C9JLR4	Q92575	UBX domain-containing protein 4	UBXN4	-	3.45162
6346	7	7	7	33.8	33.8	33.8	31.076	65.618	1955400000	974480000	980930000	0.352758	NaN	-0.0100637	Q9NRG7;G3V5T1;G3V4Z0;Q86TZ5;H0YJ71;F6RWC2;G3V451;G3V4N6;G3V2Z6	Q9NRG7	Epimerase family protein SDR39U1	SDR39U1	+	0.285539
253	2	2	2	19.2	19.2	19.2	11.281	3.5501	6596700000	3408500000	3188200000	0.0927488	0.222186	0.198676	G3V556;A0A0A0MTQ5;P56378	G3V556;A0A0A0MTQ5;P56378	6.8 kDa mitochondrial proteolipid	C14orf2;MP68	+	1.30063
3143	7	7	7	17.7	17.7	17.7	61.132	58.357	1613300000	468540000	1144700000	0.235605	0.176833	0.0995871	P43251;A0A5F9ZH80;C9JSN9;A0A5F9ZH15;A0A5F9ZH97;A0A5F9ZHE9;A0A5F9ZHR1;A0A2R8Y5J9;A0A5F9ZH62;A0A5F9ZHF5;A0A5F9ZH57	P43251;A0A5F9ZH80;C9JSN9;A0A5F9ZH15	Biotinidase	BTD	-	1.30677
2480	7	7	7	8.4	8.4	8.4	160.61	29.687	649120000	370020000	279090000	-0.472549	0.0275787	0.956935	P02462;A0A3B3ISV3;P29400	P02462;A0A3B3ISV3	Collagen alpha-1(IV) chain;Arresten	COL4A1	-	0.14078
4069	3	3	3	44.1	44.1	44.1	16.298	64.736	9864900000	5085800000	4779100000	0.146264	0.279531	0.084089	Q15388	Q15388	Mitochondrial import receptor subunit TOM20 homolog	TOMM20	+	1.00714
1434	28	28	26	50.2	50.2	47	84.109	194.87	35190000000	18295000000	16895000000	0.122474	0.146655	0.239294	G3V325;O75127;C9JQN9;C9JGL8;C9JJT5;C9JU26;C9JWL7	G3V325;O75127	Pentatricopeptide repeat-containing protein 1, mitochondrial	ATP5J2-PTCD1;PTCD1	+	1.38293
6671	20	20	20	35.2	35.2	35.2	96.619	49.917	1146900000	561990000	584870000	0.690819	0.640898	-0.823668	Q9UEG4	Q9UEG4	Zinc finger protein 629	ZNF629	-	0.115978
4642	14	14	14	34.5	34.5	34.5	59.632	60.694	1926600000	1055500000	871140000	0.131721	0.231064	0.145222	Q7KYR7;Q8WVV5;H7BYC3;C9IY66;H7C542;C9JNC3;C9JAJ6	Q7KYR7	Butyrophilin subfamily 2 member A1	BTN2A1	-	1.49306
2089	12	12	12	44.2	44.2	44.2	32.943	46.669	2421100000	1148200000	1273000000	0.156655	0.37128	-0.0201999	O43772;C9JPE1;F8WEF6	O43772;C9JPE1	Mitochondrial carnitine/acylcarnitine carrier protein	SLC25A20	+	0.563088
1860	8	8	8	19	19	19	63.887	13.148	369440000	203270000	166170000	-0.0324182	0.370053	NaN	O00311;B1AMW7	O00311	Cell division cycle 7-related protein kinase	CDC7	-	0.255215
6803	12	12	12	53.3	53.3	53.3	24.347	263.09	19829000000	10607000000	9221900000	0.0586628	0.227987	0.219505	Q9UL25	Q9UL25	Ras-related protein Rab-21	RAB21	-	1.03575
2553	43	43	30	80.1	80.1	52.8	57.116	323.31	327000000000	173000000000	154000000000	0.138421	0.0837921	0.282913	P07237;H7BZ94;H0Y3Z3;I3L398;I3NI03;I3L0S0;I3L4M2;I3L3U6;I3L514;I3L3P5;I3L1Y5	P07237;H7BZ94;H0Y3Z3	Protein disulfide-isomerase	P4HB	-	0.97805
3669	30	30	30	42	42	42	105.95	218.49	10612000000	5835500000	4776100000	0.174406	0.289244	0.0410015	Q01831;E7EUB5	Q01831	DNA repair protein complementing XP-C cells	XPC	-	0.842689
1381	6	6	5	8.9	8.9	6.8	78.866	6.458	578550000	295460000	283090000	-0.513955	0.402067	0.615574	F8VXI9;Q14161;R4GNG3;F8WAK2;F8W822	F8VXI9;Q14161;R4GNG3;F8WAK2;F8W822	ARF GTPase-activating protein GIT2	GIT2	-	0.170162
5963	8	8	8	33.7	33.7	33.7	35.368	157.45	9713600000	5000000000	4713600000	0.132774	0.177471	0.192975	Q9BXY0;H0YBV6	Q9BXY0	Protein MAK16 homolog	MAK16	-	1.94394
903	12	12	12	36.2	36.2	36.2	50.562	31.857	1263200000	729650000	533570000	NaN	0.186374	0.148449	C9J0I9;Q86WB0;F8WAU5;F8WBD7;F8WDK5;F8WF13	C9J0I9;Q86WB0	Nuclear-interacting partner of ALK	ZC3HC1	-	1.14386
1626	50	4	4	47	3	3	159.91	55.492	3036900000	1615600000	1421300000	-0.02056	0.218719	0.303668	H7C1M2;H7C2G8;H7C1S4;H7C257	H7C1M2		SON		0.644024
5699	52	52	52	43.2	43.2	43.2	163.82	323.31	19441000000	8016500000	11425000000	0.119157	0.236952	0.144935	Q96T23;H0YER1;H0YCN2;H7C306;H0YDG9;H0YEX0	Q96T23;H0YER1;H0YCN2	Remodeling and spacing factor 1	RSF1	-	1.36758
5097	26	25	25	72.3	70.2	70.2	51.263	323.31	23647000000	11775000000	11872000000	0.0432046	0.163499	0.293943	Q8NFQ8	Q8NFQ8	Torsin-1A-interacting protein 2	TOR1AIP2	-	0.830777
4442	6	6	6	15.5	15.5	15.5	81.171	27.421	711630000	421010000	290620000	-0.157785	0.0436244	0.614315	Q68DH5	Q68DH5	LMBR1 domain-containing protein 2	LMBRD2	-	0.262973
6800	19	19	15	32.7	32.7	27.6	100.39	46.668	1231600000	605450000	626110000	0.393087	0.241962	-0.135272	Q9UL03;B3KQH5;G5E9X1;C9J885;C9K0V7;F8WAV7;C9JVX2;C9JXP6;C9JAV7	Q9UL03;B3KQH5	Integrator complex subunit 6	INTS6	-	0.397818
4764	20	20	20	32	32	32	107.61	43.988	1892000000	1025100000	866940000	0.199374	0.121148	0.179155	Q86UT6;C9JLK8;C9JQE9;C9J0R6	Q86UT6	NLR family member X1	NLRX1	+	1.71576
2192	22	22	21	49.2	49.2	47.5	60.13	287.17	12742000000	5793100000	6949100000	0.284159	0.458277	-0.243791	O75131;A0A087WYQ3;H0YB26;E5RHZ0;A0A087WXR6;A0A087WUS8;E5RFT7	O75131;A0A087WYQ3	Copine-3	CPNE3	-	0.289451
3440	2	2	2	36.8	36.8	36.8	7.7412	75.842	2507500000	1333500000	1174000000	-0.127715	0.460061	NaN	P60059	P60059	Protein transport protein Sec61 subunit gamma	SEC61G	-	0.17238
3079	17	17	17	21.9	21.9	21.9	87.56	48.236	3510800000	1896300000	1614500000	0.0713507	0.301236	0.125746	P38435;F8WDU9;F8WCF0;F8WB98	P38435	Vitamin K-dependent gamma-carboxylase	GGCX	-	0.857194
6177	24	24	15	57.3	57.3	37.9	60.718	293.15	24478000000	12322000000	12156000000	0.171591	0.198746	0.127447	Q9H857;H7C519	Q9H857	5-nucleotidase domain-containing protein 2	NT5DC2	+	1.81478
682	26	26	26	54.3	54.3	54.3	67.867	323.31	24472000000	12521000000	11951000000	0.175301	0.166073	0.155695	A1L0T0;M0R026;E9PJS0;M0R1B5;M0QZX5;E9PL44;E9PNL1	A1L0T0;M0R026	Acetolactate synthase-like protein	ILVBL	-	2.93324
6062	12	6	6	66.2	31.8	31.8	22.171	126.9	17215000000	8946900000	8267600000	0.18409	0.225768	0.0865994	Q9H0U4;E9PLD0;Q92928	Q9H0U4;E9PLD0	Ras-related protein Rab-1B	RAB1B	-	1.24525
893	12	12	12	32.3	32.3	32.3	54.945	27.222	730180000	378940000	351230000	0.306262	0.141171	0.0486508	B8ZZZ7;Q9NUQ6;F8W6C2;C9JW67;C9JKE4;F8VZ02;F8VT91;C9JGM8;F2Z2S1	B8ZZZ7;Q9NUQ6	SPATS2-like protein	SPATS2L	-	0.797527
5921	18	18	18	40.9	40.9	40.9	73.747	106.62	3808900000	2066900000	1741900000	0.135404	0.256528	0.103969	Q9BW19;A0A087X1W5;A2AB20;A0A140T9E6	Q9BW19	Kinesin-like protein KIFC1	KIFC1	-	1.14966
5010	4	4	4	4.7	4.7	4.7	112.64	6.0643	155280000	80650000	74628000	0.0920721	0.50711	-0.103397	Q8N960;D6REX9	Q8N960;D6REX9	Centrosomal protein of 120 kDa	CEP120	-	0.341538
4319	4	4	4	23.7	23.7	23.7	13.291	11.707	1837400000	1000900000	836460000	-0.185917	0.389677	0.291716	Q5RI15	Q5RI15	Cytochrome c oxidase protein 20 homolog	COX20	+	0.345818
3259	15	15	15	79.5	79.5	79.5	28.994	323.31	74284000000	38210000000	36074000000	0.132379	0.213752	0.148865	P50402;Q5HY57;F8WEQ1	P50402;Q5HY57	Emerin	EMD	-	1.65923
7013	25	25	25	36.8	36.8	36.8	107.33	153.51	7485700000	3678300000	3807400000	0.137504	0.4336	-0.0764222	Q9Y4C8;H0YIL2	Q9Y4C8	Probable RNA-binding protein 19	RBM19	-	0.419291
6191	14	14	13	46.5	46.5	44.7	47.145	101.66	8111800000	4322200000	3789700000	0.303225	0.226139	-0.0360461	Q9H8Y8;F8WF79;F8WEG2;F8WEH9;F8WBR9	Q9H8Y8	Golgi reassembly-stacking protein 2	GORASP2	-	0.601299
3489	10	10	10	47.1	47.1	47.1	38.926	50.984	2678000000	1360500000	1317500000	0.238909	0.378734	-0.125387	P61962;A0A087WWI6	P61962;A0A087WWI6	DDB1- and CUL4-associated factor 7	DCAF7	-	0.410243
4061	13	13	13	17.9	17.9	17.9	115.42	62.905	1098000000	589750000	508220000	0.242938	-0.0193166	0.268261	Q15334;A0A087WW77	Q15334;A0A087WW77	Lethal(2) giant larvae protein homolog 1	LLGL1	-	0.664675
5100	15	15	15	40.8	40.8	40.8	48.379	104.48	5410100000	2850000000	2560100000	0.252779	0.16954	0.0678632	Q8NFW8;F5H296;F5GYM0	Q8NFW8	N-acylneuraminate cytidylyltransferase	CMAS	-	1.03399
2385	21	21	21	47.8	47.8	47.8	68.386	146.79	3594300000	1891700000	1702600000	0.184471	0.367818	-0.06226	O95391;E5RK41;E5RGM7;A0A0C4DGD2	O95391	Pre-mRNA-splicing factor SLU7	SLU7	-	0.494602
1790	3	3	3	25	25	25	19.786	8.408	98235000	47251000	50984000	0.200504	0.126048	NaN	K7ES52;K7ERJ1;K7ERV3;P04183;K7ENW5	K7ES52;K7ERJ1;K7ERV3;P04183	Thymidine kinase;Thymidine kinase, cytosolic	TK1	-	0.845531
4278	5	5	5	40.4	40.4	40.4	20.086	47.672	3693700000	1869200000	1824500000	0.0427844	0.119555	0.326534	Q5J8M3;H0YK61;S4R329;H0YNK0;H0YNK8;H0YLP8;H0YMH5	Q5J8M3;H0YK61;S4R329;H0YNK0;H0YNK8	ER membrane protein complex subunit 4	EMC4	-	0.71134
5833	16	16	16	64	64	64	32.477	284.01	12402000000	6562400000	5839700000	0.149259	0.258217	0.0805302	Q9BSH4	Q9BSH4	Translational activator of cytochrome c oxidase 1	TACO1	+	1.05558
5999	18	18	18	37.9	37.9	37.9	57.761	74.189	5665100000	2940100000	2725100000	0.348006	0.346531	-0.206768	Q9BZI7;A0A087WYC8;A0A1B0GVA2	Q9BZI7;A0A087WYC8	Regulator of nonsense transcripts 3B	UPF3B	-	0.326509
2401	5	5	5	41	41	41	11.681	20.506	9887100000	4710200000	5176900000	0.171335	0.317767	-0.00173015	Q5R3B4;O95563	Q5R3B4;O95563	Mitochondrial pyruvate carrier 2	MPC2	+	0.656428
2902	9	9	9	28.1	28.1	28.1	50.878	48.003	2218000000	1453800000	764220000	-0.0041899	0.0729976	0.418138	P26572;D6RF69;D6RA48;D6RBS3;D6RAK2;D6R9U2;D6RD15;D6RB69;D6RHZ8	P26572	Alpha-1,3-mannosyl-glycoprotein 2-beta-N-acetylglucosaminyltransferase	MGAT1	-	0.471479
2500	18	15	15	4.3	3.4	3.4	515.6	41.546	9940800000	5581700000	4359200000	-0.368365	-1.21846	2.07376	P04114;A8MUN2	P04114	Apolipoprotein B-100;Apolipoprotein B-48	APOB	-	0.0533194
3012	12	11	11	27.1	26	26	72.968	129.85	2474800000	1288000000	1186700000	0.0514416	0.228726	0.206629	P33908	P33908	Mannosyl-oligosaccharide 1,2-alpha-mannosidase IA	MAN1A1	-	0.997237
1315	34	34	22	63.3	63.3	49.7	64.872	323.31	209000000000	111000000000	97507000000	0.0765591	0.0963968	0.313603	F5GZS6;J3KPF3;P08195;H0YFS2;F5GZI0;H0YFX4;F5GZR9	F5GZS6;J3KPF3;P08195	4F2 cell-surface antigen heavy chain	SLC3A2	-	0.77944
4163	4	4	4	25.3	25.3	25.3	32.055	21.583	533290000	308310000	224980000	0.181929	-0.207394	0.511917	Q16854	Q16854	Deoxyguanosine kinase, mitochondrial	DGUOK	+	0.286477
5138	5	5	5	31.3	31.3	31.3	24.591	16.457	226640000	101740000	124900000	NaN	0.721679	-0.397584	Q8TBF4;G3V1V1;F8VXY6	Q8TBF4;G3V1V1;F8VXY6	Zinc finger CCHC-type and RNA-binding motif-containing protein 1	ZCRB1	-	0.0858859
6618	38	38	38	64.8	64.8	64.8	88.486	323.31	19246000000	10596000000	8649900000	0.213254	0.0184917	0.253326	Q9P2I0;H0YJF4;G3V3T7	Q9P2I0	Cleavage and polyadenylation specificity factor subunit 2	CPSF2	-	0.808067
3382	20	20	20	82.7	82.7	82.7	33.232	323.31	44849000000	23416000000	21433000000	0.139731	0.157303	0.187625	P54920;M0R0Y2;M0R2M1;M0R058;M0R0I4;M0R213;M0R027;A0A087WZQ7;Q9H115;M0QZM9;M0QZN5;M0R031	P54920;M0R0Y2;M0R2M1	Alpha-soluble NSF attachment protein	NAPA	-	2.12996
5650	11	11	11	28.3	28.3	28.3	50.127	34.49	1475800000	682300000	793540000	0.169284	0.165944	0.148321	Q96Q11;A0A494C181;A0A494C1D4;F8W8C3;A0A494C0A0;A0A494C0Y2;C9JRS7;A0A494C1L4;A0A494C1P4;A0A494BZV5;A0A494C0N8	Q96Q11;A0A494C181;A0A494C1D4	CCA tRNA nucleotidyltransferase 1, mitochondrial	TRNT1	+	2.78949
2496	3	3	3	8.4	8.4	8.4	53.688	20.957	919820000	500330000	419500000	0.315102	-0.051743	0.220076	P04066	P04066	Tissue alpha-L-fucosidase	FUCA1	-	0.552382
2035	13	13	13	19.6	19.6	19.6	67.622	40.594	4182600000	2323400000	1859200000	0.0803847	0.0990932	0.302119	O43292;E9PLV6;E9PPZ9;E9PQ31;E9PLG8;E9PM11;E9PM94	O43292	Glycosylphosphatidylinositol anchor attachment 1 protein	GPAA1	-	0.817641
5752	2	2	2	17.7	17.7	17.7	16.62	9.3838	2062100000	1152400000	909720000	0.152768	0.14104	0.18774	Q99735	Q99735	Microsomal glutathione S-transferase 2	MGST2	-	2.12207
4292	28	28	2	57.8	57.8	3.8	66.248	323.31	36096000000	17198000000	18898000000	0.119688	0.266517	0.095096	Q5JTV8;A0A0A0MSK5;H0YD16;H0YDU3	Q5JTV8;A0A0A0MSK5	Torsin-1A-interacting protein 1	TOR1AIP1	-	1.01964
6170	8	7	7	19.2	16.8	16.8	52.402	14.559	1353600000	1022000000	331670000	0.0499095	0.0724488	0.358676	Q9H7Z6;H3BMX5	Q9H7Z6	Histone acetyltransferase KAT8	KAT8	-	0.605576
5553	24	24	24	36.3	36.3	36.3	108.17	74.107	1482200000	744680000	737560000	0.462052	0.0762854	-0.0578315	Q96HW7;F8WAA7;E9PIM3	Q96HW7	Integrator complex subunit 4	INTS4	-	0.385022
1130	20	20	17	64.9	64.9	59.3	37.839	304.67	43906000000	23226000000	20680000000	0.143524	0.196733	0.139569	O94905;E5RHW4;E5RJ09	O94905;E5RHW4	Erlin-2	ERLIN2	-	1.88538
3861	14	14	14	24.4	24.4	24.4	97.349	48.317	1172700000	616760000	555950000	0.232415	0.165944	0.0812321	Q13415	Q13415	Origin recognition complex subunit 1	ORC1	-	1.1713
6509	9	9	9	19.4	19.4	19.4	72.233	22.687	314590000	161480000	153110000	-0.358509	NaN	0.677726	Q9NXH9;K7EQQ8;K7EQU7;K7EJX9;K7EQY6;K7ENI9;K7ERR5	Q9NXH9	tRNA (guanine(26)-N(2))-dimethyltransferase	TRMT1	+	0.091644
6790	3	3	3	22.9	22.9	22.9	15.864	22.864	1847700000	1017000000	830700000	0.122341	0.157432	0.197749	Q9UKR5	Q9UKR5	Probable ergosterol biosynthetic protein 28	C14orf1	-	1.7394
1986	33	33	33	61.9	61.9	61.9	77.187	284.82	10320000000	5191000000	5129100000	0.118758	0.144699	0.214023	O15228;Q5TBH8;Q5TBH6;A0A2R8YH69	O15228;Q5TBH8	Dihydroxyacetone phosphate acyltransferase	GNPAT	-	1.51617
2061	5	5	5	37.4	37.4	37.4	22.171	14.631	315930000	176830000	139090000	0.260748	0.0344974	0.18218	O43521;C9J417	O43521	Bcl-2-like protein 11	BCL2L11	+	0.858582
2697	48	48	2	63.3	63.3	3.3	72.932	323.31	208000000000	113000000000	95027000000	0.0837921	0.130799	0.261898	P13667	P13667	Protein disulfide-isomerase A4	PDIA4	-	1.01526
4656	6	6	6	30.6	30.6	30.6	30.595	31.991	551220000	272840000	278390000	0.221444	0.235972	0.0178698	Q7L2Z9	Q7L2Z9	Centromere protein Q	CENPQ	-	0.814393
2722	10	10	10	57.7	57.7	57.7	13.53	203.23	31858000000	16495000000	15362000000	0.105812	0.170951	0.197186	P14927;B7Z2R2;E5RHG9	P14927;B7Z2R2;E5RHG9	Cytochrome b-c1 complex subunit 7	UQCRB	+	1.54803
5661	5	5	5	5.8	5.8	5.8	164.58	13.669	185550000	104230000	81319000	0.105142	NaN	0.21058	Q96QZ7;H7C4U7;H7C535;A0A087WT53;A0A087WXD2;H7C5T8;H7C4S7	Q96QZ7;H7C4U7;H7C535;A0A087WT53;A0A087WXD2;H7C5T8	Membrane-associated guanylate kinase, WW and PDZ domain-containing protein 1	MAGI1	-	0.687841
2981	5	4	4	32.3	28.5	28.5	29.248	30.816	246300000	143700000	102610000	NaN	0.301939	0.013538	P31274	P31274	Homeobox protein Hox-C9	HOXC9	-	0.326541
6530	21	21	19	62.5	62.5	57.7	39.594	323.31	11901000000	6219600000	5681400000	0.180275	0.153157	0.139013	Q9NYL9;H0YNJ8;H0YKU1;H0YNU8	Q9NYL9;H0YNJ8;H0YKU1	Tropomodulin-3	TMOD3	-	2.23229
2366	35	35	35	54	54	54	100.28	200.18	7503000000	4289700000	3213300000	0.0396999	0.373954	0.0586683	O95235;D6RBN1;H0YAC9;D6R9E4	O95235	Kinesin-like protein KIF20A	KIF20A	-	0.547416
4219	14	14	14	20.2	20.2	20.2	106.16	50.861	1529100000	792770000	736280000	0.14991	0.309758	0.0116316	Q4KMQ2	Q4KMQ2	Anoctamin-6	ANO6	-	0.67832
4815	5	5	5	16.4	16.4	16.4	27.03	17.678	2084600000	1092300000	992250000	0.182311	0.123401	0.165386	Q86YN1	Q86YN1	Dolichyldiphosphatase 1	DOLPP1	-	1.91336
1333	20	20	20	57.2	57.2	57.2	54.202	323.31	10827000000	5406200000	5421100000	0.187134	0.10541	0.177963	F5H5P2;P12694;F5GXU9;H0YH31	F5H5P2;P12694;F5GXU9	2-oxoisovalerate dehydrogenase subunit alpha, mitochondrial	BCKDHA	+	1.58328
5503	11	11	11	47.5	47.5	47.5	38.946	132.8	1795700000	862640000	933020000	0.568129	-0.0335843	-0.0640551	Q96F63;M0QXS4	Q96F63	Coiled-coil domain-containing protein 97	CCDC97	-	0.279261
5796	6	6	6	26.4	26.4	26.4	33.303	14.25	1925100000	334440000	1590600000	0.240497	0.105946	0.122774	Q9BQT8	Q9BQT8	Mitochondrial 2-oxodicarboxylate carrier	SLC25A21	+	1.18008
6019	42	42	42	43.2	43.2	43.2	145.89	323.31	10699000000	6001700000	4697300000	0.18574	-0.0306193	0.313943	Q9C0J8;C9J8B4;B9A053	Q9C0J8	pre-mRNA 3 end processing protein WDR33	WDR33	-	0.584719
4419	44	44	43	38.8	38.8	38.2	172.79	255.28	6900400000	3421900000	3478500000	0.295841	0.0437644	0.12874	Q5VZL5;H7C1I7;A0A0A0MSN3	Q5VZL5;H7C1I7	Zinc finger MYM-type protein 4	ZMYM4	-	0.770782
5660	6	6	6	7.2	7.2	7.2	128.88	9.2301	589320000	321150000	268170000	-0.370732	NaN	0.682789	Q96QU8;H3BR41;H3BPG8;I3L2K0	Q96QU8	Exportin-6	XPO6	-	0.0879521
4561	24	24	24	79.7	79.7	79.7	42.441	323.31	17687000000	8908300000	8778700000	0.131721	0.138028	0.197881	Q6RFH5;E9PS41;F5GYL6;H0YFP2;F5H0Q8	Q6RFH5;E9PS41	WD repeat-containing protein 74	WDR74	-	1.7495
7047	7	7	7	78.9	78.9	78.9	10.5	173.41	45046000000	23867000000	21178000000	0.223175	0.119821	0.124456	Q9Y5L4;K7EIT2	Q9Y5L4;K7EIT2	Mitochondrial import inner membrane translocase subunit Tim13	TIMM13	+	1.35908
1792	3	3	3	16.9	16.9	16.9	27.607	50.286	2224700000	1211100000	1013600000	0.162339	0.0786098	0.225768	K7ESE6;Q9BUM1	K7ESE6;Q9BUM1	Glucose-6-phosphatase 3	G6PC3	-	1.17054
2979	9	8	8	41.5	39	39	42.414	100.21	450000000	221340000	228660000	0.0233263	0.390007	0.0532692	P31260;Q5I0Y5;D6RAR5;P31269;P28356	P31260	Homeobox protein Hox-A10	HOXA10	-	0.499196
4524	7	7	7	19.7	19.7	19.7	43.384	16.169	465450000	239720000	225730000	0.225398	0.0394191	0.201493	Q6P444;E9PN39;H0YEA6	Q6P444;E9PN39	Mitochondrial fission regulator 2	MTFR2	+	0.931898
2739	5	5	3	25.5	25.5	20.8	36.688	34.561	5033900000	3353700000	1680200000	0.264236	0.26111	-0.0604624	P16220;C9J4L5;C9JBT4;H7C3I0;E7EWP8;C9J896;C9J276;H7C1R5	P16220	Cyclic AMP-responsive element-binding protein 1	CREB1	-	0.542313
5013	7	7	7	23	23	23	44.746	27.044	707880000	343640000	364250000	0.295135	0.410558	-0.241474	Q8N9M1;J3QS80;A0A2R8Y6U9;J3QKZ5	Q8N9M1;J3QS80	Uncharacterized protein C19orf47	C19orf47	-	0.282594
1949	7	7	7	45.8	45.8	45.8	23.155	91.449	1088900000	677580000	411300000	0.0655723	0.315798	0.0808811	O14966;E9PL56	O14966	Ras-related protein Rab-7L1	RAB29	-	0.704653
3867	14	14	14	21.9	21.9	21.9	88.616	228.55	16085000000	8160000000	7924900000	0.174918	0.178619	0.108705	Q13427;E9PG73;C9JM79;C9JN15;C9JT64;C9J679	Q13427;E9PG73;C9JM79;C9JN15	Peptidyl-prolyl cis-trans isomerase G;Peptidyl-prolyl cis-trans isomerase	PPIG	-	1.67683
3853	6	6	6	45.2	45.2	45.2	20.194	44.968	492260000	235830000	256430000	0.356707	0.135009	-0.0298416	Q13352	Q13352	Centromere protein R	ITGB3BP	-	0.51861
2854	15	15	14	22.2	22.2	20.9	104.76	58.279	1710000000	859860000	850180000	0.249991	0.387252	-0.176578	P22670;P48378;K7EQA0;F6USP3	P22670	MHC class II regulatory factor RFX1	RFX1	-	0.336138
3465	16	16	16	82.3	82.3	82.3	23.897	323.31	53765000000	27634000000	26131000000	0.102053	0.152118	0.206112	P61106;X6RFL8	P61106;X6RFL8	Ras-related protein Rab-14	RAB14	-	1.44037
3907	39	39	39	61.8	61.8	61.8	91.916	323.31	50499000000	25510000000	24989000000	0.222186	0.278936	-0.0409626	Q13724;A0A3B3IRK6;A0A3B3IRW2;A0A3B3IS52;A0A3B3ITC1;A0A3B3ITU6;B8ZZE2;C9JDQ1;A0A3B3IRI7;B4E3B8;A0A3B3IRI1	Q13724;A0A3B3IRK6;A0A3B3IRW2;A0A3B3IS52	Mannosyl-oligosaccharide glucosidase	MOGS	-	0.585238
2138	8	8	8	45.1	45.1	45.1	27.56	59.557	1790600000	974990000	815630000	-0.0413429	0.166201	0.335189	Q5U8S2;O60499;X6R2W0;K7EIY4;K7ELY2;K7EPP9;K7EJ05;F6RTM7;K7EK75;K7EQ84	Q5U8S2;O60499;X6R2W0;K7EIY4;K7ELY2;K7EPP9	Syntaxin-10	STX10	-	0.531118
4627	12	12	12	32.7	32.7	32.7	58.502	141.47	2705400000	1346100000	1359200000	0.16221	0.188148	0.108456	Q70CQ3;B3KUS5;F5H8D3;F5H3L3;S4R3D1;S4R354;F5GXG2	Q70CQ3;B3KUS5	Ubiquitin carboxyl-terminal hydrolase 30;Ubiquitin carboxyl-terminal hydrolase	USP30	+	1.64312
5823	7	7	7	32.7	32.7	32.7	34.342	20.79	479740000	230680000	249060000	0.323082	-0.0700727	0.205231	Q9BRX9;H0YIE8;H7C0S9;F8VSE4	Q9BRX9;H0YIE8	WD repeat domain-containing protein 83	WDR83	-	0.49473
2991	13	13	13	56.5	56.5	56.5	35.329	323.31	26310000000	13883000000	12426000000	0.212507	0.164915	0.0797219	P31937;H7BZL2	P31937	3-hydroxyisobutyrate dehydrogenase, mitochondrial	HIBADH	+	1.22728
5374	29	29	29	49.2	49.2	49.2	86.6	144.25	6297900000	3357100000	2940700000	0.15004	0.129085	0.17749	Q969S9;D6RAL1;D6RF75	Q969S9	Ribosome-releasing factor 2, mitochondrial	GFM2	+	2.07714
3205	43	43	43	34.9	34.9	34.9	177.44	176.36	5117000000	2842200000	2274800000	0.158337	0.0361869	0.260843	P48681	P48681	Nestin	NES	-	0.840432
775	21	21	4	74.2	74.2	9.2	29.295	232.18	23261000000	12037000000	11224000000	0.238665	0.160146	0.0561012	B1AK87;B1AK88	B1AK87;B1AK88		CAPZB		0.986681
4160	24	24	24	49.5	49.5	49.5	83.617	157.66	5567800000	3135400000	2432400000	0.00762616	-0.0330085	0.480116	Q16799;Q2NKQ5;A8MT72	Q16799;Q2NKQ5	Reticulon-1;Reticulon	RTN1	-	0.342438
248	11	11	11	33	33	33	49.062	43.336	9542100000	5010100000	4532000000	0.137635	0.134352	0.182737	A0A0R4J2G3;A0A0A0MTJ9;Q6PIU2;H7C046;F8WE33	A0A0R4J2G3;A0A0A0MTJ9;Q6PIU2;H7C046	Neutral cholesterol ester hydrolase 1	NCEH1	-	1.98129
3437	5	5	5	47.3	47.3	47.3	19.298	14.68	4694800000	2589900000	2104800000	0.0723116	0.110764	0.271601	P58557	P58557	Putative ribonuclease	YBEY	+	0.882536
662	18	18	17	43.5	43.5	41	54.847	122.02	18498000000	9611400000	8886700000	0.0903115	0.167229	0.197071	P51648;A0A5F9ZHN9;A0A5F9ZHI5;J3QRD1;A0A5F9ZGX4;A0A5K1VW72;A0A5F9ZI12;A0A5F9ZHZ9;I3L1M4;A0A5F9ZHP6;J3KTG1;I3L0X1;J3QKK9;J3QS00;I3L2W1;K7EN73;A0A0D9SGC3;J3KTD9;E9PJV0;C9JKT2;C9JMC5;I3L3I9;A8MYB8;E9PNN6;P48448;P30838	P51648;A0A5F9ZHN9;A0A5F9ZHI5;J3QRD1;A0A5F9ZGX4;A0A5K1VW72;A0A5F9ZI12;A0A5F9ZHZ9	Fatty aldehyde dehydrogenase	ALDH3A2	-;+	1.38373
522	23	23	22	57.5	57.5	55.1	43.841	323.31	30317000000	16270000000	14047000000	0.0720372	0.105678	0.27652	A0A2R8YDQ9;Q9P2R7;A0A2R8Y6Y7;Q5T9Q5;Q5T9Q8;A0A2R8Y5P6;A0A2R8Y6E6;A0A0U1RQF8;A0A0U1RRI1;A0A0U1RQL1;A0A0U1RQU7	A0A2R8YDQ9;Q9P2R7;A0A2R8Y6Y7;Q5T9Q5	Succinyl-CoA ligase [ADP-forming] subunit beta, mitochondrial	SUCLA2	+	0.856336
5415	24	24	24	51.7	51.7	51.7	73.574	76.998	3793900000	1893600000	1900300000	0.288418	0.282736	-0.11929	Q96BP3;F5H7P7;D6R9Q1;D6RA12;D6RDA4;D6RB19;D6RHV0;H0Y8N5;D6RD43	Q96BP3;F5H7P7	Peptidylprolyl isomerase domain and WD repeat-containing protein 1	PPWD1	-	0.419621
2788	69	69	23	40.3	40.3	13.9	263.83	323.31	92717000000	48029000000	44688000000	0.0788831	0.242206	0.130508	P18583;J3QSZ5	P18583	Protein SON	SON	-	1.05041
5758	16	16	16	29.7	29.7	29.7	75.775	323.31	21631000000	11709000000	9921900000	-0.1955	-0.0351061	0.682187	Q99805	Q99805	Transmembrane 9 superfamily member 2	TM9SF2	-	0.198559
2619	12	12	12	55.8	55.8	55.8	27.872	323.31	68847000000	34237000000	34609000000	0.228603	0.115699	0.106902	P0DN76;Q01081;Q8WU68;A0A1B0GW87;M0QYK5;M0R2N4;K7EJH3;K7EJM7	P0DN76;Q01081	Splicing factor U2AF 35 kDa subunit	U2AF1	-	1.20998
2535	23	23	23	35	35	35	88.414	323.31	30686000000	15155000000	15532000000	0.141302	0.199248	0.109981	P05556;C9JPK5;Q5T3E6;E9PLR6;E7EUI6;E7EQW5;E7ERX5;C9JJP8;Q5T3E5;E9PQJ2;H7C4N8;C9JNE0	P05556	Integrin beta-1	ITGB1	-	1.53754
2091	8	8	8	32.4	32.4	32.4	42.132	32.066	872910000	436810000	436110000	0.340391	0.248049	-0.138159	O43791;D6RDG8;H0Y977;A0A590UJA7;D6RGZ4;F8WD02;Q6IQ16	O43791;D6RDG8	Speckle-type POZ protein	SPOP	-	0.383515
3187	14	14	14	53.6	53.6	53.6	29.668	219.83	41201000000	21245000000	19955000000	0.121413	0.230449	0.0980732	P47985;P0C7P4	P47985;P0C7P4	Cytochrome b-c1 complex subunit Rieske, mitochondrial;Cytochrome b-c1 complex subunit 11;Putative cytochrome b-c1 complex subunit Rieske-like protein 1	UQCRFS1;UQCRFS1P1	+	1.17604
4383	6	6	6	16.5	16.5	16.5	67.662	15.608	760180000	436030000	324150000	0.508023	0.215989	-0.274411	Q5TA45;C9IYS7;A0A087WYI0;J3QRY6;Q96HV7;E9PNS4;C9J979;E9PMA2;H0YE15;E9PJG0;E9PKA4;E9PNH9;E9PI75;E9PIG1;A0A087WXT8	Q5TA45;C9IYS7;A0A087WYI0;J3QRY6;Q96HV7	Integrator complex subunit 11	CPSF3L	-	0.237373
5494	18	18	18	44.6	44.6	44.6	52.488	206.86	32644000000	17159000000	15486000000	0.138945	0.135009	0.174898	Q96EY1;I3L1T6	Q96EY1	DnaJ homolog subfamily A member 3, mitochondrial	DNAJA3	+	2.14761
2908	10	10	10	47.6	47.6	47.6	31.73	138.52	7580600000	4290400000	3290200000	0.165815	-0.00440699	0.285988	P27105;F8VSL7	P27105	Erythrocyte band 7 integral membrane protein	STOM	+	0.660142
3093	13	13	5	42.8	42.8	18.8	46.625	126.47	2647600000	1277600000	1370000000	0.338681	0.472176	-0.363564	P40424;H0YLF5;A0A087X0P4;A0A0A0MTI0;H0YKH1;H0YLB0;H0YLD4;H0YLT4;F8WA05;H0YLM3	P40424;H0YLF5;A0A087X0P4;A0A0A0MTI0;H0YKH1;H0YLB0	Pre-B-cell leukemia transcription factor 1	PBX1	-	0.205342
50	11	11	11	43.2	43.2	43.2	25.09	303.95	25353000000	13195000000	12157000000	0.11063	0.159758	0.176446	A0A087WUC6;E9PI68;Q15005;E9PL01;E9PRB9;H0YE04	A0A087WUC6;E9PI68;Q15005;E9PL01;E9PRB9	Signal peptidase complex subunit 2	SPCS2	-	1.76603
6840	9	9	9	64	64	64	18.856	167.56	13773000000	7302200000	6471300000	0.081476	0.0827026	0.281807	Q9UMX5	Q9UMX5	Neudesin	NENF	-	0.809186
6804	24	24	22	23.2	23.2	21.4	138.25	44.161	1376700000	708200000	668500000	-0.0998809	0.283803	0.262054	Q9UL54;J3QS76	Q9UL54	Serine/threonine-protein kinase TAO2	TAOK2	-	0.450189
5602	4	4	4	30.2	30.2	30.2	20.424	12.938	371820000	186930000	184890000	0.0750534	0.221692	NaN	Q96KR6	Q96KR6	Protein FAM210B	FAM210B	+	0.534344
5323	52	52	52	57.5	57.5	57.5	141.15	323.31	30660000000	15443000000	15217000000	0.165944	0.0344974	0.2446	Q92797;A0A087WUE9;M0R3C7;M0QXP5;M0R180;M0R1C2;M0R033;M0R039	Q92797;A0A087WUE9	Symplekin	SYMPK	-	0.864659
4742	4	4	4	48.8	48.8	48.8	13.664	212.78	3409900000	1787700000	1622300000	0.121015	0.15017	0.173449	Q86TS9;G3V3U6;G5E9P5	Q86TS9;G3V3U6;G5E9P5	39S ribosomal protein L52, mitochondrial	MRPL52	+	1.98666
2445	14	14	14	65.7	65.7	65.7	20.776	186.39	30889000000	15525000000	15364000000	0.0617071	0.204516	0.178257	O96000;H3BV16;H3BPJ9	O96000;H3BV16;H3BPJ9	NADH dehydrogenase [ubiquinone] 1 beta subcomplex subunit 10	NDUFB10	+	1.10982
6294	4	4	4	57.8	57.8	57.8	7.7059	71.099	8387700000	4385900000	4001900000	0.200002	0.238787	0.00518866	Q9NPE3;H0YM60	Q9NPE3	H/ACA ribonucleoprotein complex subunit 3	NOP10	-	0.751607
1912	62	62	54	39.5	39.5	35.8	196.69	323.31	22918000000	11453000000	11464000000	0.178619	0.225152	0.0397106	O14646;H0Y8V4;A0A087WVF4	O14646	Chromodomain-helicase-DNA-binding protein 1	CHD1	-	0.930026
5489	11	11	10	47.1	47.1	44.4	29.823	57.124	4528800000	2314500000	2214200000	0.157432	0.353436	-0.0698396	Q96EU6;U3KPZ9	Q96EU6	Ribosomal RNA processing protein 36 homolog	RRP36	-	0.453007
2205	11	11	11	42.6	42.6	42.6	36.087	48.598	3630300000	1802700000	1827600000	0.135798	0.20063	0.103209	O75190;E9PH18;A0A0J9YX62;C9JDX6;F8WCZ4;C9J2P2;C9J2C4;C9JDR7;C9JB42;C9JN01;Q8WWF6;Q7Z6W7	O75190;E9PH18;A0A0J9YX62;C9JDX6;F8WCZ4;C9J2P2;C9J2C4;C9JDR7	DnaJ homolog subfamily B member 6	DNAJB6	-	1.44228
4312	5	5	5	25.1	25.1	25.1	37.629	25.413	620670000	297860000	322810000	0.329296	0.33514	-0.225398	Q5PSV4;H0YHD0	Q5PSV4;H0YHD0	Breast cancer metastasis-suppressor 1-like protein	BRMS1L	-	0.28939
2840	11	11	11	44.6	44.6	44.6	43.122	188.81	5623000000	2977700000	2645300000	0.122607	0.106884	0.209261	P21953	P21953	2-oxoisovalerate dehydrogenase subunit beta, mitochondrial	BCKDHB	+	1.3541
2133	13	13	13	38.5	38.5	38.5	51.964	66.954	2586800000	1339200000	1247600000	0.212009	0.236952	-0.0114957	O60427;A0A0A0MR51;F5H3P6;F5H3U5;F5H8G5;F5H852;F5GWE3;H7C2V0;H0YB97;C9JJB3;F5GYH4	O60427;A0A0A0MR51	Fatty acid desaturase 1	FADS1	-	0.685809
4980	8	8	8	66.5	66.5	66.5	18.325	149.61	19893000000	10780000000	9113400000	0.0159258	0.234624	0.186869	Q8N5N7	Q8N5N7	39S ribosomal protein L50, mitochondrial	MRPL50	+	0.797992
5782	15	15	15	52.2	52.2	52.2	49.148	178.4	7126100000	3742900000	3383200000	0.201759	-0.0641631	0.299542	Q9BQ95;J3KTF5;K7EPL5;K7EN32;K7EJI1;K7EIK2;K7EJG5	Q9BQ95;J3KTF5	Evolutionarily conserved signaling intermediate in Toll pathway, mitochondrial	ECSIT	+	0.50591
3673	15	15	15	25.2	25.2	25.2	80.735	57.426	2658600000	1384300000	1274300000	0.111432	0.0885487	0.236011	Q02040;X6RAJ1	Q02040;X6RAJ1	A-kinase anchor protein 17A	AKAP17A	-	1.06213
3411	26	26	26	51.4	51.4	51.4	52.839	231	24528000000	12093000000	12435000000	0.158854	0.170053	0.106545	P56182;D6RE82	P56182	Ribosomal RNA processing protein 1 homolog A	RRP1	-	1.75202
1355	19	19	19	43.3	43.3	43.3	61.52	91.008	3310900000	1782900000	1528000000	0.054779	0.167358	0.213019	Q5SZR4;F6TB26;Q9Y2W6;E9PKN8;B7ZAG4;E9PQX4	Q5SZR4;F6TB26;Q9Y2W6	Tudor and KH domain-containing protein	TDRKH	+	1.04108
1254	46	2	2	69.8	3.5	3.5	96.543	23.931	2082500000	1056100000	1026400000	0.131326	0.183074	0.120545	E9PKU7;E9PNH1	E9PKU7		GANAB		1.76293
6267	40	40	40	48.1	48.1	48.1	132.95	222.84	15402000000	7925100000	7476500000	0.156008	0.149129	0.129134	Q9HD20;H7C3H2	Q9HD20	Manganese-transporting ATPase 13A1	ATP13A1	-	2.51063
4749	19	19	19	46.4	46.4	46.4	69.437	296.63	11678000000	5938500000	5739300000	0.263395	0.331591	-0.163112	Q86U38;A0A3B3ISH6;H0YJP7	Q86U38;A0A3B3ISH6	Nucleolar protein 9	NOP9	-	0.34626
3991	12	12	12	47	47	47	26.076	198.61	17370000000	9460000000	7909500000	0.0432046	0.0233263	0.365277	Q14696;H0YLI4	Q14696	LDLR chaperone MESD	MESDC2	-	0.490024
5277	4	3	2	11.7	10.3	4.5	56.827	55.249	3310200000	1779000000	1531200000	-0.0820718	0.410992	0.102883	Q92536	Q92536	Y+L amino acid transporter 2	SLC7A6	-	0.374369
5762	16	15	13	39	36.3	34.1	62.888	114.7	1754300000	836660000	917590000	0.0426443	0.454071	-0.0651587	Q99856;K7EJ04;H0YFY1	Q99856;K7EJ04	AT-rich interactive domain-containing protein 3A	ARID3A	-	0.338024
4786	3	3	3	9.9	9.9	9.9	37.256	18.858	928290000	419440000	508850000	0.0289935	0.0792927	0.323155	Q86WC4;A0A0A0MSP4	Q86WC4;A0A0A0MSP4	Osteopetrosis-associated transmembrane protein 1	OSTM1	-	0.594795
4771	7	7	7	24.3	24.3	24.3	49.395	44.391	948070000	498250000	449820000	0.187008	0.0592169	0.184769	Q86V85	Q86V85	Integral membrane protein GPR180	GPR180	-	1.11575
5741	3	3	3	21.9	21.9	21.9	18.61	29.766	15361000000	8079300000	7282100000	0.118094	0.178874	0.133859	Q99643	Q99643	Succinate dehydrogenase cytochrome b560 subunit, mitochondrial	SDHC	+	1.80405
2632	3	3	3	32.2	32.2	32.2	26.266	21.309	579220000	302330000	276890000	0.00949053	0.00647761	0.413942	P10415	P10415	Apoptosis regulator Bcl-2	BCL2	+	0.397279
3590	14	14	14	28.3	28.3	28.3	105.53	100.22	4411700000	2271600000	2140200000	0.424385	-0.019609	0.0251183	P78364;J3KQH6;F5H6P9;H0YGK7;H0YH74;F5H6F5;F5H6F9;F5GZP4	P78364;J3KQH6	Polyhomeotic-like protein 1	PHC1	-	0.380076
3814	19	18	17	35.6	34.8	33.5	87.208	107.31	2678200000	1556600000	1121500000	0.220578	-0.10479	0.313979	Q13033;G3V340;G3V3G7;H0YJZ4;H0YJT2	Q13033	Striatin-3	STRN3	-	0.424578
2918	23	23	23	60.7	60.7	60.7	48.141	323.31	303000000000	161000000000	143000000000	-0.0252505	0.0184917	0.436178	P27797;K7EJB9;K7EL50	P27797;K7EJB9	Calreticulin	CALR	-	0.363458
778	11	11	11	65.2	65.2	65.2	20.539	47.515	17215000000	8705600000	8509500000	0.15043	0.1038	0.175159	B1AL05;H0Y6Y8;Q8N983;H0YBU8;M0R051	B1AL05;H0Y6Y8;Q8N983;H0YBU8	39S ribosomal protein L43, mitochondrial	MRPL43	+	1.68397
4315	12	12	12	34.6	34.6	34.6	29.613	59.166	6201100000	3262800000	2938300000	0.131721	0.117163	0.17976	Q5QPA5;Q9NVS2	Q5QPA5;Q9NVS2	28S ribosomal protein S18a, mitochondrial	MRPS18A	+	1.76771
6692	8	8	8	25.8	25.8	25.8	65.711	113.23	2499200000	1273700000	1225500000	0.376068	0.0820213	-0.0299829	Q9UGU5;B0QXZ8;B0QXZ9	Q9UGU5;B0QXZ8;B0QXZ9	HMG domain-containing protein 4	HMGXB4	-	0.443946
5953	13	13	13	25.9	25.9	25.9	96.109	76.511	1504800000	821860000	682980000	0.104739	0.130008	0.192794	Q9BXP2;C9JBD8;C9J0I5;C9JMQ7	Q9BXP2	Solute carrier family 12 member 9	SLC12A9	-	1.49321
5244	14	14	14	57.3	57.3	57.3	37.252	50.944	1954200000	1024900000	929300000	0.00762616	0.379621	0.0398145	Q8WWH5	Q8WWH5	Probable tRNA pseudouridine synthase 1	TRUB1	-	0.450787
1527	6	6	5	23.7	23.7	21.1	47.927	36.165	1314700000	684410000	630300000	0.278104	-0.0167747	0.165564	H0YE88;P28347;H0YEJ9;E9PKB7;A0A1X7SBS4;Q99594;H0YCZ6	H0YE88;P28347;H0YEJ9;E9PKB7	Transcriptional enhancer factor TEF-1	TEAD1	-	0.620673
6919	16	16	16	29.9	29.9	29.9	94.659	57.756	1537000000	795270000	741760000	0.072586	0.12499	0.228436	Q9Y2D5;C9JVY5	Q9Y2D5;C9JVY5	A-kinase anchor protein 2	AKAP2		1.04513
3882	13	13	13	35.6	35.6	35.6	51.462	236.36	24750000000	12900000000	11851000000	0.0298416	0.156008	0.240145	Q13505	Q13505	Metaxin-1	MTX1	+	0.836302
946	5	5	5	20.9	20.9	20.9	34.725	12.013	540160000	243280000	296880000	0.0781998	-0.161363	0.508075	U3KQU8;C9JLB7;Q96HP4	U3KQU8;C9JLB7;Q96HP4	Oxidoreductase NAD-binding domain-containing protein 1	OXNAD1	+	0.263861
464	38	38	38	48	48	48	111.66	323.31	12901000000	6611800000	6288700000	0.121015	0.138814	0.164674	A0A2Q2TH77;Q08379;B7ZC06;A0A1W2PQY5;A0A087WYC0;H0Y7B8	A0A2Q2TH77;Q08379	Golgin subfamily A member 2	GOLGA2	-	2.10084
4707	5	5	5	46.6	46.6	46.6	20.772	125.15	5823600000	3162800000	2660700000	0.118891	0.146394	0.157979	Q7Z4R8	Q7Z4R8	UPF0669 protein C6orf120	C6orf120	-	2.17509
2168	6	6	6	47.7	47.7	47.7	18.273	143.27	5506000000	3036100000	2469900000	0.179638	0.0874628	0.156145	O60830;V9GYS0;V9GYU0;V9GYK7	O60830;V9GYS0;V9GYU0	Mitochondrial import inner membrane translocase subunit Tim17-B	TIMM17B	+	1.43961
1406	21	20	20	39.7	37.5	37.5	66.785	323.31	13544000000	6245500000	7298500000	0.216486	0.308244	-0.101516	F8W930;Q9Y6M1	F8W930;Q9Y6M1	Insulin-like growth factor 2 mRNA-binding protein 2	IGF2BP2	-	0.427527
1728	8	8	8	35.9	35.9	35.9	23.63	81.97	26470000000	21543000000	4927200000	0.121811	0.174534	0.126281	Q14197;J3KS15;J3QRF8	Q14197;J3KS15	Peptidyl-tRNA hydrolase ICT1, mitochondrial	ICT1	+	1.85222
1665	4	4	4	51.5	51.5	51.5	10.978	17.534	7901000000	4282200000	3618800000	0.157044	0.136323	0.127857	J3QS48;I3L295;J3KT75;J3QW43;J3QRD5;O75352;I3L1D2;J3KTK8;J3QQZ4;J3KSI4;I3L405;I3L261;I3L4E0	J3QS48;I3L295;J3KT75;J3QW43;J3QRD5;O75352;I3L1D2;J3KTK8;J3QQZ4;J3KSI4;I3L405;I3L261;I3L4E0	Mannose-P-dolichol utilization defect 1 protein	MPDU1	-	2.42126
5346	9	9	9	40.4	40.4	40.4	44.129	61.736	855930000	450120000	405810000	0.00719549	0.184852	0.228554	Q92968;B5MBY9;G5E9N6;D3YTD3	Q92968	Peroxisomal membrane protein PEX13	PEX13	-	0.759095
5047	4	4	4	14.3	14.3	14.3	29.234	9.2507	763670000	432990000	330680000	-0.222195	0.0184917	0.624088	Q8NC54	Q8NC54	Keratinocyte-associated transmembrane protein 2	KCT2	-	0.198069
2093	9	9	9	30	30	30	34.566	55.536	6854300000	3540200000	3314100000	0.0153548	0.12618	0.278654	O43808;B0QYW5;F6RTR7;F8WE74;B1AHN4;F8WEC6;F8WA85	O43808;B0QYW5;F6RTR7;F8WE74	Peroxisomal membrane protein PMP34	SLC25A17	-	0.682109
6650	4	4	4	18.2	18.2	18.2	37.465	19.786	1415400000	764070000	651330000	0.242694	0.437973	-0.26135	Q9UBQ6;C9IYF5;F5GZK1;C9JEG3	Q9UBQ6;C9IYF5;F5GZK1;C9JEG3	Exostosin-like 2;Processed exostosin-like 2	EXTL2	-	0.243073
6060	22	22	22	61	61	61	57.46	189.28	8218600000	4333600000	3885000000	0.0792927	0.165687	0.173319	Q9H0R6;X6R772	Q9H0R6;X6R772	Glutamyl-tRNA(Gln) amidotransferase subunit A, mitochondrial	QRSL1	+	1.35936
6781	29	29	29	53.4	53.4	53.4	77.485	152.92	8523800000	4490300000	4033500000	0.0858326	0.0657101	0.265345	Q9UKF6;G5E9W3;C9JZH6	Q9UKF6;G5E9W3	Cleavage and polyadenylation specificity factor subunit 3	CPSF3	-	0.796018
5502	10	10	10	22.6	22.6	22.6	96.121	19.94	509590000	295520000	214080000	-0.200316	0.0054719	0.611711	Q96F46	Q96F46	Interleukin-17 receptor A	IL17RA	-	0.203356
2666	49	49	32	58.3	58.3	35.7	129.63	323.31	27673000000	14974000000	12699000000	0.118626	0.11929	0.178665	P11498;A0A494C016;A0A494C101;A0A494C0T2;A0A494BZT5	P11498;A0A494C016	Pyruvate carboxylase, mitochondrial	PC	+	1.70044
5163	7	7	7	32.3	32.3	32.3	32.884	28.016	1400900000	710400000	690460000	-0.0519524	0.226262	0.242175	Q8TD49;Q9H1A3;H3BN86;H3BPE9;H3BM54;H3BQD2	Q8TD49;Q9H1A3;H3BN86	Methyltransferase-like protein 9	PAP1;METTL9	-	0.547862
3272	11	11	11	55.6	55.6	55.6	34.193	275.48	19495000000	10083000000	9411800000	0.166458	0.0915306	0.157431	P50897;Q5T0S4;A0A286YFE3;A0A2C9F2P4;A0A286YFL8;A0A286YFF7;E9PK48;E9PIA8;A0A286YFL6;E9PSE5	P50897;Q5T0S4;A0A286YFE3;A0A2C9F2P4;A0A286YFL8;A0A286YFF7	Palmitoyl-protein thioesterase 1	PPT1	-	1.55479
4266	20	20	20	30.8	30.8	30.8	96.256	98.587	4099300000	2062700000	2036700000	0.154324	0.134352	0.126281	Q5C9Z4	Q5C9Z4	Nucleolar MIF4G domain-containing protein 1	NOM1	-	2.44235
3689	17	17	17	65.3	65.3	65.3	34.061	323.31	47167000000	24974000000	22193000000	0.09815	0.187261	0.129055	Q02978;I3L1P8	Q02978;I3L1P8	Mitochondrial 2-oxoglutarate/malate carrier protein	SLC25A11	+	1.46924
4221	4	4	4	28.1	28.1	28.1	15.095	27.659	2643100000	1403800000	1239300000	0.0112093	-0.0239297	0.427052	Q4U2R6;M0R176;A0A087WU28;A0A0B4J2C1	Q4U2R6;M0R176;A0A087WU28;A0A0B4J2C1	39S ribosomal protein L51, mitochondrial	MRPL51	+	0.355644
3997	172	172	171	64	64	63.8	376.01	323.31	46774000000	23566000000	23209000000	0.0313951	0.156138	0.22651	Q14789;E7EU81;H0Y867;H7C5I7;F8WF12;C9J8Q0	Q14789;E7EU81	Golgin subfamily B member 1	GOLGB1	-	0.864271
5036	13	13	13	20.7	20.7	20.7	96.812	45.621	1299200000	669180000	630000000	0.214498	0.158983	0.0399184	Q8NBP0;H0YB10;E5RHB3;E5RG15	Q8NBP0	Tetratricopeptide repeat protein 13	TTC13	-	0.93598
1402	10	10	10	24.1	24.1	24.1	82.277	36.668	898670000	468370000	430300000	0.219091	-0.0429769	0.237252	F8W8C2;Q9HBM0;F2Z3A6	F8W8C2;Q9HBM0;F2Z3A6	Vezatin	VEZT	-	0.572771
3111	31	31	31	53.3	53.3	53.3	83.165	323.31	33049000000	14581000000	18469000000	0.134221	0.0361869	0.241646	P41250;H7C443;F8WCK4	P41250	Glycine--tRNA ligase	GARS	+	0.833757
1569	6	6	6	18.7	18.7	18.7	61.105	45.135	4204200000	1996700000	2207400000	-0.082637	0.242572	0.251796	H3BMF4;Q9H2V7;H3BR82;H3BPT8;H3BPQ9;H3BT44	H3BMF4;Q9H2V7;H3BR82	Protein spinster homolog 1	SPNS1	-	0.470653
3276	20	18	17	39.1	36.7	33.9	74.222	140.46	4681400000	2435200000	2246200000	0.196859	0.160275	0.0545871	P51116;I3L1Z2	P51116	Fragile X mental retardation syndrome-related protein 2	FXR2	-	1.07299
3075	18	18	18	62.7	62.7	62.7	27.843	160.09	65111000000	36549000000	28561000000	0.098689	0.0423643	0.27033	P38117;M0QY67	P38117;M0QY67	Electron transfer flavoprotein subunit beta	ETFB	+	0.736419
3264	6	6	6	18.9	18.9	18.9	39.829	11.36	586870000	286480000	300390000	-2.96488	-0.331518	3.70546	P50552;K7ENR7;K7ENL7;K7EIG8;K7EQD0	P50552;K7ENR7;K7ENL7	Vasodilator-stimulated phosphoprotein	VASP	-	0.022114
5939	10	9	9	37.7	35.3	35.3	42.573	40.681	1752300000	851710000	900570000	-0.0153888	0.730401	-0.307079	Q9BWT1	Q9BWT1	Cell division cycle-associated protein 7	CDCA7	-	0.153165
5071	7	7	7	48.7	48.7	48.7	21.857	15.636	773260000	390350000	382910000	0.113567	0.266996	0.0272486	Q8NDX6	Q8NDX6	Zinc finger protein 740	ZNF740	-	0.716552
2380	8	8	8	21.1	21.1	21.1	52.356	30.792	1428500000	736530000	691940000	0.165044	0.0739573	0.16647	O95363;A0A3B3ITR6;Q5JRF7	O95363;A0A3B3ITR6	Phenylalanine--tRNA ligase, mitochondrial	FARS2	+	1.32208
4877	6	6	6	26	26	26	29.379	17.152	2142600000	1082700000	1059900000	0.178364	0.0668125	0.159347	Q8IXM6;H0Y6T6	Q8IXM6;H0Y6T6	Nurim	NRM	-	1.22533
2299	7	7	7	55.3	55.3	55.3	11.428	96.675	18131000000	9526800000	8604600000	0.127897	0.15549	0.120953	O75964;E9PN17;A0A3B3ITX4;A0A3B3IRW3	O75964;E9PN17;A0A3B3ITX4	ATP synthase subunit g, mitochondrial	ATP5L	+	2.21694
3161	43	43	22	24.5	24.5	12	282.58	233.81	6280900000	3504500000	2776400000	0.140124	0.228234	0.0356826	P46100;A0A096LNW1;A0A096LNN3;A0A087WWG0;H0Y3T0;A0A096LNR8;A0A096LNX6	P46100	Transcriptional regulator ATRX	ATRX	-	0.864516
3238	10	10	10	38.8	38.8	38.8	24.976	291.78	41366000000	21534000000	19832000000	0.0740944	0.157949	0.170053	P49755;G3V2K7	P49755;G3V2K7	Transmembrane emp24 domain-containing protein 10	TMED10	-	1.32678
5918	6	6	6	39.4	39.4	39.4	26.261	50.674	2681100000	1356700000	1324400000	0.143524	0.151859	0.106327	Q9BVT8;C9JE12;C9JCW7;A0A590UJA9	Q9BVT8;C9JE12;C9JCW7;A0A590UJA9	Transmembrane and ubiquitin-like domain-containing protein 1	TMUB1	-	1.9686
2066	30	30	30	56	56	56	51.355	268.03	54377000000	27725000000	26652000000	0.169797	0.118758	0.113083	O43615;M0QXU7;M0R301;M0QXM9;M0R124	O43615;M0QXU7	Mitochondrial import inner membrane translocase subunit TIM44	TIMM44	+	1.75291
153	56	56	3	65.8	65.8	2.7	139.54	323.31	64128000000	33630000000	30498000000	0.0257376	0.146264	0.229196	A0A0G2JN29;A0A087X117;Q15155;A0A0G2JP90;A0A087WW46;I3L0Q6;H3BUC9;H3BTW1;H3BPS9;I3L516	A0A0G2JN29;A0A087X117;Q15155;A0A0G2JP90;A0A087WW46	Nodal modulator 1	NOMO1	-	0.818558
2974	32	32	32	68.8	68.8	68.8	72.691	323.31	128000000000	63146000000	64498000000	0.139077	0.155361	0.106482	P31040;D6RFM5;A0A087X1I3;A0A494C1T6;H0Y8X1	P31040;D6RFM5;A0A087X1I3	Succinate dehydrogenase [ubiquinone] flavoprotein subunit, mitochondrial	SDHA	+	1.94445
2685	10	5	5	23.1	14	14	59.834	14.548	384910000	176400000	208510000	0.315102	-0.0481735	NaN	P12931	P12931	Proto-oncogene tyrosine-protein kinase Src	SRC	-	0.224331
2212	15	15	15	48.8	48.8	48.8	43.71	75.989	3289300000	1667200000	1622100000	0.130799	0.329066	-0.0594936	O75319;H7C0E6	O75319	RNA/RNP complex-1-interacting phosphatase	DUSP11	-	0.448253
1951	27	27	27	33.4	33.4	33.4	115.28	118.06	5750200000	2843100000	2907100000	0.167486	0.10286	0.129986	O14974;F8VZN8;H0YHI8;A0A3B3ISH4;H0YIS4;H0YHL8;F8VW28;H0YIS3;A0A0U1RQZ1;H0YIM2;H0YIL7;E1CKY7;O60237	O14974;F8VZN8	Protein phosphatase 1 regulatory subunit 12A	PPP1R12A	-	1.71786
6242	6	6	6	38.8	38.8	38.8	26.152	32.767	552950000	275020000	277930000	0.0908535	0.289008	0.0199015	Q9HBM1;C9JW94	Q9HBM1	Kinetochore protein Spc25	SPC25	-	0.620167
4145	9	9	9	63	63	63	23.408	151.13	3960100000	2048400000	1911700000	0.195977	0.139339	0.0631077	Q16611;A0A0A0MRG8	Q16611;A0A0A0MRG8	Bcl-2 homologous antagonist/killer	BAK1	+	1.12656
4215	17	17	9	37.5	37.5	19.3	64.129	85.981	4449500000	2450400000	1999100000	0.115033	0.180657	0.102032	Q4G176;A0A3B3ISK9;F5H5A1;F5H362;F5H755;H0YGC7;F5H3B2;F5GX20;H0YGJ0	Q4G176;A0A3B3ISK9;F5H5A1;F5H362;F5H755;H0YGC7	Acyl-CoA synthetase family member 3, mitochondrial	ACSF3	+	1.49383
6935	12	12	12	65	65	65	25.497	234.39	34432000000	17896000000	16536000000	0.0931545	0.0529723	0.251556	Q9Y2Q3;E9PFN5;C9JNT3	Q9Y2Q3;E9PFN5;C9JNT3	Glutathione S-transferase kappa 1	GSTK1	+	0.795093
197	7	7	7	19.1	19.1	19.1	38.141	12.416	365410000	177510000	187900000	0.122341	0.0727232	0.202406	Q8IXQ4;A0A0A0MRI1;A0A087WW86	Q8IXQ4;A0A0A0MRI1	GPALPP motifs-containing protein 1	GPALPP1	-	1.13926
4681	11	11	11	64.9	64.9	64.9	22.814	62.355	5658400000	2760700000	2897700000	0.125122	0.293017	-0.0209111	Q7Z2W9;F5H7V8;H3BUY0	Q7Z2W9;F5H7V8	39S ribosomal protein L21, mitochondrial	MRPL21	+	0.550152
27	2	2	2	6.1	6.1	6.1	34.365	5.7789	744020000	378090000	365930000	0.316493	-0.0489792	0.129687	A0A087WT42;Q9NY64;H0Y7M6;Q5VVW5;Q5VVV6;Q5VVW0;Q5VVV3;Q5VVV5;Q5VVV4;Q5VVV9	A0A087WT42;Q9NY64;H0Y7M6;Q5VVW5;Q5VVV6;Q5VVW0;Q5VVV3;Q5VVV5;Q5VVV4;Q5VVV9	Solute carrier family 2, facilitated glucose transporter member 8	SLC2A8	-	0.473276
6575	8	8	8	29.9	29.9	29.9	28.669	23.566	1501500000	824540000	676910000	0.148479	0.267716	-0.0190613	Q9P031;F8VNY5	Q9P031;F8VNY5	Thyroid transcription factor 1-associated protein 26	CCDC59	-	0.597778
5183	11	11	11	13.8	13.8	13.8	118.7	24.703	1004800000	515970000	488820000	0.108892	0.132906	0.1551	Q8TEQ8	Q8TEQ8	GPI ethanolamine phosphate transferase 3	PIGO	-	1.99921
6504	32	32	24	47.3	47.3	36.1	97.809	203.53	19189000000	9731400000	9457900000	0.0729976	0.184725	0.138886	Q9NXE4;H7C1Q6;H7C0W5;H7C235;H7C2J2	Q9NXE4;H7C1Q6	Sphingomyelin phosphodiesterase 4	SMPD4	-	1.25789
2941	22	22	22	31.5	31.5	31.5	97.55	109.45	2370800000	1207900000	1163000000	0.0436244	0.195222	0.157222	P29590;H3BT57;H3BT29;H3BUJ5;H3BVD2	P29590;H3BT57	Protein PML	PML	-	0.994661
4356	5	5	5	6.7	6.7	6.7	94.957	9.0295	372960000	191010000	181950000	0.123666	0.310456	-0.0399806	Q5T3F8;H3BLW6;H0YCP6;E9PNG1	Q5T3F8;H3BLW6;H0YCP6	CSC1-like protein 2	TMEM63B	-	0.489618
1899	2	2	2	10.7	10.7	10.7	17.043	8.3234	1861100000	947240000	913870000	0.195096	0.219587	-0.0209111	O14521;H0YD96;H0YD41;G3V173;E9PK73;H3BRW5	O14521;H0YD96;H0YD41;G3V173;E9PK73;H3BRW5	Succinate dehydrogenase [ubiquinone] cytochrome b small subunit, mitochondrial	SDHD	+	0.642105
6787	16	16	16	37.5	37.5	37.5	79.579	103.27	3060200000	1584400000	1475800000	0.0251707	0.10044	0.267114	Q9UKM7;H0YG20;H0YGV7;H0YGQ1;H0YI64;H0YIU0	Q9UKM7;H0YG20;H0YGV7	Endoplasmic reticulum mannosyl-oligosaccharide 1,2-alpha-mannosidase;alpha-1,2-Mannosidase	MAN1B1	-	0.680817
2492	3	3	3	48.5	48.5	48.5	7.9916	67.649	10186000000	5025100000	5161400000	0.0197731	0.325156	0.0477112	P03928	P03928	ATP synthase protein 8	MT-ATP8	+	0.506604
6573	9	9	9	44	44	44	25.697	33.933	4105300000	1976000000	2129300000	0.300534	0.0908535	0.000938032	Q9P016	Q9P016	Thymocyte nuclear protein 1	THYN1	-	0.555082
2982	5	4	4	38.8	36.1	36.1	35.378	12.665	197390000	102470000	94927000	-0.319982	0.581207	NaN	P31276	P31276	Homeobox protein Hox-C13	HOXC13	-	0.085981
5958	11	11	11	29.9	29.9	29.9	49.451	23.759	815450000	429200000	386250000	0.191815	0.464982	-0.265797	Q9BXS6;H0YMD2;H0YKA7	Q9BXS6;H0YMD2	Nucleolar and spindle-associated protein 1	NUSAP1	-	0.219544
1561	7	7	7	42.9	42.9	42.9	18.651	54.49	16784000000	8655300000	8128200000	0.0743684	0.143785	0.172734	H0YNG3;P67812;H0YNX5;H0YNA5;H0YKT4	H0YNG3;P67812;H0YNX5;H0YNA5	Signal peptidase complex catalytic subunit SEC11;Signal peptidase complex catalytic subunit SEC11A;Signal peptidase I	SEC11A	-	1.33079
1880	22	13	13	50.9	37.4	37.4	57.81	175.68	10179000000	5225800000	4953600000	0.0603242	0.11703	0.213437	O00505;H0Y4S9	O00505	Importin subunit alpha-4	KPNA3	-	0.998648
6165	5	5	5	22.6	22.6	22.6	38.136	53.39	683590000	349970000	333610000	0.350271	0.119024	-0.0786098	Q9H7L9	Q9H7L9	Sin3 histone deacetylase corepressor complex component SDS3	SUDS3	-	0.394058
4223	7	7	7	63.9	63.9	63.9	16.62	166.15	17076000000	8932200000	8143600000	0.12618	-0.0437798	0.307609	Q4VC31;C9JQ41;H7C525;C9JBU9	Q4VC31;C9JQ41;H7C525	Coiled-coil domain-containing protein 58	CCDC58	+	0.483396
6277	5	5	5	33	33	33	24.852	28.135	400440000	205750000	194680000	0.227618	NaN	0.0320789	Q9NP50;F5H6U2;F5GZ82;H0YGG0	Q9NP50;F5H6U2;F5GZ82	Protein FAM60A	FAM60A	-	0.386299
489	19	19	13	38.1	38.1	26.8	57.531	73.307	8188500000	4252600000	3935900000	0.148088	0.0926134	0.147314	A0A2R8Y5P7;P49590;A0A2R8Y3N3;A0A2R8Y6I1;D6RB22;D6RJE6;B4DQ67;A0A2R8Y5E8;A0A2R8Y4X6	A0A2R8Y5P7;P49590;A0A2R8Y3N3;A0A2R8Y6I1;D6RB22;D6RJE6;B4DQ67	Probable histidine--tRNA ligase, mitochondrial	HARS2	+	1.70842
5538	15	15	15	15	15	15	150.93	30.395	450790000	219860000	230930000	0.262794	0.042084	0.0828661	Q96HA7;A0A087X1F6	Q96HA7	Tonsoku-like protein	TONSL	-	0.705789
5490	3	3	3	11	11	11	36.382	3.5857	58398000	33214000	25184000	-0.157464	NaN	0.415788	Q96EU7	Q96EU7	C1GALT1-specific chaperone 1	C1GALT1C1	-	0.136398
4717	8	8	8	26.5	26.5	26.5	43.957	35.741	1049000000	535830000	513180000	0.0765591	0.218967	0.0917713	Q7Z6M4;B4DKD5;H7C316;C9JX74;B5MBW3;C9JNJ7;E7EW93;B4DFP7;H7C1N9	Q7Z6M4;B4DKD5;H7C316;C9JX74;B5MBW3;C9JNJ7;E7EW93	Transcription termination factor 4, mitochondrial;mTERF domain-containing protein 2 processed	MTERF4	+	0.984491
6743	15	15	15	35.5	35.5	35.5	70.466	140.71	3376100000	1860100000	1516000000	0.0931545	0.0919367	0.20219	Q9UJ14;A2A2G5;A0A0D9SF08;A0A0D9SFH0	Q9UJ14	Gamma-glutamyltransferase 7;Gamma-glutamyltransferase 7 heavy chain;Gamma-glutamyltransferase 7 light chain	GGT7	-	1.14477
1749	23	23	2	29.4	29.4	2	85.586	173.78	9153200000	4863100000	4290100000	0.267716	0.0630888	0.0564011	J3QR07;J3KS01;J3KRG5	J3QR07		YTHDC1		0.690815
2252	9	9	9	22.4	22.4	22.4	66.155	17.225	286890000	149600000	137290000	0.236829	0.208892	-0.0585243	O75529	O75529	TAF5-like RNA polymerase II p300/CBP-associated factor-associated factor 65 kDa subunit 5L	TAF5L	-	0.517194
4063	7	7	7	34.3	34.3	34.3	22.761	183.5	16850000000	8948100000	7901600000	0.0908535	0.128557	0.16762	Q15363;F5GX39;E7EQ72	Q15363;F5GX39;E7EQ72	Transmembrane emp24 domain-containing protein 2	TMED2	-	1.54876
1742	11	11	11	30.4	30.4	30.4	30.178	55.436	9474000000	4886400000	4587600000	0.157044	0.154194	0.0756872	J3QL56;O75880	J3QL56;O75880	Protein SCO1 homolog, mitochondrial	SCO1	+	1.3962
2660	23	23	23	54.8	54.8	54.8	50.27	323.31	55912000000	29589000000	26323000000	0.161307	0.0993626	0.126029	Q5T4U5;P11310;B7Z9I1;E9PJM9;E9PRX4;H0YDT5	Q5T4U5;P11310;B7Z9I1	Medium-chain specific acyl-CoA dehydrogenase, mitochondrial	ACADM	+	1.72529
3435	2	2	2	46.6	46.6	46.6	6.8862	8.8422	1883200000	1018100000	865170000	-0.0930017	0.186627	0.293023	P58511	P58511	Small integral membrane protein 11	SMIM11	-	0.421025
441	7	7	7	18.5	18.5	18.5	46.683	42.207	515430000	264500000	250930000	NaN	0.191184	0.0654156	P26367;A0A1W2PRA4;A0A1W2PQG7;A0A1W2PQA8;E9PKM0;A0A1W2PPN2;A0A1W2PSA8;D1KF47;A0A1W2PRS6;A0A1W2PQL7;A0A1W2PS91;A0A1W2PQM7;A0A1W2PRG3;B1B1I9;A0A1W2PRW7;A0A1X7SBT0;B1B1I8;A0A1W2PPM5;A0A1W2PRH6;A0A1W2PRA8;A0A1W2PPH0;A0A1W2PPJ2;A0A1W2PNS7;A0A1W2PQ31;A0A1W2PQJ8;A0A1W2PRU4;A0A1W2PP27;A0A1W2PP89;B1B1J0;A0A1W2PPG3;A0A1W2PQG3;A0A1W2PSB5;A0A1W2PQW3	P26367;A0A1W2PRA4;A0A1W2PQG7;A0A1W2PQA8;E9PKM0;A0A1W2PPN2;A0A1W2PSA8;D1KF47;A0A1W2PRS6;A0A1W2PQL7;A0A1W2PS91;A0A1W2PQM7;A0A1W2PRG3;B1B1I9;A0A1W2PRW7;A0A1X7SBT0;B1B1I8;A0A1W2PPM5;A0A1W2PRH6;A0A1W2PRA8;A0A1W2PPH0;A0A1W2PPJ2;A0A1W2PNS7;A0A1W2PQ31;A0A1W2PQJ8;A0A1W2PRU4;A0A1W2PP27;A0A1W2PP89;B1B1J0;A0A1W2PPG3;A0A1W2PQG3;A0A1W2PSB5	Paired box protein Pax-6	PAX6	-	0.537418
5552	4	4	4	18.2	18.2	18.2	29.665	42.984	2688300000	1298500000	1389800000	0.182947	0.157949	0.0426946	Q96HV5;H7BXL1;F8WDE2	Q96HV5;H7BXL1;F8WDE2	Transmembrane protein 41A	TMEM41A	-	1.01022
6210	8	8	8	54.2	54.2	54.2	33.337	80.953	1130500000	581620000	548880000	NaN	0.240253	0.0154179	Q9H9Q4;H7C0G7;C9JWV4;G5E9Q8	Q9H9Q4;H7C0G7;C9JWV4;G5E9Q8	Non-homologous end-joining factor 1	NHEJ1	-	0.337997
1208	2	2	2	2.9	2.9	2.9	127.28	6.2323	154310000	80872000	73442000	-0.283913	NaN	0.539352	Q92540;E9PD50;B1ALB4	Q92540;E9PD50;B1ALB4	Protein SMG7	SMG7	-	0.0923366
6450	7	7	7	16.7	16.7	16.7	79.897	18.029	366300000	174840000	191460000	NaN	0.574925	-0.319502	Q9NVU0;A0A0C4DH01;H3BMR4;H3BM46;H3BS41;H3BRY1;H3BSI5	Q9NVU0;A0A0C4DH01	DNA-directed RNA polymerase III subunit RPC5	POLR3E	-	0.084646
4358	17	17	17	33	33	33	84.567	54.313	2508400000	1363200000	1145200000	0.0729976	0.0177795	0.291875	Q5T3J3	Q5T3J3	Ligand-dependent nuclear receptor-interacting factor 1	LRIF1	-	0.573519
2741	19	19	18	34.7	34.7	32.9	76.074	163.62	19800000000	10522000000	9278600000	0.266996	0.0496307	0.065778	P16278;E7EQ29;C9J539;C9JF15;C9J4G9;F8WF40;C9JWX1	P16278;E7EQ29	Beta-galactosidase	GLB1	-	0.678061
6659	24	24	24	48.2	48.2	48.2	88.754	323.31	13311000000	7153000000	6158000000	0.137372	0.0740944	0.170702	Q9UBV2;G3V3B3	Q9UBV2	Protein sel-1 homolog 1	SEL1L	-	1.33658
607	10	10	10	33.3	33.3	33.3	46.877	66.991	2461000000	1260200000	1200800000	0.250962	0.177089	-0.0475383	A0A494C050;Q8N5F7;Q5M9Q1	A0A494C050;Q8N5F7	NF-kappa-B-activating protein	NKAP	-	0.532879
5597	27	27	27	43.7	43.7	43.7	97.263	104.05	2792100000	1497100000	1294900000	0.17031	0.0746424	0.135222	Q96KM6	Q96KM6	Zinc finger protein 512B	ZNF512B	-	1.34356
5453	16	16	16	54.6	54.6	54.6	52.567	199.26	1711200000	777550000	933660000	-0.0202088	0.453017	-0.0528332	Q96DF8;F8WEF8	Q96DF8;F8WEF8	Protein DGCR14	DGCR14	-	0.28444
799	2	2	2	15.1	15.1	15.1	20.308	20.687	1350400000	702750000	647660000	0.0761487	0.285935	0.0177091	B3KVL5;Q8TBK6;D6RHC2;D6R9G7;G3XAM1	B3KVL5;Q8TBK6;D6RHC2;D6R9G7;G3XAM1	Zinc finger CCHC domain-containing protein 10	ZCCHC10	-	0.584547
2730	15	15	15	36.1	36.1	36.1	62.081	181.41	13834000000	7973100000	5860800000	0.160146	-0.0700121	0.289598	P15586;H7C3P4;F6S8M0;F5H4C6;H0YFA9	P15586;H7C3P4;F6S8M0	N-acetylglucosamine-6-sulfatase	GNS	-	0.45364
6688	31	31	31	44.3	44.3	44.3	87.996	323.31	48286000000	25007000000	23279000000	0.100305	0.114767	0.164561	Q9UGP8;A6PVC9	Q9UGP8	Translocation protein SEC63 homolog	SEC63	-	1.64122
3824	24	24	24	17	17	17	217.95	49.349	1144000000	614270000	529720000	-0.0225662	0.375846	0.0262639	Q13129	Q13129	Zinc finger protein Rlf	RLF	-	0.377342
5001	8	8	8	22.5	22.5	22.5	54.699	26.597	493180000	263790000	229390000	NaN	0.0586628	0.194262	Q8N8D1;H3BT73	Q8N8D1	Programmed cell death protein 7	PDCD7	-	0.504042
2187	7	7	7	25.9	25.9	25.9	46.432	35.354	2250500000	693640000	1556800000	-0.161508	0.217727	0.322469	O75063;X6RH03	O75063	Glycosaminoglycan xylosylkinase	FAM20B	-	0.317837
4070	7	7	7	33.3	33.3	33.3	37	27.593	1090300000	497660000	592660000	0.148218	0.122871	0.106684	Q15390;H0YBZ4;H7C5V5;H0YF01;E5RIB6	Q15390;H0YBZ4	Mitochondrial fission regulator 1	MTFR1	+	2.04156
2431	9	9	9	26.6	26.6	26.6	55.003	39.79	1300500000	620220000	680240000	0.135798	-0.097255	0.339163	O95822	O95822	Malonyl-CoA decarboxylase, mitochondrial	MLYCD	+	0.37346
1987	4	4	4	38.4	38.4	38.4	15.173	29.732	6282000000	3392200000	2889800000	0.101516	0.182565	0.093217	O15235	O15235	28S ribosomal protein S12, mitochondrial	MRPS12	+	1.3214
4541	12	12	12	10.9	10.9	10.9	175.48	18.647	318950000	154910000	164040000	0.140779	0.146525	0.0897585	Q6PGP7;D6RCE2;H0Y964	Q6PGP7	Tetratricopeptide repeat protein 37	TTC37	-	1.69925
3691	6	6	6	14.7	14.7	14.7	62.055	23.272	1067200000	523410000	543810000	0.446891	0.322159	-0.392098	Q03111	Q03111	Protein ENL	MLLT1	-	0.168675
4233	14	14	14	17.7	17.7	17.7	132.89	28.178	973900000	503670000	470230000	0.134352	0.0779266	0.164286	Q53EP0	Q53EP0	Fibronectin type III domain-containing protein 3B	FNDC3B	-	1.41615
3954	15	15	15	61.5	61.5	61.5	36.876	323.31	34613000000	18010000000	16603000000	0.0391384	0.0781998	0.258943	Q14257;H0YL43;A8MXP8	Q14257;H0YL43;A8MXP8	Reticulocalbin-2	RCN2	-	0.687971
4495	29	29	29	50.4	50.4	50.4	77.15	267.5	24626000000	12170000000	12456000000	0.115166	0.192447	0.0681052	Q6NUQ4;H7C0H8;H7C085;H7C008;H7BZI0	Q6NUQ4;H7C0H8	Transmembrane protein 214	TMEM214	-	1.12774
1897	42	42	40	28.5	28.5	26.8	242.04	184.11	6743900000	3509000000	3234900000	0.129085	0.255803	-0.00963389	O14497;H0Y488;A0A1B0GTU5;A0A087WUV6;H0YEW5;H0YCU6	O14497;H0Y488;A0A1B0GTU5	AT-rich interactive domain-containing protein 1A	ARID1A	-	0.612088
4036	22	14	14	37.1	28	28	79.541	94.888	3262500000	1515900000	1746600000	0.517024	0.371949	-0.513794	Q15059;A9J571	Q15059	Bromodomain-containing protein 3	BRD3	-	0.133536
2290	7	7	7	32.4	32.4	32.4	21.614	323.31	24300000000	12087000000	12213000000	0.10809	0.198117	0.067833	O75915;F8WF90;C9JQU6;F8WF33	O75915	PRA1 family protein 3	ARL6IP5	-	1.07767
4982	5	5	5	22.7	22.7	22.7	36.382	11.992	357380000	150880000	206500000	0.15082	0.0828389	0.14003	Q8N5Y8	Q8N5Y8	Mono [ADP-ribose] polymerase PARP16	PARP16	-	1.5607
2456	32	32	32	62.7	62.7	62.7	61.397	323.31	123000000000	64392000000	58438000000	0.136323	0.111966	0.124786	P00367;P49448	P00367;P49448	Glutamate dehydrogenase 1, mitochondrial;Glutamate dehydrogenase 2, mitochondrial	GLUD1;GLUD2	+	2.49698
6718	11	11	11	36.2	36.2	36.2	56.882	40.843	906490000	472590000	433890000	0.606158	0.0515809	-0.284751	Q9UHR4	Q9UHR4	Brain-specific angiogenesis inhibitor 1-associated protein 2-like protein 1	BAIAP2L1	-	0.167874
168	18	18	18	62.7	62.7	62.7	35.29	177.64	15401000000	7902200000	7499000000	0.106884	0.128557	0.137473	A0A087X2D5;Q9BRJ2;A0A0G2JMS5;A0A087WU62	A0A087X2D5;Q9BRJ2;A0A0G2JMS5;A0A087WU62	39S ribosomal protein L45, mitochondrial	MRPL45		2.27601
1822	2	2	2	12	12	12	19.802	8.2612	2311800000	1188100000	1123600000	0.108357	0.165558	0.0982739	M0R226;Q9BQ48	M0R226;Q9BQ48	Ribosomal protein L34;39S ribosomal protein L34, mitochondrial	MRPL34	+	1.56299
6966	16	16	16	60.2	60.2	60.2	38.298	182.61	16492000000	8770500000	7721900000	0.185232	0.242328	-0.0560286	Q9Y394;H0YJ66;H0YJE4;H0YJR8;G3V5J0	Q9Y394;H0YJ66;H0YJE4	Dehydrogenase/reductase SDR family member 7	DHRS7	-	0.511006
2123	16	16	16	53.8	53.8	53.8	60.752	71.947	1285000000	645510000	639500000	-0.139872	0.153157	0.358103	O60291;K7EPJ5;B4DR12;K7EIM7;K7ERA1;K7EJN3;A0A3B3ISM3;Q96PX1	O60291;K7EPJ5;B4DR12;K7EIM7	E3 ubiquitin-protein ligase MGRN1	MGRN1	-	0.317073
2646	45	45	44	44.3	44.3	43.5	177.6	323.31	10981000000	4159200000	6821900000	0.0163537	0.266157	0.0886996	P11047;R4GNC7	P11047	Laminin subunit gamma-1	LAMC1	-	0.62458
2628	26	26	26	38.9	38.9	38.9	105.32	222.62	13237000000	6532500000	6704400000	0.188274	0.00863036	0.174019	P10253;I3L3L3;I3L0S5;I3L2V9	P10253	Lysosomal alpha-glucosidase;76 kDa lysosomal alpha-glucosidase;70 kDa lysosomal alpha-glucosidase	GAA	-	0.782062
4225	47	47	45	53.1	53.1	51.4	118.08	323.31	31734000000	17026000000	14708000000	0.108491	0.287827	-0.0258793	Q4VCS5;E7ERM3;A6NP16	Q4VCS5;E7ERM3;A6NP16	Angiomotin	AMOT	-	0.512662
3662	7	7	7	47.7	47.7	47.7	19.443	55.414	2398200000	1254400000	1143800000	0.0867838	-0.0370883	0.318884	Q01658	Q01658	Protein Dr1	DR1	-	0.443564
5534	7	7	7	25.4	25.4	25.4	39.554	21.657	647690000	369700000	277990000	0.104739	0.0483758	0.215295	Q96H22;H3BMD5;H3BMC7	Q96H22;H3BMD5;H3BMC7	Centromere protein N	CENPN	-	0.88875
5454	5	5	5	27.3	27.3	27.3	28.048	3.8976	568650000	247430000	321220000	0.300299	NaN	-0.0557509	Q96DG6	Q96DG6	Carboxymethylenebutenolidase homolog	CMBL	-	0.209814
3371	9	9	9	32.9	32.9	32.9	42.966	43.083	1533500000	741360000	792140000	0.444985	-0.0439582	-0.0342158	P54687;F5H2F2;A0A087WYF2	P54687	Branched-chain-amino-acid aminotransferase, cytosolic	BCAT1	-	0.277561
6222	8	8	8	59.7	59.7	59.7	21.635	104.72	4897800000	2635500000	2262300000	0.143916	0.129613	0.0929863	Q9HAF1;B1AK63	Q9HAF1	Chromatin modification-related protein MEAF6	MEAF6	-	1.82212
658	22	2	2	80.7	10.1	10.1	35.496	13.276	1477600000	408520000	1069100000	0.152248	0.192573	0.0216873	A0A5F9ZHJ0;A0A5F9ZHD4;A0A5F9ZI66	A0A5F9ZHJ0;A0A5F9ZHD4;A0A5F9ZI66				0.849647
3333	13	13	10	68.9	68.9	57	32.922	323.31	33129000000	18497000000	14632000000	0.0487942	0.134352	0.18313	P52907	P52907	F-actin-capping protein subunit alpha-1	CAPZA1	-	1.04716
3400	6	6	5	18.1	18.1	16.3	47.606	50.849	1437100000	723420000	713670000	0.0775164	0.251568	0.0371474	P55347;E7EPN6	P55347;E7EPN6	Homeobox protein PKNOX1	PKNOX1	-	0.689003
6148	10	10	10	9	9	9	222.04	17.636	349750000	181970000	167780000	0.212134	-0.0524011	0.206162	Q9H6A9	Q9H6A9	Pecanex-like protein 3	PCNXL3	-	0.527523
2128	34	34	34	30.8	30.8	30.8	218.4	171.06	3983500000	2044200000	1939300000	0.10044	0.0771063	0.187954	O60318	O60318	Germinal-center associated nuclear protein	MCM3AP	-	1.16201
3284	6	6	5	20.9	20.9	18.1	51.727	23.208	575700000	275160000	300550000	NaN	0.234747	0.00855155	P51513;I3L2B5;F8W659;J3KQU3;F8VWX1;G8JLA5;F8VYI3;F8VW64	P51513;I3L2B5;F8W659;J3KQU3;F8VWX1	RNA-binding protein Nova-1	NOVA1	-	0.321647
5973	10	10	10	46.3	46.3	46.3	17.442	78.893	6695700000	3557500000	3138200000	0.0142124	0.146655	0.20395	Q9BYC9;I3L2X1	Q9BYC9	39S ribosomal protein L20, mitochondrial	MRPL20	+	0.788169
5749	5	5	5	32.7	32.7	32.7	25.127	91.13	7740600000	4104000000	3636600000	0.114367	0.181421	0.0684834	Q99720;Q5T1J1	Q99720	Sigma non-opioid intracellular receptor 1	SIGMAR1	-	1.18166
3639	18	18	18	44.3	44.3	44.3	29.096	141.87	69060000000	37382000000	31678000000	0.105008	0.11703	0.142162	Q00059;H7BYN3	Q00059;H7BYN3	Transcription factor A, mitochondrial	TFAM	+	2.09519
5280	18	18	14	30	30	23	78.41	323.31	30346000000	16731000000	13614000000	0.0540844	-0.00589823	0.315935	Q92542;Q5T205;Q5T209;H0Y6T7;H0Y3Z4;Q5T211	Q92542	Nicastrin	NCSTN	-	0.463133
4162	17	17	17	27.1	27.1	27.1	96.735	89.714	3014600000	1868300000	1146200000	-0.0613303	-0.299631	0.724874	Q16832;Q5T244	Q16832	Discoidin domain-containing receptor 2	DDR2	-	0.134927
4690	44	44	44	46.8	46.8	46.8	155.34	323.31	23590000000	12064000000	11527000000	0.129876	0.152897	0.0810795	Q7Z3K3;H0YCT3;A6PW30;M0R2X2;E9PJY9;E9PIR8;H7C238	Q7Z3K3	Pogo transposable element with ZNF domain	POGZ	-	1.53539
2297	22	22	22	67.4	67.4	67.4	47.355	173.79	8950500000	4547100000	4403400000	0.253505	0.1129	-0.00288247	O75955;A0A140T9R1;A0A140T9W4;A2AB10;A2AB12;A2AB09;A0A140T9X0;A0A0G2JJQ6;A2AB13;A2AB11;A0A140T959;A0A140T9C3;A0A140T974;A0A140T910;A0A140T957;A0A140T9B1;A0A140T905;A2ABJ5;A0A140T907	O75955;A0A140T9R1;A0A140T9W4;A2AB10;A2AB12	Flotillin-1	FLOT1	-	0.613071
2939	20	19	17	16.9	15.8	14.6	192.09	39.378	826790000	396630000	430160000	0.0542234	0.328722	-0.0214797	P29375;E7EV89;F5GZR8;F5H322	P29375	Lysine-specific demethylase 5A	KDM5A	-	0.426081
4880	40	40	40	41.1	41.1	41.1	118.1	129.85	20724000000	12984000000	7740500000	0.0908535	0.174406	0.0960979	Q8IXT5;B9ZVT1;E5RJV8;E5RHG1;E5RJ83;E5RJW8	Q8IXT5;B9ZVT1	RNA-binding protein 12B	RBM12B	-	1.32964
4658	12	12	12	38.3	38.3	38.3	53.262	89.373	3549100000	1745800000	1803300000	-0.039088	0.0617071	0.33825	Q7L3T8	Q7L3T8	Probable proline--tRNA ligase, mitochondrial	PARS2	+	0.400203
922	28	28	27	28.8	28.8	27.3	154.79	129.57	4761400000	2645700000	2115700000	0.158337	0.345056	-0.143132	C9J5X1;P08069;H0YNR0;H0YMJ5;H3BSZ8	C9J5X1;P08069	Tyrosine-protein kinase receptor;Insulin-like growth factor 1 receptor;Insulin-like growth factor 1 receptor alpha chain;Insulin-like growth factor 1 receptor beta chain	IGF1R	-	0.312151
931	7	7	7	60.7	60.7	60.7	14.91	116.64	9939500000	5278300000	4661100000	0.102188	0.0457225	0.212183	C9JAX1;Q16595;A0A2R8Y5A1;A0A2R8Y4G3;A0A2R8Y577	C9JAX1;Q16595	Frataxin, mitochondrial;Frataxin intermediate form;Frataxin(56-210);Frataxin(78-210);Frataxin mature form	FXN	+	0.874818
5798	16	16	16	41.7	41.7	41.7	54.234	127.28	5046200000	2569800000	2476300000	0.15782	-0.063771	0.265952	Q9BR76;A0A087WW53;F5H390;F5H0D2	Q9BR76	Coronin-1B	CORO1B	-	0.466282
3254	28	28	28	35.8	35.8	35.8	112.91	109.79	5670200000	2986000000	2684200000	0.209391	0.247198	-0.0993626	P49916;K7ERZ5;K7EQB6;K7ENR9;K7EJR4	P49916;K7ERZ5	DNA ligase 3	LIG3	+	0.407432
4400	7	7	7	23.6	23.6	23.6	51.316	22.348	925820000	662490000	263330000	0.236462	0.174151	-0.0538065	Q5VSG8;E9PMU5;H0YCZ3	Q5VSG8	Glycoprotein endo-alpha-1,2-mannosidase-like protein	MANEAL	-	0.50862
3721	4	4	4	15.9	15.9	15.9	36.966	3.4687	1810900000	907560000	903320000	0.530171	0.0936954	-0.267596	Q06609;E9PNT5;E9PJ30;Q9NZG9;E9PI54	Q06609;E9PNT5;E9PJ30	DNA repair protein RAD51 homolog 1	RAD51	-	0.181857
2698	26	26	26	52.1	52.1	52.1	61.049	249.55	16915000000	9232500000	7682800000	0.0399806	0.129613	0.186607	P13674	P13674	Prolyl 4-hydroxylase subunit alpha-1	P4HA1	-	0.964362
1978	8	8	8	57.9	57.9	57.9	20.546	28.119	4299900000	2346000000	1953900000	0.124063	0.0265876	0.205513	O15145;C9JZD1;F8VR50	O15145;C9JZD1	Actin-related protein 2/3 complex subunit 3	ARPC3	-	0.827946
4279	22	22	22	55.1	55.1	55.1	58.688	157.19	6828600000	3669600000	3159000000	-0.0038861	0.0753272	0.283808	Q5JPH6;H3BTB7	Q5JPH6;H3BTB7	Probable glutamate--tRNA ligase, mitochondrial	EARS2	+	0.520622
1163	17	9	9	40.5	23.5	23.5	58.726	29.329	419520000	208910000	210610000	0.101919	0.249991	0.00323532	E7EQY4;E7EV10;Q9BTC8;E9PCS8;F6RRE2;E9PF88	E7EQY4;E7EV10;Q9BTC8;E9PCS8;F6RRE2	Metastasis-associated protein MTA3	MTA3	-	0.618801
2636	12	5	5	41.1	23.9	23.9	46.155	40.063	435720000	236740000	198980000	0.0829751	0.191057	0.0797676	P10589;F1DAL9;F1DAL7	P10589;F1DAL9;F1DAL7	COUP transcription factor 1	NR2F1	-	1.07466
4293	39	39	39	60.3	60.3	60.3	107.34	323.31	19714000000	10497000000	9216500000	0.12499	0.0734089	0.155052	Q5JTZ9	Q5JTZ9	Alanine--tRNA ligase, mitochondrial	AARS2	+	1.41354
2728	8	8	8	17.6	17.6	17.6	43.747	15.725	1467500000	760950000	706530000	-0.0992471	0.342213	0.108254	P15529	P15529	Membrane cofactor protein	CD46	-	0.341531
3871	27	27	8	53.4	53.4	18.7	75.561	171.38	8436400000	4313400000	4123100000	0.10608	0.0946415	0.150225	Q13438;F8W1N0;F8VZI7	Q13438	Protein OS-9	OS9	-	1.69151
2365	6	6	6	37.9	37.9	37.9	31.293	25.875	182290000	85825000	96465000	0.0639171	NaN	0.169956	O95229;A6NH27	O95229;A6NH27	ZW10 interactor	ZWINT	-	0.567036
6580	11	11	5	52.1	52.1	32.2	29.952	249.97	11773000000	6183600000	5589700000	0.03492	0.135798	0.179939	Q9P0I2;S4R3U9	Q9P0I2	ER membrane protein complex subunit 3	EMC3	-	0.948775
5612	3	3	3	10.7	10.7	10.7	47.399	12.272	463390000	256660000	206730000	0.116498	0.105008	0.128519	Q96LZ7;H7C2J3;A0A0A0MSD2;A0A0C4DFM4;F8WFC3;C9JUD5;C9JGB2	Q96LZ7;H7C2J3;A0A0A0MSD2;A0A0C4DFM4	Regulator of microtubule dynamics protein 2	RMDN2	-	2.4727
5056	13	13	13	30.1	30.1	30.1	77.193	51.822	1184000000	537120000	646920000	0.17031	0.174279	0.00531889	Q8NCN4;H0YEQ1	Q8NCN4	E3 ubiquitin-protein ligase RNF169	RNF169	-	0.766616
2284	11	11	11	11.8	11.8	11.8	158.54	59.229	792780000	411640000	381140000	-0.0454612	0.0515809	0.343366	O75882	O75882	Attractin	ATRN	-	0.372841
5678	20	20	20	47	47	47	61.655	224.77	11263000000	5797200000	5465400000	0.115566	0.0827026	0.151074	Q96S52;K7EN97	Q96S52	GPI transamidase component PIG-S	PIGS	-	1.55973
3676	21	21	21	66.6	66.6	66.6	42.867	113.8	7782200000	4038500000	3743800000	-0.0278073	0.0792927	0.296066	Q02127;I3NI32;J3QRQ3;I3L449;J3QRJ4	Q02127;I3NI32	Dihydroorotate dehydrogenase (quinone), mitochondrial	DHODH	+	0.458421
4202	12	12	12	37.4	37.4	37.4	39.646	300.31	34606000000	15589000000	19017000000	0.0557509	0.175684	0.115629	Q3ZCQ8;M0R003;M0R1Y4;M0R0C3;M0R2F8;M0QXC3;M0R2Z3;M0R303;M0R2D2;M0R2Q2;M0R047	Q3ZCQ8;M0R003;M0R1Y4	Mitochondrial import inner membrane translocase subunit TIM50	TIMM50	+	1.10192
3985	45	45	45	67.2	67.2	67.2	84.427	323.31	76294000000	39237000000	37057000000	0.104337	0.0768327	0.165111	Q14684	Q14684	Ribosomal RNA processing protein 1 homolog B	RRP1B	-	1.32379
2776	21	21	19	39.7	39.7	36.2	85.018	163.05	5391400000	2735600000	2655800000	0.101516	0.0563061	0.188381	P17858	P17858	ATP-dependent 6-phosphofructokinase, liver type	PFKL	-	1.0146
6829	4	4	4	19.2	19.2	19.2	27.079	76.486	12442000000	6616300000	5826100000	0.165044	0.290306	-0.109294	Q9UM00;J3QQY2;J3KS45;J3KTQ7	Q9UM00;J3QQY2;J3KS45	Transmembrane and coiled-coil domain-containing protein 1	TMCO1	-	0.365136
7057	14	13	13	30.1	28.5	28.5	86.16	112.23	1456700000	719290000	737440000	-0.016512	0.464668	-0.102322	Q9Y5V3;Q96JG8	Q9Y5V3	Melanoma-associated antigen D1	MAGED1	-	0.236117
1832	34	34	34	66.9	66.9	66.9	72.911	323.31	60565000000	31955000000	28611000000	0.120352	0.147176	0.0776804	O00116;A0A1B0GWA2;A0A2R8YEL0;B8ZZ81	O00116;A0A1B0GWA2;A0A2R8YEL0	Alkyldihydroxyacetonephosphate synthase, peroxisomal	AGPS	-	1.52932
5872	5	5	5	23	23	23	33.785	13.604	472560000	238210000	234350000	0.228726	0.0482362	0.0673341	Q9BU64	Q9BU64	Centromere protein O	CENPO	-	0.737888
2220	19	17	17	52.2	45.2	45.2	39.617	323.31	166000000000	89785000000	76219000000	0.0563061	0.120352	0.166664	O75367;B4DJC3;D6RCF2	O75367;B4DJC3	Core histone macro-H2A.1;Histone H2A	H2AFY	-	1.15461
6132	3	3	3	35.5	35.5	35.5	11.441	30.959	811320000	379920000	431400000	0.0743684	0.407951	-0.139339	Q9H4I9	Q9H4I9	Essential MCU regulator, mitochondrial	SMDT1	+	0.261743
4933	22	22	22	30.2	30.2	30.2	129.53	82.901	2688500000	1347100000	1341400000	0.43808	0.229096	-0.324234	Q8N1G0;F8WCX2;H0Y5I5;A6PVV7	Q8N1G0;F8WCX2	Zinc finger protein 687	ZNF687	-	0.177115
5793	19	19	19	63.4	63.4	63.4	39.42	214.26	18263000000	8341900000	9921300000	0.0663992	0.0881415	0.188167	Q9BQP7;Q5QPE8;Q5QPE7	Q9BQP7;Q5QPE8	Mitochondrial genome maintenance exonuclease 1	MGME1	+	1.03174
2954	5	5	5	37.5	37.5	37.5	17.49	235.77	35252000000	17889000000	17364000000	0.0054719	0.147176	0.189532	P30049;A0A087WTL3	P30049	ATP synthase subunit delta, mitochondrial	ATP5D	+	0.752182
2692	8	8	8	22.9	22.9	22.9	44.96	78.279	38079000000	21813000000	16266000000	0.0654344	-0.0863082	0.362714	P13473;H0YCG2	P13473;H0YCG2	Lysosome-associated membrane glycoprotein 2	LAMP2	-	0.320006
3305	13	13	3	22.5	22.5	8	88.678	134.49	3323000000	1119800000	2203200000	0.0842003	-0.0929709	0.350375	P51798;H3BNG8	P51798	H(+)/Cl(-) exchange transporter 7	CLCN7	-	0.327867
1408	6	6	6	45.7	45.7	45.7	22.345	30.298	1534000000	791260000	742770000	-0.0343967	0.363227	0.0126791	Q96IU4;F8W9U3;B4DQI4	Q96IU4;F8W9U3;B4DQI4	Alpha/beta hydrolase domain-containing protein 14B	ABHD14B	-	0.337324
6071	4	3	3	18.9	16.4	16.4	32.808	9.685	259690000	113920000	145770000	0.420725	NaN	-0.19333	Q9H160;C9J4X5	Q9H160;C9J4X5	Inhibitor of growth protein 2	ING2	-	0.111137
4530	15	14	13	24.1	23.1	21.3	86.606	88.499	1844000000	947250000	896780000	0.177344	0.134878	0.0286607	Q6P4Q7	Q6P4Q7	Metal transporter CNNM4	CNNM4	-	0.906915
5913	10	10	9	38.7	38.7	31.5	27.277	323.31	47487000000	24206000000	23281000000	0.0662615	0.178619	0.0959899	Q9BVK6	Q9BVK6	Transmembrane emp24 domain-containing protein 9	TMED9	-	1.11084
5562	19	19	19	50.1	50.1	50.1	54.089	138.37	8034000000	3997600000	4036400000	0.111566	0.112767	0.115926	Q96I59;H0YE96;E9PRK2;H0YEL9	Q96I59	Probable asparagine--tRNA ligase, mitochondrial	NARS2	+	3.8814
2583	15	15	15	42.2	42.2	42.2	35.422	323.31	52811000000	26347000000	26464000000	0.0797024	0.141171	0.118226	P08574	P08574	Cytochrome c1, heme protein, mitochondrial	CYC1		1.61511
1455	8	8	8	30.9	30.9	30.9	33.435	63.402	3436700000	1747400000	1689300000	-0.074441	0.355242	0.0580524	G3XAN4;Q15629	G3XAN4;Q15629	Translocating chain-associated membrane protein 1	TRAM1	-	0.32998
5688	17	17	17	49	49	49	62.921	214.34	10126000000	5303000000	4823400000	0.0687396	0.0943712	0.175713	Q96SK2;C9JYX1;C9J5K4	Q96SK2	Transmembrane protein 209	TMEM209	-	1.13825
4907	7	7	7	10.8	10.8	10.8	85.466	19.945	420650000	238340000	182310000	-0.29534	NaN	0.520728	Q8IZ52;F8W6H2	Q8IZ52	Chondroitin sulfate synthase 2	CHPF	-	0.0817335
6756	35	35	35	58.8	58.8	58.8	69.837	126.89	9968900000	5310600000	4658300000	0.254352	0.163499	-0.0805212	Q9UJV9;A0A499FJW5;H0Y8L8;D6RGI7;H0YA06	Q9UJV9	Probable ATP-dependent RNA helicase DDX41	DDX41	-	0.422984
1629	8	8	8	55.1	55.1	55.1	20.08	151.8	13798000000	5540400000	8257700000	0.148218	0.230695	-0.0416635	H7C1U8;Q9BUR5;A0A0J9YWW6;G3V1B6;A0A0J9YXS4	H7C1U8;Q9BUR5	Apolipoprotein O	APOO	+	0.525833
1366	46	46	46	35.6	35.6	35.6	208.07	323.31	12338000000	6335400000	6002300000	0.0515809	0.248778	0.0357566	J3KPG5;F8VU39;Q9UIF9;A0A0C4DGI9;H0YII3;H0YHL2;H0YHQ7;F8VWQ3	J3KPG5;F8VU39;Q9UIF9;A0A0C4DGI9	Bromodomain adjacent to zinc finger domain protein 2A	BAZ2A	-	0.613217
395	20	18	18	51.6	48	48	63.461	162.29	4159100000	2054600000	2104500000	0.219711	0.175684	-0.0593554	A0A0U1RRM1;Q8WXI9;A0A0U1RR30;A0A0U1RR34;A0A0U1RRK3;A0A1B0GW07	A0A0U1RRM1;Q8WXI9	Transcriptional repressor p66-beta	GATAD2B	-	0.48786
4545	7	7	7	30.4	30.4	30.4	25.498	20.483	3147300000	1799500000	1347800000	0.00460933	0.135141	0.196128	Q6PI78	Q6PI78	Transmembrane protein 65	TMEM65	+	0.730539
3531	12	11	6	71.7	66.3	38	22.677	243.59	55243000000	29049000000	26194000000	0.121679	0.0989585	0.114847	P62820;E7END7	P62820;E7END7	Ras-related protein Rab-1A	RAB1A	-	2.44339
5095	13	13	8	53.1	53.1	29.8	34.773	255.91	15849000000	8257300000	7591600000	0.130799	0.0517201	0.152484	Q8NFH5;F8WCF5;F8WEL4	Q8NFH5	Nucleoporin NUP53	NUP35	-	1.16973
4932	23	23	20	27.3	27.3	23.9	120.26	146.12	5457700000	2358000000	3099700000	0.12075	-0.00478328	0.217759	Q8N1F8;H7C236;M0QYE5	Q8N1F8	Serine/threonine-protein kinase 11-interacting protein	STK11IP	-	0.645254
5436	21	21	21	60.9	60.9	60.9	52.623	323.31	73069000000	38325000000	34744000000	0.0683268	0.0850168	0.180348	Q96CS3;D6RBG6	Q96CS3	FAS-associated factor 2	FAF2	-	1.06593
6506	40	40	40	52	52	52	105.67	323.31	20340000000	10618000000	9722900000	0.286526	0.174918	-0.128029	Q9NXF1;A0A0A0MSR3	Q9NXF1	Testis-expressed sequence 10 protein	TEX10	-	0.333276
3117	38	38	25	76.1	76.1	56.6	75.491	323.31	141000000000	74442000000	66587000000	0.0893625	0.177599	0.0664274	P42166	P42166	Lamina-associated polypeptide 2, isoform alpha;Thymopoietin;Thymopentin	TMPO	-	1.08753
3948	192	192	192	52	52	52	532.4	323.31	65218000000	31387000000	33831000000	0.125122	0.184471	0.023387	Q14204;A0A2R8Y706;A0A2R8YFZ7;A0A2R8Y5T0;A0A2R8Y6H2;A0A2R8Y542;A0A2R8Y6I5;A0A2R8YGC7;H0YJ21	Q14204	Cytoplasmic dynein 1 heavy chain 1	DYNC1H1	-	0.846988
5582	16	16	16	33.7	33.7	33.7	51.871	194.13	10765000000	5972300000	4793200000	-0.00789873	0.0590784	0.281632	Q96JJ7;B4DIE3;H3BPB3;H3BT89;H3BVI1;H3BRY0	Q96JJ7;B4DIE3	Protein disulfide-isomerase TMX3	TMX3	-	0.478188
2432	30	30	30	54	54	54	66.9	323.31	86587000000	48134000000	38453000000	0.0614305	0.108759	0.162541	O95831;E9PMA0	O95831;E9PMA0	Apoptosis-inducing factor 1, mitochondrial	AIFM1	+	1.20148
4264	2	2	2	17.7	17.7	17.7	15.855	49.685	626660000	337760000	288900000	0.0729976	-0.0373251	0.29674	Q5BKU9	Q5BKU9	Oxidoreductase-like domain-containing protein 1	OXLD1	+	0.424119
3973	11	11	8	20.2	20.2	16	99.968	76.104	1691800000	974790000	717050000	-0.348225	0.0106367	0.669763	Q14574	Q14574	Desmocollin-3	DSC3	-	0.127279
106	17	17	17	45.6	45.6	45.6	49.526	122.24	6694500000	3401800000	3292700000	0.209516	0.116498	0.00530433	A0A087WY71;E9PFW3;Q96CW1;C9JJ47;C9JTK4;C9JGT8;C9JJD3;C9JPV8;H7C4C3	A0A087WY71;E9PFW3;Q96CW1;C9JJ47	AP-2 complex subunit mu	AP2M1	-	0.694095
1517	2	2	2	14	14	14	37.831	7.4783	287330000	151860000	135470000	0.0903115	0.130272	NaN	H0YCH1;O75398	H0YCH1;O75398	Deformed epidermal autoregulatory factor 1 homolog	DEAF1	-	0.942747
5787	9	9	9	48.7	48.7	48.7	21.163	22.208	1541600000	815930000	725670000	-0.162154	NaN	0.382701	Q9BQE4;A0A182DWI4;E9PN30	Q9BQE4;A0A182DWI4;E9PN30	Selenoprotein S	VIMP	-	0.121972
6600	6	6	6	7.4	7.4	7.4	107.09	8.4731	587270000	324640000	262630000	0.259182	-0.038673	NaN	Q9P206	Q9P206	Uncharacterized protein KIAA1522	KIAA1522	-	0.225998
6585	20	20	19	71.1	71.1	71.1	27.893	276.19	55619000000	29317000000	26302000000	0.0681893	0.0486547	0.213905	Q9P0L0;J3QKM9	Q9P0L0	Vesicle-associated membrane protein-associated protein A	VAPA	-	0.772769
5291	12	12	12	39.7	39.7	39.7	43.089	47.952	2453000000	1318000000	1134900000	0.144046	0.0765591	0.109483	Q92604	Q92604	Acyl-CoA:lysophosphatidylglycerol acyltransferase 1	LPGAT1	-	1.52353
4028	25	25	25	34.5	34.5	34.5	110.52	88.912	2495100000	1296000000	1199100000	0.10916	0.0469799	0.17358	Q15042;C9J1R5	Q15042	Rab3 GTPase-activating protein catalytic subunit	RAB3GAP1	-	1.02194
6375	7	7	7	77.5	77.5	77.5	15.521	323.31	73943000000	39551000000	34392000000	0.0216219	0.138028	0.169842	Q9NS69	Q9NS69	Mitochondrial import receptor subunit TOM22 homolog	TOMM22	+	0.869666
2534	7	7	6	24.3	24.3	20.4	48.062	33.539	893870000	443770000	450100000	0.187768	0.190678	-0.0490732	P05549;H7C5E5;C1K3N0;Q6VUC0;C9JXZ2;Q92481;H7C4N4;C9J6N8	P05549	Transcription factor AP-2-alpha	TFAP2A	-	0.521355
5844	13	13	13	39	39	39	52.518	87.344	7822000000	4167400000	3654600000	0.127765	0.0377336	0.163268	Q9BT22;K7EID2;K7EPU3;K7EQK1;A0A087WZJ8;Q6GMV1	Q9BT22;K7EID2	Chitobiosyldiphosphodolichol beta-mannosyltransferase	ALG1	-	1.00337
5944	8	8	8	19	19	19	49.107	12.893	430930000	217800000	213130000	0.240375	-0.021204	NaN	Q9BX95	Q9BX95	Sphingosine-1-phosphate phosphatase 1	SGPP1	-	0.254915
6364	11	11	11	61.7	61.7	61.7	20.05	85.429	14292000000	7636200000	6655800000	0.0756011	0.113567	0.138886	Q9NRX2;E9PKV2	Q9NRX2;E9PKV2	39S ribosomal protein L17, mitochondrial	MRPL17	+	1.56645
1273	5	5	5	32	32	32	26.302	16.888	402280000	250760000	151520000	0.090718	0.0827026	0.154522	E9PN81;Q8TDP1	E9PN81;Q8TDP1	Ribonuclease H2 subunit C	RNASEH2C	-	1.39155
4140	3	3	3	12.6	12.6	12.6	29.45	5.7505	262350000	133520000	128830000	0.328722	-0.110106	NaN	Q16560	Q16560	U11/U12 small nuclear ribonucleoprotein 35 kDa protein	SNRNP35	-	0.151343
3449	7	2	2	43.2	14.6	14.6	21.379	30.809	3733800000	1777900000	1956000000	0.289008	0.377179	-0.338339	P60763;J3KSC4;J3QLK0	P60763;J3KSC4;J3QLK0	Ras-related C3 botulinum toxin substrate 3	RAC3	-	0.17037
1566	6	6	6	14.6	14.6	14.6	62.886	26.1	441210000	238260000	202960000	0.123931	-0.212216	0.415461	H0YNP1;O94923	H0YNP1;O94923	D-glucuronyl C5-epimerase	GLCE	-	0.215616
6204	15	15	14	67.1	67.1	61.2	35.619	323.31	97110000000	50858000000	46253000000	0.153935	0.124857	0.048278	Q9H9B4;D6RFI0;S4R2X2;D6RDG7;D6RAE9;H0Y9J5	Q9H9B4;D6RFI0	Sideroflexin-1	SFXN1	+	1.12876
326	4	4	4	22.9	22.9	22.9	31.293	36.025	1734700000	874560000	860150000	0.0843364	0.0740944	0.168042	A0A0C4DGS9;Q9Y6K0	A0A0C4DGS9;Q9Y6K0	Choline/ethanolaminephosphotransferase 1	CEPT1	-	1.17195
4996	42	42	42	55.6	55.6	55.6	111.76	323.31	60654000000	32014000000	28641000000	0.0110662	0.123004	0.192348	Q8N766;A0A286YEW0;Q5TG59;H7C4E3;H7C5A2	Q8N766	ER membrane protein complex subunit 1	EMC1	-	0.755624
6885	4	4	4	12.2	12.2	12.2	63.198	7.6987	138940000	69181000	69756000	-0.0107156	0.228111	NaN	Q9UQ53;H0YC56;E5RFL0;H0YB84;H0YC11;E5RFS3;H0YB89;H0YB63;H0YC79;H0YC13	Q9UQ53;H0YC56;E5RFL0;H0YB84;H0YC11	Alpha-1,3-mannosyl-glycoprotein 4-beta-N-acetylglucosaminyltransferase B	MGAT4B	-	0.27582
6413	22	22	22	58.4	58.4	58.4	53.261	175.22	8458400000	4511300000	3947100000	0.0961269	0.119954	0.10883	Q9NUQ7;D6RGX2;H0YA18;D6RB53;D6RA67;D6R9J7;H0Y9B0	Q9NUQ7;D6RGX2;H0YA18	Ufm1-specific protease 2	UFSP2	-	2.39632
3243	5	5	4	18.2	18.2	16.3	52.667	129.25	2082300000	1141000000	941330000	-0.0315037	0.297954	0.0584579	P49768;E7ES96;G3V3Z0;G3V499;G3V2G7;G3V2B1;G3V519;G3V4M0;H0YM52;G3V4P4	P49768;E7ES96	Presenilin-1;Presenilin-1 NTF subunit;Presenilin-1 CTF subunit;Presenilin-1 CTF12;Presenilin	PSEN1	-	0.413979
4687	6	6	6	38.9	38.9	38.9	34.537	45.67	717880000	362130000	355750000	-0.286463	0.119024	0.4922	Q7Z3D4;G5E9N8	Q7Z3D4	LysM and putative peptidoglycan-binding domain-containing protein 3	LYSMD3	-	0.168949
6265	15	15	15	59.2	59.2	59.2	45.468	251.7	12451000000	6535400000	5915500000	0.0721745	0.114634	0.137791	Q9HCU5;B5MC98;H7C0W3;H7C2N7;F8WCS5	Q9HCU5;B5MC98	Prolactin regulatory element-binding protein	PREB	-	1.52123
597	11	11	11	28.1	28.1	28.1	46.313	316.18	23866000000	12868000000	10998000000	0.0694271	0.152508	0.102558	A0A3B3IUB5;Q8TCT9;A0A0S2Z6F0;A0A075B6F6;A0A3B3IT72;A0A087WVH6;A0A0C4DGU3	A0A3B3IUB5;Q8TCT9;A0A0S2Z6F0;A0A075B6F6;A0A3B3IT72	Minor histocompatibility antigen H13	HM13	-	1.33353
3370	13	10	10	42.6	33.5	33.5	62.319	15.751	488930000	245020000	243910000	-0.0178844	0.233152	NaN	P54646;A0A087WXX9	P54646;A0A087WXX9	5-AMP-activated protein kinase catalytic subunit alpha-2	PRKAA2	-	0.260635
5657	8	8	8	27.5	27.5	27.5	41.676	20.967	683940000	358450000	325490000	0.116631	0.162726	0.043081	Q96QE5;J3KTG7	Q96QE5;J3KTG7	Transcription elongation factor, mitochondrial	TEFM	+	1.04111
6386	11	6	6	25.8	18.1	18.1	68.639	26.599	405440000	197590000	207850000	0.379066	-0.164512	NaN	Q9NSK0;C9J8T5;C9JZE5;H7C4M1;K7EL76;Q6P597;C9JXT5;C9JQU1;C9K0D5;K7ELP9;K7ENJ3	Q9NSK0;C9J8T5	Kinesin light chain 4	KLC4	-	0.118802
2701	19	19	8	71.2	71.2	24.9	35.079	323.31	101000000000	54508000000	46440000000	0.108491	-0.00704309	0.219253	P13804;H0YLU7;H0YK49;H0YNX6;H0YKF0;H0YL83;H0YM12;J3KN60	P13804;H0YLU7;H0YK49;H0YNX6;H0YKF0	Electron transfer flavoprotein subunit alpha, mitochondrial	ETFA	+	0.613647
2452	33	33	33	36.9	36.9	36.9	152.26	158.62	3924200000	1998200000	1926000000	0.163628	0.243913	-0.0871912	O96028;D6R9V2;H0Y9L4;H0Y9U6;D6RIS1	O96028	Histone-lysine N-methyltransferase NSD2	WHSC1	-	0.401944
4704	18	18	18	30.8	30.8	30.8	108.62	24.154	667190000	285360000	381830000	-0.242943	0.45607	NaN	Q7Z4H7;Q5VY60;Q5SYF9	Q7Z4H7;Q5VY60	HAUS augmin-like complex subunit 6	HAUS6	-	0.0906601
2925	8	7	6	32	29.8	26.7	40.569	35.705	433820000	213340000	220480000	0.394843	-0.0862163	0.0101489	P28289	P28289	Tropomodulin-1	TMOD1	-	0.263802
3786	28	13	8	18	10.5	6.7	226.59	64.068	549750000	288680000	261070000	0.18574	0.0265876	NaN	Q12873;A0A5F9ZHX5;I3L229;H7C3H7;H7C0J3;H7C2H0	Q12873;A0A5F9ZHX5	Chromodomain-helicase-DNA-binding protein 3	CHD3	-	0.387761
4153	4	4	4	14.7	14.7	14.7	44.853	13.55	276960000	164650000	112310000	-0.477181	-0.156225	0.950871	Q16739	Q16739	Ceramide glucosyltransferase	UGCG	-	0.0811594
3766	4	4	4	3.2	3.2	3.2	151.15	7.8225	182260000	97791000	84466000	-0.0366738	0.122739	0.230922	Q12767;J3KRU7;J3QS17;J3QLM7;J3KS76;J3QLC5;J3QQW3	Q12767	Uncharacterized protein KIAA0195	KIAA0195	-	0.512913
1335	7	7	7	19.5	19.5	19.5	65.19	82.97	1553400000	434070000	1119300000	-0.0106285	0.447209	-0.119688	F5H5U2;Q8NHQ9;E7EX41;F5H2I2;F5H735	F5H5U2;Q8NHQ9;E7EX41	ATP-dependent RNA helicase DDX55	DDX55	-	0.218314
2436	9	8	6	55.8	53	41.4	29.644	65.92	1728600000	829640000	898930000	0.133695	0.164529	0.0185712	O95865;A0A140T971;Q5SSV3;Q5SRR8	O95865;A0A140T971;Q5SSV3;Q5SRR8	N(G),N(G)-dimethylarginine dimethylaminohydrolase 2	DDAH2	-	0.852174
5634	4	4	4	6.8	6.8	6.8	116.98	21.797	198890000	97782000	101110000	0.0617071	0.0585243	0.195583	Q96NW4;K7ELM1	Q96NW4	Ankyrin repeat domain-containing protein 27	ANKRD27	-	0.838445
5134	29	29	29	50.9	50.9	50.9	83.023	296.9	6156000000	3082100000	3073900000	0.0082	0.0936954	0.212501	Q8TBA6;H0YK03	Q8TBA6	Golgin subfamily A member 5	GOLGA5	-	0.659763
1593	8	8	8	23	23	23	50.783	37.156	1195800000	589300000	606530000	0.0522768	0.178874	0.0817666	H3BSM7;Q96GQ5;H3BR29;I3L2V0;H3BTA0;H3BS97	H3BSM7;Q96GQ5;H3BR29	RUS1 family protein C16orf58	C16orf58	-	0.949829
6319	20	20	20	56	56	56	57.033	307.86	17737000000	8985700000	8751300000	0.123136	0.0807941	0.108565	Q9NQH7;F2Z316	Q9NQH7	Probable Xaa-Pro aminopeptidase 3	XPNPEP3	+	1.85637
2873	29	29	29	54.6	54.6	54.6	73.776	323.31	26027000000	13503000000	12523000000	0.123401	0.0989585	0.0899581	P23786;A0A1B0GVF3;A0A1B0GV75;A0A1B0GTB8;A0A1B0GWC0;A0A1B0GTM0;A0A1B0GUD9;A0A1B0GTL9;A0A1B0GUB8	P23786;A0A1B0GVF3;A0A1B0GV75;A0A1B0GTB8;A0A1B0GWC0	Carnitine O-palmitoyltransferase 2, mitochondrial	CPT2	+	2.04165
6027	17	17	17	51.9	51.9	51.9	46.671	92.305	7994100000	4393700000	3600400000	0.0593554	0.107018	0.145557	Q9GZR2;A0A0C4DG22;A0A0C4DG31	Q9GZR2	RNA exonuclease 4	REXO4	-	1.27601
5021	11	11	11	39.1	39.1	39.1	37.476	26.321	10454000000	2011800000	8442300000	0.199625	0.161694	-0.0501882	Q8NAV1	Q8NAV1	Pre-mRNA-splicing factor 38A	PRPF38A	-	0.503439
5030	3	3	3	11.8	11.8	11.8	40.556	18.928	276050000	165850000	110210000	0.237074	-0.384772	0.458802	Q8NBK3;F5GXA0;E9PF05	Q8NBK3;F5GXA0	Sulfatase-modifying factor 1	SUMF1	-	0.142005
5492	5	5	5	50	50	50	10.799	35.642	3702200000	1933800000	1768500000	0.0312541	0.197991	0.0814917	Q96EX1;E5RH51	Q96EX1;E5RH51	Small integral membrane protein 12	SMIM12	-	0.767345
5719	15	15	15	26.2	26.2	26.2	92.067	68.499	1011600000	573990000	437600000	0.0558898	0.397255	-0.143002	Q99523;A0A0J9YX61;A0A0J9YVX1	Q99523	Sortilin	SORT1	-	0.2369
1461	18	18	16	31.2	31.2	28.7	105.03	101.22	1396900000	700530000	696360000	0.0169242	0.06226	0.230905	G5E9A6;P51784;Q5JXD3	G5E9A6;P51784	Ubiquitin carboxyl-terminal hydrolase;Ubiquitin carboxyl-terminal hydrolase 11	USP11	-	0.596429
5233	34	34	34	64	64	64	72.379	323.31	39954000000	20282000000	19672000000	0.0688772	0.0690147	0.172018	Q8WVM8;J3KNG4;G3V2M8;G3V363;H0YJS6;G3V4I1;G3V5F3;G3V3K9;H0YJY1;G3V551;G3V5E2	Q8WVM8	Sec1 family domain-containing protein 1	SCFD1	-	1.02183
6717	18	18	18	67.2	67.2	67.2	34.094	289.52	19851000000	10826000000	9024500000	0.0949116	0.146134	0.0678935	Q9UHQ9;H7C0R7	Q9UHQ9;H7C0R7	NADH-cytochrome b5 reductase 1	CYB5R1	-	1.33514
2519	30	30	29	53.5	53.5	52.5	86.942	224.61	14230000000	8118200000	6111300000	-0.583139	0.126973	0.764224	P05067;E9PG40;A0A0A0MRG2;H7C0V9;H7C2L2	P05067;E9PG40;A0A0A0MRG2;H7C0V9	Amyloid beta A4 protein;N-APP;Soluble APP-alpha;Soluble APP-beta;C99;Beta-amyloid protein 42;Beta-amyloid protein 40;C83;P3(42);P3(40);C80;Gamma-secretase C-terminal fragment 59;Gamma-secretase C-terminal fragment 57;Gamma-secretase C-terminal fragment 50;C31	APP	-	0.0880041
6739	17	17	17	46.3	46.3	46.3	66.606	91.816	1517000000	752810000	764180000	-0.29138	0.311154	0.287677	Q9UIS9;A0A0A0MS90;K7EPZ6;K7EN65;K7EMA9;K7EIN3	Q9UIS9;A0A0A0MS90;K7EPZ6;K7EN65	Methyl-CpG-binding domain protein 1	MBD1	-	0.183865
366	9	2	2	5.2	2.1	2.1	187.79	9.2746	1050800000	478030000	572780000	0.601411	0.289126	-0.583519	A0A140TA49;A0A140TA44;A0A140TA32;A0A0G2JPR0;P0C0L4;F5GXS0;A0A140TA29;A0A0G2JL54;P0C0L5;A0A3B3ISA6;A0A3B3ISD7	A0A140TA49;A0A140TA44;A0A140TA32;A0A0G2JPR0;P0C0L4;F5GXS0;A0A140TA29;A0A0G2JL54;P0C0L5	Complement C4-A;Complement C4 beta chain;Complement C4-A alpha chain;C4a anaphylatoxin;C4b-A;C4d-A;Complement C4 gamma chain;Complement C4-B;Complement C4 beta chain;Complement C4-B alpha chain;C4a anaphylatoxin;C4b-B;C4d-B;Complement C4 gamma chain	C4A;C4B		0.0968906
6212	11	11	11	30.7	30.7	30.7	54.567	60.926	939480000	502670000	436810000	0.0870554	-0.207594	0.427401	Q9H9S5;M0QYV8;M0R1M1;M0R005	Q9H9S5	Fukutin-related protein	FKRP	-	0.198432
4119	16	16	16	44.3	44.3	44.3	52.025	160.46	11361000000	6482500000	4878400000	-0.0647967	0.180021	0.190553	Q15904;A0A0C4DGX8;A6QRJ1;A6NLC6;H7C2Y8;H7C0T7;F2Z3L8	Q15904;A0A0C4DGX8	V-type proton ATPase subunit S1	ATP6AP1	-	0.460647
541	5	5	5	44.4	44.4	44.4	11.985	20.226	10312000000	5957900000	4353900000	0.0157831	0.141302	0.147458	E9PNW4;A0A2U3TZL5;P13987;H0YET2;A0A494C0W4;A0A499FJN7;A0A494C059;E9PI80	E9PNW4;A0A2U3TZL5;P13987	CD59 glycoprotein	CD59	-	0.848844
6399	4	4	4	33	33	33	10.449	7.5776	1148100000	636950000	511140000	0.100978	0.0501883	0.153254	Q9NU23;E5RJK7;E5RG38;G3V136	Q9NU23;E5RJK7;E5RG38;G3V136	LYR motif-containing protein 2	LYRM2	+	1.11765
6427	14	14	14	30.1	30.1	30.1	73.814	32.524	1436300000	819070000	617260000	0.220206	0.177854	-0.0936955	Q9NV88;G3XAN1;E5RG70;E5RK47;H0YBH8;E5RJ88;H0YBK3	Q9NV88;G3XAN1	Integrator complex subunit 9	INTS9	-	0.386536
514	6	6	6	20.2	20.2	20.2	35.138	34.33	604890000	301630000	303260000	0.171719	0.159629	-0.0291349	Q5TBB1;A0A2R8YGP2;A0A2R8YCX2;A0A2R8YCP1;A0A2R8Y6Y1;A0A2R8Y6Q6;A0A2R8YCJ4;A0A087WZJ6;A0A2R8Y761;A0A087WXR7;A0A2R8Y883;A0A2R8Y459;A0A2R8Y7R8;A0A2R8YE60;A0A2R8Y6M7;A0A2R8Y7Q3;A0A2R8Y687;A0A2R8Y4S2;A0A2R8YEC1;A0A2R8YEH2;A0A2R8YEU9;A0A2R8YEB4;A0A2R8YEQ4;A0A2R8YEK5;A0A2R8Y7A3	Q5TBB1;A0A2R8YGP2;A0A2R8YCX2;A0A2R8YCP1;A0A2R8Y6Y1;A0A2R8Y6Q6;A0A2R8YCJ4;A0A087WZJ6;A0A2R8Y761;A0A087WXR7;A0A2R8Y883;A0A2R8Y459;A0A2R8Y7R8;A0A2R8YE60;A0A2R8Y6M7;A0A2R8Y7Q3;A0A2R8Y687;A0A2R8Y4S2;A0A2R8YEC1;A0A2R8YEH2;A0A2R8YEU9	Ribonuclease H2 subunit B	RNASEH2B	-	0.582574
1809	5	5	5	31.9	31.9	31.9	17.303	13.635	1445300000	731890000	713360000	0.188148	0.190046	-0.0760118	M0R0N4;M0QYZ2;P53680;X6R390;M0QZ21;M0R1S0	M0R0N4;M0QYZ2;P53680;X6R390;M0QZ21	AP-2 complex subunit sigma	AP2S1	-	0.428906
6081	6	6	6	28.1	28.1	28.1	38.952	39.754	5277500000	2878500000	2399000000	-0.217189	-0.0724524	0.590853	Q9H1E5;E9PIN7	Q9H1E5	Thioredoxin-related transmembrane protein 4	TMX4	-	0.139329
2909	15	15	15	74.4	74.4	74.4	25.268	284.86	40798000000	21066000000	19732000000	0.18916	0.0123541	0.0994017	P27144;F8VS11	P27144;F8VS11	Adenylate kinase 4, mitochondrial	AK4	+	0.725088
5414	3	3	3	29.7	29.7	29.7	13.475	41.448	3414800000	1698600000	1716100000	0.15782	0.0970714	0.0459228	Q96BP2;A6NJX6	Q96BP2	Coiled-coil-helix-coiled-coil-helix domain-containing protein 1	CHCHD1	+	1.04489
3808	13	13	13	62.3	62.3	62.3	26.132	163.13	8821700000	4561800000	4259900000	-0.0100327	0.153287	0.156884	Q12981	Q12981	Vesicle transport protein SEC20	BNIP1	-	0.676146
4041	22	22	22	51.6	51.6	51.6	48.121	323.31	195000000000	103000000000	91629000000	0.0164963	0.0619835	0.221337	Q15084	Q15084	Protein disulfide-isomerase A6	PDIA6	-	0.604076
5063	31	31	28	60.5	60.5	57.1	83.095	144.43	7382900000	4031200000	3351700000	0.073546	0.0977456	0.12803	Q8ND82;Q9UJJ2;H0YN90	Q8ND82;Q9UJJ2	Zinc finger protein 280C	ZNF280C	-	1.61877
4570	15	15	15	42.9	42.9	42.9	66.526	323.31	15284000000	7686600000	7597800000	0.148348	0.00129788	0.149057	Q6UN15;A0A0B4J203;H0Y8P7	Q6UN15;A0A0B4J203	Pre-mRNA 3-end-processing factor FIP1	FIP1L1	-	0.744828
1766	6	6	6	30.5	30.5	30.5	33.861	31.902	1289100000	650740000	638370000	0.181293	0.191563	-0.0742314	Q9BV68;K7EIY6;U3KQF4	Q9BV68;K7EIY6;U3KQF4	E3 ubiquitin-protein ligase RNF126	RNF126	-	0.430914
5627	65	65	57	42.8	42.8	39.2	242.56	323.31	13639000000	6717500000	6921600000	0.0969364	0.0304067	0.17015	Q96N67;A0A1B0GWE0;A0A1B0GUE9;A0A1B0GVW2;A0A0C4DGY6;A0A0U1RRC1;A0A0U1RQJ5;A0A0U1RQT6;A0A0U1RQG7;A0A0U1RR97	Q96N67;A0A1B0GWE0	Dedicator of cytokinesis protein 7	DOCK7	-	0.875198
3914	35	35	35	50.3	50.3	50.3	83.654	300.48	25223000000	12748000000	12476000000	0.0734089	0.245496	-0.0220482	Q13823;H0YG10	Q13823	Nucleolar GTP-binding protein 2	GNL2	-	0.476791
5225	5	5	5	15.6	15.6	15.6	54.844	5.9894	296670000	167440000	129230000	-0.216082	-0.610103	1.12281	Q8WV93;H0Y5F4;A6ZJA2	Q8WV93;H0Y5F4	Lactation elevated protein 1	LACE1	+	0.0615506
3781	10	10	10	48.1	48.1	48.1	34.18	146.38	7173900000	3605200000	3568700000	0.0650208	0.0799754	0.151602	Q12846;C9JFM5;A0A087WWW0;H3BMK2	Q12846;C9JFM5	Syntaxin-4	STX4	-	1.18111
4012	16	16	16	59.9	59.9	59.9	34.833	248	16896000000	8940800000	7954900000	0.00273846	0.151339	0.142162	Q15006;H0YAS9;E5RGJ2	Q15006	ER membrane protein complex subunit 2	EMC2	-	0.753601
6745	21	21	21	49	49	49	63.728	254.22	10236000000	5171100000	5065400000	0.120883	0.0655723	0.109125	Q9UJ83;B3KPX4;C9J306;C9JJM7;Q7Z773;F8WCH9	Q9UJ83;B3KPX4	2-hydroxyacyl-CoA lyase 1	HACL1	-	1.5538
2913	6	6	3	22.9	22.9	12.9	39.536	17.771	1383500000	686330000	697210000	0.00532815	0.201383	0.0887457	P27544	P27544	Ceramide synthase 1	CERS1	-	0.647622
5794	4	3	3	14.3	12.5	12.5	46.482	20.394	327340000	171510000	155830000	NaN	0.222805	-0.0261627	Q9BQQ3;H7C0J2;C9J0V5;G3V0G1;C9J9V9;C9J5S6;B4E1H8	Q9BQQ3;H7C0J2;C9J0V5;G3V0G1;C9J9V9	Golgi reassembly-stacking protein 1	GORASP1	-	0.240775
6818	6	6	6	17.7	17.7	17.7	59.714	17.325	329030000	165110000	163910000	0.0233263	0.336055	-0.0644689	Q9ULK5	Q9ULK5	Vang-like protein 2	VANGL2	-	0.297949
4911	32	32	8	48.5	48.5	14.4	119.7	323.31	57128000000	29385000000	27743000000	0.213876	0.183582	-0.103128	Q8IZL8;C9JFV4;I3L445;I3L1P4;I3L4M7	Q8IZL8;C9JFV4	Proline-, glutamic acid- and leucine-rich protein 1	PELP1	-	0.362694
6991	5	5	5	21.2	21.2	21.2	25.073	9.4325	408030000	197980000	210060000	-0.162008	0.246955	0.208961	Q9Y3E7;A0A140T963	Q9Y3E7	Charged multivesicular body protein 3	CHMP3		0.274915
1142	24	24	11	59.6	59.6	31.5	47.142	142.9	17214000000	9367600000	7846500000	0.153805	0.117296	0.022024	J3QLD9;E7EMK3;Q14254;J3QKZ4	J3QLD9;E7EMK3;Q14254	Flotillin-2	FLOT2	-	0.883767
6095	9	9	9	65.8	65.8	65.8	18.154	80.739	3141700000	1682200000	1459600000	0.0828389	0.106214	0.103798	Q9H2H8;H7BZ14;B8ZZ77;C9K058;F8WC82;C9J4N2	Q9H2H8;H7BZ14;B8ZZ77;C9K058	Peptidyl-prolyl cis-trans isomerase-like 3;Peptidyl-prolyl cis-trans isomerase	PPIL3	-	2.24176
6108	15	15	15	35.3	35.3	35.3	54.163	135.13	15941000000	8232500000	7709000000	0.204642	-0.00845004	0.0963138	Q9H3G5;H7C0X5;H7C218;C9JLV0;C9JVI2;C9JZ94;C9J6L4;C9JI22	Q9H3G5	Probable serine carboxypeptidase CPVL	CPVL	-	0.595429
391	26	26	26	31.1	31.1	31.1	106.99	147.19	5522400000	2749700000	2772600000	0.169412	0.279531	-0.157432	A0A0U1RRH6;O94880;B4DG57	A0A0U1RRH6;O94880;B4DG57	PHD finger protein 14	PHF14	-	0.270758
3474	7	7	7	48.8	48.8	48.8	18.275	75.564	5060700000	3699600000	1361100000	0.192573	0.0943712	0.00407419	P61244;Q6V3B1;G3V563;G3V2R5;G3V5L1;A0A494C130;G3V570;G3V302	P61244;Q6V3B1;G3V563;G3V2R5;G3V5L1	Protein max	MAX	-	0.664215
2839	14	14	6	51.8	51.8	20.7	31.629	323.31	43302000000	22861000000	20441000000	0.142609	0.144177	0.00281605	P21912;A0A087WWT1	P21912;A0A087WWT1	Succinate dehydrogenase [ubiquinone] iron-sulfur subunit, mitochondrial	SDHB	+	0.75553
3626	11	11	10	64.9	64.9	59.2	21.308	179.2	9024800000	4984300000	4040500000	0.0854246	0.0264459	0.17749	P84095	P84095	Rho-related GTP-binding protein RhoG	RHOG	-	0.797479
2821	9	6	6	59.1	44.2	44.2	23.658	144.35	5477900000	2958400000	2519500000	0.0361869	-0.0274838	0.279984	P20339	P20339	Ras-related protein Rab-5A	RAB5A	-	0.38469
2714	11	11	10	35.3	35.3	33.5	48.337	41.183	2172500000	1135400000	1037100000	-0.102512	0.184344	0.205547	P14635;E9PC90;D6RHI0;H0YA62	P14635;E9PC90	G2/mitotic-specific cyclin-B1	CCNB1	-	0.359872
5281	12	12	12	10.9	10.9	10.9	205.14	47.275	1967500000	843470000	1124000000	0.0272956	0.190046	0.0694973	Q92545;H7BZ05;H7BZV0	Q92545	Transmembrane protein 131	TMEM131	-	0.723659
7014	11	11	8	13.5	13.5	11	123.47	9.7489	480740000	322240000	158500000	0.0650208	0.165301	0.0562061	Q9Y4D1;G3V275	Q9Y4D1	Disheveled-associated activator of morphogenesis 1	DAAM1	-	0.95045
4350	19	19	19	12.9	12.9	12.9	196.63	80.309	2402000000	1132300000	1269600000	0.0506061	0.0950467	0.139919	Q5T200;Q5T9K0;A0A087WX14	Q5T200	Zinc finger CCCH domain-containing protein 13	ZC3H13	-	1.17938
6436	23	23	23	31.5	31.5	31.5	106.83	99.514	5593300000	3002000000	2591300000	0.0306892	0.229342	0.0254267	Q9NVH2;A0A087WYC2;A0A087WXK3;A0A087X1Q0	Q9NVH2	Integrator complex subunit 7	INTS7	-	0.534628
5812	21	21	21	36	36	36	103.34	102.83	1692300000	867160000	825130000	0.205518	0.0985544	-0.0187766	Q9BRR8;K7EQ19	Q9BRR8	G patch domain-containing protein 1	GPATCH1	-	0.553198
77	4	4	4	16.2	16.2	16.2	45.078	78.55	3200700000	1610300000	1590400000	0.00532815	0.388465	-0.108759	A0A087WW58;Q9C0D9;C9JAG1	A0A087WW58;Q9C0D9;C9JAG1	Ethanolaminephosphotransferase 1	EPT1	-	0.22761
5878	5	5	5	50.4	50.4	50.4	14.179	34.381	1246400000	656120000	590320000	-0.0722552	0.139208	0.217155	Q9BUE6;A0A1B0GTK6;Q5TBE9;Q5TBE2	Q9BUE6;A0A1B0GTK6	Iron-sulfur cluster assembly 1 homolog, mitochondrial	ISCA1	+	0.41155
84	39	39	37	49.2	49.2	47.7	101.31	320.96	33784000000	17388000000	16396000000	0.109561	0.126048	0.0474428	A0A499FJY3;A0A087WWP4;Q96T37;A0A494C001	A0A499FJY3;A0A087WWP4;Q96T37;A0A494C001	Putative RNA-binding protein 15	RBM15	-	1.23116
3904	7	7	7	21.4	21.4	21.4	46.031	98.943	3747200000	2075200000	1672000000	0.0569996	0.015212	0.209829	Q13641	Q13641	Trophoblast glycoprotein	TPBG	-	0.597011
2451	19	19	15	56.2	56.2	48.7	47.46	243.08	22024000000	11351000000	10673000000	0.139601	0.148088	-0.0070519	O96019;H7C5S0;C9JQT2	O96019	Actin-like protein 6A	ACTL6A	-	0.689643
2942	6	5	5	6.6	5.8	5.8	133.65	4.9821	114760000	62017000	52743000	0.0238941	0.162726	NaN	P29597;E9PM19;E9PPF2;K7EJR6;H0YE41;K7EM33	P29597;E9PM19;E9PPF2	Non-receptor tyrosine-protein kinase TYK2;Tyrosine-protein kinase	TYK2	-	0.390209
6118	7	7	7	54.5	54.5	54.5	22.149	259.61	3035200000	1842900000	1192300000	-0.0663066	0.130008	0.215663	Q9H3Z4	Q9H3Z4	DnaJ homolog subfamily C member 5	DNAJC5	-	0.419524
6556	7	7	7	10.8	10.8	10.8	125.21	15.283	348140000	183040000	165100000	0.149129	-0.0260581	0.156016	Q9NZJ5;A0A494BZR8	Q9NZJ5	Eukaryotic translation initiation factor 2-alpha kinase 3	EIF2AK3	-	0.587033
3017	6	6	6	16.1	16.1	16.1	58.025	34.163	813840000	414930000	398910000	0.124063	0.0621218	0.0928478	P34059;H3BP66	P34059	N-acetylgalactosamine-6-sulfatase	GALNS	-	1.45557
1789	3	3	3	76.5	76.5	76.5	7.1301	100.51	10361000000	5495100000	4865400000	0.00302647	0.209141	0.0657024	K7ERE1;Q8N2U0;K7ENI6;K7ESI7	K7ERE1;Q8N2U0;K7ENI6	Transmembrane protein 256	TMEM256	-	0.571458
6480	5	5	5	21.5	21.5	21.5	35.919	310.24	9439800000	5056200000	4383500000	0.00432164	-0.0256616	0.299028	Q9NWW5;A0A1B0GUD2;H3BUT1;H3BTY4;A0A0S2Z5D0;H3BUV4;A0A1B0GTU6;A0A1B0GW73;H3BNF1;A0A1B0GTV3;A0A1B0GU90;H3BRN7	Q9NWW5;A0A1B0GUD2;H3BUT1;H3BTY4;A0A0S2Z5D0;H3BUV4;A0A1B0GTU6	Ceroid-lipofuscinosis neuronal protein 6	CLN6	-	0.331735
5887	32	32	32	42.7	42.7	42.7	95.581	177.56	16475000000	8417900000	8057300000	0.192573	0.0802483	0.0044504	Q9BUQ8;H0YI52;H0YIL9;F8VVA2	Q9BUQ8	Probable ATP-dependent RNA helicase DDX23	DDX23	-	0.632926
3352	19	19	19	82.1	82.1	82.1	30.601	244.77	34816000000	17631000000	17184000000	0.0563061	0.118891	0.101923	P53701	P53701	Cytochrome c-type heme lyase	HCCS	+	1.41372
3961	18	18	17	54.9	54.9	52.8	44.049	111.2	11490000000	6009200000	5480700000	0.0874628	0.152768	0.0368811	Q14344	Q14344	Guanine nucleotide-binding protein subunit alpha-13	GNA13	-	0.956838
1691	12	12	12	5.5	5.5	5.5	290.54	9.0145	3457800000	1861500000	1596200000	NaN	0.0699771	0.114675	J3KNF5;O15078;A0A0A0MS86;A0A5F9ZHV7;F8VS29;S4R322;A0A5K1VW81;F8W097;A0A5F9ZHU6	J3KNF5;O15078	Centrosomal protein of 290 kDa	CEP290	-	0.820458
2470	2	2	2	8.4	8.4	8.4	24.817	9.677	3469600000	1856400000	1613200000	-0.0272779	0.142609	0.161024	P00846	P00846	ATP synthase subunit a	MT-ATP6	+	0.57821
3066	20	20	20	58.3	58.3	58.3	48.755	323.31	40265000000	21973000000	18292000000	0.0861043	-0.0367627	0.226611	P36957;Q86SW4;H0YJF9;G3V3F0;G3V5M3	P36957;Q86SW4	Dihydrolipoyllysine-residue succinyltransferase component of 2-oxoglutarate dehydrogenase complex, mitochondrial	DLST	+	0.455669
6285	19	19	19	49.2	49.2	49.2	50.364	169.39	15196000000	8118900000	7077500000	0.0209111	0.15549	0.0994636	Q9NP92	Q9NP92	28S ribosomal protein S30, mitochondrial	MRPS30	+	0.845854
1842	24	24	23	46.3	46.3	46.1	67.764	101.97	8645600000	4550600000	4095000000	0.0662615	0.0723116	0.137204	O00186;REV__H0Y781	O00186	Syntaxin-binding protein 3	STXBP3	-	1.25226
1868	27	25	25	50.8	46.8	46.8	63.704	304.58	23920000000	12299000000	11621000000	0.214	0.251568	-0.189919	O00425;F8WD15	O00425	Insulin-like growth factor 2 mRNA-binding protein 3	IGF2BP3	-	0.234867
5864	24	24	24	58.8	58.8	58.8	44.875	323.31	48029000000	24598000000	23430000000	0.0961269	0.0754641	0.10324	Q9BTV4;V9GY05	Q9BTV4	Transmembrane protein 43	TMEM43	-	2.08793
6518	8	8	8	35	35	35	22.348	112.76	26462000000	13081000000	13381000000	0.139077	0.122871	0.0125482	Q9NY12	Q9NY12	H/ACA ribonucleoprotein complex subunit 1	GAR1	-	0.82983
3661	7	7	6	15.6	15.6	14.2	55.01	107.69	14832000000	7868500000	6963000000	-0.0445533	0.13947	0.179515	Q01650;A0A0C4DGL4;H0YJ95;G3V4Z6;Q9UM01	Q01650	Large neutral amino acids transporter small subunit 1	SLC7A5	-	0.500274
7108	10	10	9	35.1	35.1	32.9	51.641	41.711	2465400000	1340000000	1125300000	0.0329472	0.000576886	0.240844	Q9Y6X5	Q9Y6X5	Bis(5-adenosyl)-triphosphatase ENPP4	ENPP4	-	0.457975
5941	13	13	13	49.4	49.4	49.4	35.02	121.99	3981200000	2211100000	1770100000	0.0894982	0.107018	0.077589	Q9BX67;H0YD98	Q9BX67	Junctional adhesion molecule C	JAM3	-	2.06364
6946	48	47	47	45	45	45	108.66	323.31	107000000000	54313000000	52357000000	0.0825664	0.102994	0.0881933	Q9Y2W1;A0A3B3ITZ9	Q9Y2W1;A0A3B3ITZ9	Thyroid hormone receptor-associated protein 3	THRAP3	-	2.35386
1779	4	4	3	30	30	22.9	19.27	90.123	7396400000	4078400000	3318000000	0.0475383	0.113967	0.110838	K7ELQ9;Q6UW68;K7ER05;K7EJQ9;K7EM09;K7EPR0	K7ELQ9;Q6UW68;K7ER05;K7EJQ9;K7EM09;K7EPR0	Transmembrane protein 205	TMEM205	+	1.28068
4551	11	11	11	38.4	38.4	38.4	33.231	50.436	3431800000	1779400000	1652300000	0.1149	0.0764222	0.0805913	Q6PK04;I3L0U5;I3L4F6	Q6PK04;I3L0U5	Coiled-coil domain-containing protein 137	CCDC137	-	1.75416
6297	22	22	22	58	58	58	52.992	157.33	4845100000	2637200000	2207900000	0.0267293	0.219339	0.0257056	Q9NPF5;Q5TG40;Q5TG38;Q5TG39;Q5TG37;Q5TG36	Q9NPF5;Q5TG40;Q5TG38;Q5TG39	DNA methyltransferase 1-associated protein 1	DMAP1	-	0.530709
5740	10	10	10	30.9	30.9	30.9	54.521	84.778	3781000000	2076100000	1704900000	-0.0470253	0.0197731	0.298957	Q99640;B4DZM6;A6NHV6;I3L1H7;I3L4K3;I3L3P0;I3L136;I3L4Y0	Q99640;B4DZM6;A6NHV6;I3L1H7;I3L4K3;I3L3P0;I3L136	Membrane-associated tyrosine- and threonine-specific cdc2-inhibitory kinase	PKMYT1	-	0.316272
6984	7	7	7	55.5	55.5	55.5	15.345	73.022	12631000000	6586200000	6044500000	0.0740944	0.0784732	0.119072	Q9Y3D3;A6ND22	Q9Y3D3;A6ND22	28S ribosomal protein S16, mitochondrial	MRPS16	+	1.61788
3822	21	21	21	47.2	47.2	47.2	61.492	81.237	6824000000	3360300000	3463700000	0.101112	0.198243	-0.0280033	Q13112	Q13112	Chromatin assembly factor 1 subunit B	CHAF1B	-	0.520682
5470	23	6	6	47.9	13.3	13.3	42.141	10.877	1663200000	940470000	722780000	-0.00862417	0.0870554	0.192909	Q96E39;A0A1B0GUK8	Q96E39	RNA binding motif protein, X-linked-like-1	RBMXL1	-	0.584341
2414	32	32	30	34.3	34.3	32.7	119.52	125.9	6808900000	3699600000	3109300000	0.105946	0.143263	0.0220826	O95696;J3KQ61;A8WI62	O95696;J3KQ61	Bromodomain-containing protein 1	BRD1	-	0.894056
5974	16	16	16	83.1	83.1	83.1	20.692	137.17	26920000000	13933000000	12987000000	0.0443242	0.0551957	0.171368	Q9BYD1;E5RJI7;H0YAX3;E5RFI2	Q9BYD1;E5RJI7	39S ribosomal protein L13, mitochondrial	MRPL13	+	0.805497
1456	5	5	5	65.1	65.1	65.1	9.3435	63.956	10201000000	5075200000	5125900000	0.195977	0.120352	-0.0457225	Q9Y5J9;G3XAN8;E9PIR3	Q9Y5J9;G3XAN8	Mitochondrial import inner membrane translocase subunit Tim8 B	TIMM8B	+	0.476638
347	5	5	5	13.5	13.5	13.5	78.766	20.809	128950000	69651000	59302000	NaN	0.160146	0.020238	J3KNX4;A0A0D9SGJ8;Q2TAK8;K7EP97	J3KNX4;A0A0D9SGJ8;Q2TAK8;K7EP97	PWWP domain-containing protein MUM1	MUM1	-	0.376779
1803	4	4	4	25.7	25.7	25.7	23.568	46.256	2478500000	1292700000	1185800000	0.0968015	0.100305	0.0728923	M0QXZ5;Q96B54	M0QXZ5;Q96B54	Zinc finger protein 428	ZNF428	-	2.04407
5108	13	13	13	36.5	36.5	36.5	59.745	47.359	2292200000	1201600000	1090600000	0.136585	-0.0394735	0.17288	Q8NHP6;R4GMN1;R4GMW5	Q8NHP6;R4GMN1	Motile sperm domain-containing protein 2	MOSPD2	-	0.517715
2332	44	44	44	51.3	51.3	51.3	106.92	323.31	38218000000	19248000000	18971000000	0.154842	0.0738202	0.0411053	O94906	O94906	Pre-mRNA-processing factor 6	PRPF6	-	0.931682
2243	29	29	27	55.3	55.3	52.5	60.103	323.31	60858000000	31525000000	29333000000	0.127237	0.097476	0.044851	O75475	O75475	PC4 and SFRS1-interacting protein	PSIP1	-	1.18753
7097	14	14	14	57.5	57.5	57.5	34.188	284.44	9855200000	5358800000	4496500000	0.0170666	0.200755	0.0514738	Q9Y6I9;C9JXQ7;C9JHH5;A0A087WTU3;C9JUC3;C9J7N0;C9JL43	Q9Y6I9;C9JXQ7;C9JHH5;A0A087WTU3	Testis-expressed sequence 264 protein	TEX264	-	0.598026
2018	38	37	37	54.5	53.3	53.3	90.932	323.31	82867000000	42754000000	40113000000	0.124328	0.118626	0.0261464	O43143	O43143	Pre-mRNA-splicing factor ATP-dependent RNA helicase DHX15	DHX15	-	0.974001
3727	4	4	3	22.9	22.9	18.3	34.242	108.29	982780000	510710000	472070000	-0.133701	0.0353423	0.367304	Q07687;P56178	Q07687;P56178	Homeobox protein DLX-2;Homeobox protein DLX-5	DLX2;DLX5	-	0.218697
3082	27	23	23	66.9	61.1	61.1	46.871	323.31	83220000000	42150000000	41070000000	0.13947	0.138945	-0.0100637	P38919;I3L3H2	P38919;I3L3H2	Eukaryotic initiation factor 4A-III;Eukaryotic initiation factor 4A-III, N-terminally processed	EIF4A3	-	0.669496
2598	7	7	7	39.8	39.8	39.8	25.789	28.329	2608400000	1472500000	1135900000	0.067088	-0.194377	0.395454	P09417;B7Z415;D6RGG7;H0Y8F7;D6RHJ7	P09417;B7Z415;D6RGG7	Dihydropteridine reductase	QDPR	+	0.185325
3936	9	9	9	20.8	20.8	20.8	69.666	24.217	685790000	344790000	341000000	-0.156804	0.16633	0.258546	Q14145;K7EQX2;K7EJ49;K7EJD8;K7ESE0;K7EPZ3	Q14145	Kelch-like ECH-associated protein 1	KEAP1	-	0.258433
2054	5	5	5	13.1	13.1	13.1	47.907	9.8385	397430000	209760000	187670000	-0.0285429	NaN	0.207228	O43463	O43463	Histone-lysine N-methyltransferase SUV39H1	SUV39H1	-	0.23126
5051	6	6	6	18.2	18.2	18.2	46.657	8.7193	727430000	230890000	496540000	0.14104	-0.0298384	0.155823	Q8NCC3;H3BMU8;B4DPU0;H3BM47;B4DJW4;H3BPT3	Q8NCC3;H3BMU8;B4DPU0	Group XV phospholipase A2	PLA2G15	-	0.562626
5530	20	20	20	53.6	53.6	53.6	66.59	134.39	5335900000	2731800000	2604100000	0.0999011	0.0323829	0.134335	Q96GW9	Q96GW9	Methionine--tRNA ligase, mitochondrial	MARS2	+	1.01216
3316	4	4	4	27.6	27.6	27.6	18.001	14.362	2206000000	1122200000	1083900000	0.0965318	0.063641	0.106343	P52298;C9JQX9;B3KSB0;F8WE41	P52298;C9JQX9;B3KSB0	Nuclear cap-binding protein subunit 2	NCBP2	-	1.68864
1358	2	2	2	21.3	21.3	21.3	10.645	4.8729	1191000000	603800000	587170000	0.0913952	0.142217	0.0323739	Q9Y6D0;F6XHT0;F8WAX7	Q9Y6D0;F6XHT0;F8WAX7	Selenoprotein K	SELK	-	0.967326
4875	10	10	10	78.5	78.5	78.5	17.9	73.614	3133600000	1520500000	1613100000	0.232047	0.0626743	-0.0289935	Q8IXM2;H0YIS7;F8W038;F8W1H0	Q8IXM2;H0YIS7;F8W038;F8W1H0	Chromatin complexes subunit BAP18	BAP18;RNASEK-C17orf49;C17orf49	-	0.436146
5671	18	18	12	37.3	37.3	24	77.153	83.333	2189800000	1165100000	1024700000	0.0124972	0.0990932	0.153623	Q96RR1;A0A3B3IT76	Q96RR1	Twinkle protein, mitochondrial	PEO1	+	0.78422
5834	11	11	11	69.3	69.3	69.3	28	136.88	6519400000	3366800000	3152600000	0.111566	-0.00164561	0.15502	Q9BSH5	Q9BSH5	Haloacid dehalogenase-like hydrolase domain-containing protein 3	HDHD3	+	0.700834
5305	11	11	11	20.5	20.5	20.5	86.719	21.617	1113300000	529090000	584180000	0.351741	0.0275787	-0.116498	Q92674;Q5JX01;Q5JX02	Q92674	Centromere protein I	CENPI	-	0.227965
6657	9	9	9	30.5	30.5	30.5	44.123	50.991	1327600000	658200000	669370000	0.0911243	0.0461418	0.124865	Q9UBU6	Q9UBU6	Protein FAM8A1	FAM8A1	-	1.20865
6206	17	17	17	57.8	57.8	57.8	37.535	257.72	22787000000	13181000000	9606400000	-0.00717357	0.0871912	0.182098	Q9H9J2	Q9H9J2	39S ribosomal protein L44, mitochondrial	MRPL44	+	0.600472
2234	20	20	20	47.7	47.7	47.7	73.449	97.165	1433200000	699800000	733440000	0.288536	-0.0500842	0.0236217	O75427;H7C5D9;A0A087X197	O75427	Leucine-rich repeat and calponin homology domain-containing protein 4	LRCH4	-	0.314259
3621	9	9	8	60	60	51.4	21.418	323.31	46344000000	24153000000	22190000000	0.154972	0.088413	0.018644	P83916;J3KS05;B5MD17;K7ELA4;C9JWS9	P83916;J3KS05;B5MD17;K7ELA4;C9JWS9	Chromobox protein homolog 1	CBX1	-	0.804976
3150	17	17	8	67.3	67.3	32.3	31.566	323.31	251000000000	133000000000	118000000000	0.101381	0.0932897	0.0673492	P45880;A0A0A0MR02;Q5JSD1;A2A3S1	P45880;A0A0A0MR02;Q5JSD1	Voltage-dependent anion-selective channel protein 2	VDAC2	+	1.86862
4607	25	25	25	46	46	46	77.528	235.83	13511000000	6994400000	6516200000	-0.0400815	0.0169242	0.283474	Q6ZRP7;H0Y430	Q6ZRP7	Sulfhydryl oxidase 2	QSOX2	-	0.322438
3737	70	70	70	62	62	62	140.96	323.31	523000000000	269000000000	254000000000	0.186501	0.0861043	-0.0124972	Q08211	Q08211	ATP-dependent RNA helicase A	DHX9	-	0.568176
2964	21	21	21	18.2	18.2	18.2	165.67	65.818	3668300000	2016700000	1651600000	0.00934718	-0.0515038	0.302048	P30414;A0A087WYW3;C9JMM5;A8K7K2	P30414;A0A087WYW3	NK-tumor recognition protein;Putative peptidyl-prolyl cis-trans isomerase	NKTR	-	0.291982
2861	15	15	15	55.1	55.1	55.1	23.742	313.83	201000000000	105000000000	95841000000	0.0514416	0.0542234	0.154121	P23284	P23284	Peptidyl-prolyl cis-trans isomerase B	PPIB	-	0.905333
6158	12	12	12	42.3	42.3	42.3	42.07	43.51	2706900000	1417500000	1289400000	0.00776951	0.14496	0.106405	Q9H6Y2;G3V1J0;D6RGJ8	Q9H6Y2;G3V1J0	WD repeat-containing protein 55	WDR55	-	0.7727
537	5	5	4	6.4	6.4	5.3	163.35	10.723	113300000	57267000	56037000	0.261471	NaN	-0.0888201	A0A2R8YGX0;P10071;C9J9N4;A0A2R8Y6R3;A0A2R8Y723	A0A2R8YGX0;P10071	Transcriptional activator GLI3;Transcriptional repressor GLI3R	GLI3	-	0.149678
5681	26	26	26	49.4	49.4	49.4	62.022	185.12	11815000000	5848400000	5966500000	0.0454429	0.0666747	0.146851	Q96S66;Q5T1P5	Q96S66	Chloride channel CLIC-like protein 1	CLCC1	-	0.967866
2579	26	26	26	57.6	57.6	57.6	64.369	169.24	17639000000	8664400000	8974800000	0.174534	-0.0755808	0.159654	P08243;F8WEJ5;C9J057;C9JT45;C9JM09;C9JLN6	P08243;F8WEJ5	Asparagine synthetase [glutamine-hydrolyzing]	ASNS	-	0.399313
1823	4	4	4	16.2	16.2	16.2	38.975	109.42	5825000000	3125500000	2699500000	-0.00611558	0.0352017	0.228148	M0R2A0;Q5UCC4	M0R2A0;Q5UCC4	ER membrane protein complex subunit 10	EMC10	-	0.447474
745	15	15	15	48.4	48.4	48.4	20.7	146.96	34032000000	18301000000	15731000000	-0.0131304	0.00762616	0.262348	P55145;A8K878;H7C2D6	P55145;A8K878	Mesencephalic astrocyte-derived neurotrophic factor	MANF	-	0.360805
2360	45	45	45	58.1	58.1	58.1	83.353	323.31	85393000000	44001000000	41392000000	0.0909888	0.0739573	0.0914176	O95202	O95202	LETM1 and EF-hand domain-containing protein 1, mitochondrial	LETM1	+	2.34708
684	2	2	2	32.4	32.4	32.4	7.7558	7.0322	412310000	229290000	183020000	-0.103658	0.274411	NaN	A1L188	A1L188	Uncharacterized protein C17orf89	C17orf89	+	0.136717
5461	15	15	15	45.3	45.3	45.3	44.596	269.4	24199000000	12288000000	11911000000	0.0854246	0.11023	0.0601866	Q96DV4	Q96DV4	39S ribosomal protein L38, mitochondrial	MRPL38	+	1.5604
3769	13	13	13	15.6	15.6	15.6	139.73	31.993	1406500000	679180000	727330000	0.109695	0.0082	0.137473	Q12770;A0A0A0MTG6;D6RA39;C9JQ35;F8WDP3;C9JFY0;F8W921;F8W9W7;F8WEH8	Q12770	Sterol regulatory element-binding protein cleavage-activating protein	SCAP	-	0.788872
1733	3	3	3	9.4	9.4	9.4	25.651	2.8896	281390000	142920000	138480000	NaN	0.265677	-0.095587	J3KSY7;O15234	J3KSY7;O15234	Protein CASC3	CASC3	-	0.142748
6794	15	15	11	26	26	20.3	97.207	46.751	1589400000	783430000	805990000	0.00633395	0.0203421	0.226746	Q9UKV8	Q9UKV8	Protein argonaute-2	AGO2	-	0.446656
6666	2	2	2	38.1	38.1	38.1	7.3084	83.778	6912000000	3494800000	3417100000	-0.0277779	0.126973	0.154105	Q9UDW1	Q9UDW1	Cytochrome b-c1 complex subunit 9	UQCR10	+	0.561323
6306	17	17	17	56.1	56.1	56.1	32.177	114.63	10478000000	5513500000	4964700000	-0.0456697	0.161049	0.137441	Q9NPL8;C9JU35;G3XA94;C9JR82;H7C5U1;F8WAU6;F8WB00;F8WC42	Q9NPL8;C9JU35	Complex I assembly factor TIMMDC1, mitochondrial	TIMMDC1	+	0.486674
4665	17	17	17	46.7	46.7	46.7	60.207	74.36	3647200000	1938300000	1708900000	0.126048	0.0764222	0.0494868	Q7L5N7;H3BU68	Q7L5N7	Lysophosphatidylcholine acyltransferase 2	LPCAT2	-	1.19069
3821	40	40	40	53.3	53.3	53.3	106.91	323.31	19513000000	10189000000	9324000000	0.0668125	0.251689	-0.0668125	Q13111;K7EPA1;K7EJF1	Q13111	Chromatin assembly factor 1 subunit A	CHAF1A	-	0.33773
3752	31	31	31	58.4	58.4	58.4	91.838	323.31	19337000000	9834200000	9502800000	0.146655	0.124857	-0.0199154	Q09161;X6R941;F2Z2T1	Q09161	Nuclear cap-binding protein subunit 1	NCBP1	-	0.602374
3467	15	15	15	46.2	46.2	46.2	44.76	253.62	16046000000	6454600000	9591300000	0.0691523	0.0529723	0.129308	P61160;F5H6T1;A0A1B0GWD0;A0A1B0GWH0	P61160;F5H6T1	Actin-related protein 2	ACTR2	-	1.16157
5342	8	3	3	42.5	19.3	19.3	23.584	19.696	769450000	389730000	379710000	0.20389	0.285816	-0.239642	Q92930;H0YNE9	Q92930;H0YNE9	Ras-related protein Rab-8B	RAB8B	-	0.180222
2390	5	5	5	16.8	16.8	16.8	49.593	11.198	169420000	72171000	97249000	NaN	0.475707	-0.309176	O95429	O95429	BAG family molecular chaperone regulator 4	BAG4	-	0.0620309
5697	14	14	14	27.6	27.6	27.6	67.688	62.755	4425000000	2630200000	1794800000	-0.0438838	0.0219061	0.270869	Q96SZ6;H0Y721	Q96SZ6;H0Y721	CDK5 regulatory subunit-associated protein 1	CDK5RAP1	+	0.320587
5977	15	15	15	45.2	45.2	45.2	36.908	323.31	20169000000	10746000000	9423100000	0.0347792	0.044464	0.169631	Q9BYD6;H0Y8N7	Q9BYD6;H0Y8N7	39S ribosomal protein L1, mitochondrial	MRPL1	+	0.707132
5389	10	10	10	52.5	52.5	52.5	33.246	29.171	910710000	475960000	434760000	-0.0116607	0.00590291	0.25441	Q96A73;A0A087WT18;D6RAJ7;D6RF63;D6RCE3	Q96A73;A0A087WT18	Putative monooxygenase p33MONOX	KIAA1191	-	0.360056
5577	25	25	25	55.3	55.3	55.3	56.92	284.97	16138000000	8607700000	7530200000	0.0434844	0.0275787	0.171596	Q96JB5;J3QQY1;J3QRM1;J3QS62;J3QL86;J3KRK4;J3KS63;J3KRI2;J3QL95;J3KTA5	Q96JB5;J3QQY1	CDK5 regulatory subunit-associated protein 3	CDK5RAP3	-	0.661541
4339	5	5	5	20.4	20.4	20.4	36.373	59.897	14905000000	7665800000	7239400000	0.0353423	0.162597	0.0436757	Q5SZE1;Q96G23;H0YNU7;Q5SZE3;H0YKH6;Q5SZE4;Q5SZE2;H0YLQ6	Q5SZE1;Q96G23;H0YNU7;Q5SZE3;H0YKH6;Q5SZE4	Ceramide synthase 2	CERS2	-	0.72327
6701	7	7	7	62.1	62.1	62.1	13.623	170.9	20341000000	10799000000	9541600000	0.115033	-0.00798572	0.13416	Q9UHA4	Q9UHA4	Ragulator complex protein LAMTOR3	LAMTOR3	-	0.672048
6370	12	12	12	31	31	31	44.021	40.296	2912600000	1426400000	1486200000	0.141302	0.154583	-0.0563061	Q9NRZ5;H0Y5R3;Q6AI25;G3XAF1;Q5TEE8	Q9NRZ5	1-acyl-sn-glycerol-3-phosphate acyltransferase delta	AGPAT4	+	0.441059
6359	9	9	9	58.7	58.7	58.7	21.097	47.91	2543400000	1372800000	1170600000	0.121679	-0.18408	0.301817	Q9NRV9;A0A3B3IRV5;F5GWX2;H0YG71	Q9NRV9;A0A3B3IRV5;F5GWX2	Heme-binding protein 1	HEBP1	+	0.20046
6460	34	34	34	41.2	41.2	41.2	85.737	229.56	30489000000	15846000000	14643000000	0.0557509	0.164786	0.018235	Q9NW13;C9JAA9;C9JE21;H7C5G8	Q9NW13	RNA-binding protein 28	RBM28	-	0.673925
2322	36	36	36	71.2	71.2	71.2	67.454	323.31	99056000000	51954000000	47102000000	0.00590291	0.0377336	0.19484	O94826	O94826	Mitochondrial import receptor subunit TOM70	TOMM70A	+	0.513509
1662	4	4	3	22.9	22.9	19.5	32.725	36.755	1231300000	627200000	604110000	0.271904	0.093425	-0.128293	I3L1Q2;Q8WUZ0	I3L1Q2;Q8WUZ0	B-cell CLL/lymphoma 7 protein family member C	BCL7C	-	0.247709
4624	2	2	2	36.6	36.6	36.6	8.0533	7.7758	157100000	77015000	80080000	0.0048968	NaN	0.15311	Q6ZYL4	Q6ZYL4	General transcription factor IIH subunit 5	GTF2H5	-	0.319079
4923	11	11	11	12.2	12.2	12.2	149.04	27.555	548490000	251230000	297270000	0.643856	-0.409642	0.00277262	Q8N122;I3L436	Q8N122	Regulatory-associated protein of mTOR	RPTOR	-	0.0858123
5802	10	10	10	57.4	57.4	57.4	20.747	28.807	580050000	305520000	274530000	0.133037	0.15069	-0.04698	Q9BRG1;K7ENE3;K7EKV4;K7EP45	Q9BRG1;K7ENE3;K7EKV4	Vacuolar protein-sorting-associated protein 25	VPS25	-	0.471265
1992	18	18	18	40	40	40	52.743	323.31	28391000000	15169000000	13221000000	-0.0674398	0.0323829	0.270121	O15269;A0A2R8Y4S0;A0A2R8Y6A2;A0A2R8Y763	O15269	Serine palmitoyltransferase 1	SPTLC1	-	0.287513
821	4	4	4	15.6	15.6	15.6	43.641	11.236	165500000	88228000	77275000	0.180403	0.208517	-0.154194	B4DPR9;Q99551;C9JNM8;C9JE25	B4DPR9;Q99551	Transcription termination factor 1, mitochondrial	MTERF1	+	0.243346
5561	17	17	17	48.9	48.9	48.9	49.996	153.28	5542800000	2956400000	2586400000	-0.0559812	0.0480967	0.24255	Q96I51;A0A087WT38	Q96I51	Williams-Beuren syndrome chromosomal region 16 protein	WBSCR16	+	0.331978
1811	14	14	14	41.8	41.8	41.8	75.292	116.62	1862400000	966540000	895810000	-0.00225232	0.174279	0.0625049	M0QZ22;Q5PRF9;A0A087WZT0;M0R0X3;M0QY61;M0QXV2;M0QX45	M0QZ22;Q5PRF9;A0A087WZT0;M0R0X3	Protein Smaug homolog 2	SAMD4B	-	0.570712
942	9	9	9	17	17	17	81.673	26.436	591890000	308870000	283020000	-0.209578	0.325502	0.118492	C9JIF9;P13798;H7C393;H7C1U0;C9JLK2;H0YFE5	C9JIF9;P13798;H7C393;H7C1U0	Acylamino-acid-releasing enzyme	APEH	-	0.176712
2760	18	18	3	22.5	22.5	4	129.29	82.021	1767900000	913700000	854210000	0.00877379	0.107822	0.117412	P17301;D6RG08	P17301	Integrin alpha-2	ITGA2	-	0.813196
1398	4	4	4	17.1	17.1	17.1	37.864	12.159	699050000	379400000	319650000	-0.0316512	-0.159267	0.424784	F8W6M3;Q9NYG2;H0Y6A5	F8W6M3;Q9NYG2;H0Y6A5	Palmitoyltransferase;Palmitoyltransferase ZDHHC3	ZDHHC3	-	0.152988
2580	3	3	3	10.2	10.2	10.2	33.845	7.6614	534500000	270740000	263760000	NaN	0.129876	0.0258524	P08247;H7C4W3	P08247;H7C4W3	Synaptophysin	SYP	-	0.426069
5571	9	9	9	45.6	45.6	45.6	36.567	58.322	1238800000	639140000	599620000	-0.120341	-0.0242084	0.377313	Q96IZ0;H0YHP5;H0YI16;A0A0B4J260;F8W1M8	Q96IZ0	PRKC apoptosis WT1 regulator protein	PAWR	-	0.179597
4334	20	20	20	45.4	45.4	45.4	51.103	99.479	6438800000	3217200000	3221600000	0.0946415	0.0982848	0.0394586	Q5SWX8	Q5SWX8	Protein odr-4 homolog	ODR4	-	1.25657
424	14	14	14	41.4	41.4	41.4	39.008	157.97	9147700000	4880400000	4267300000	-0.00988738	0.238175	0.00408859	O75787;A0A1B0GVW0;A0A1C7CYW4;A0A1B0GVB9;A0A1B0GTB0;A0A1B0GWJ8;A0A1B0GUT7;B7Z1I9;H7C3E1;A0A1B0GTU8;A0A1B0GVC7;A0A1B0GV60;B7Z413;A0A1B0GW13;A0A1B0GU12;A0A1B0GWD6;A0A1B0GVI9;A0A1B0GV24;H7C240;A0A1B0GVZ1;A0A1B0GUV3	O75787;A0A1B0GVW0;A0A1C7CYW4;A0A1B0GVB9;A0A1B0GTB0;A0A1B0GWJ8;A0A1B0GUT7;B7Z1I9;H7C3E1;A0A1B0GTU8;A0A1B0GVC7;A0A1B0GV60;B7Z413;A0A1B0GW13;A0A1B0GU12;A0A1B0GWD6	Renin receptor	ATP6AP2	-	0.359247
3279	9	9	7	54.7	54.7	49.3	22.837	100.29	7106500000	4231300000	2875200000	0.0680517	0.00518438	0.158961	P51151;A0A1B0GUI0	P51151	Ras-related protein Rab-9A	RAB9A	-	0.647702
4157	10	10	10	46.4	46.4	46.4	33.805	58.959	3055200000	1772200000	1283000000	0.00791302	0.0514416	0.171986	Q16775;H3BPK3;H3BPQ4;H3BQW8;H3BV79	Q16775;H3BPK3;H3BPQ4;H3BQW8	Hydroxyacylglutathione hydrolase, mitochondrial	HAGH	+	0.590593
3189	14	14	5	70.9	70.9	32.9	23.277	323.31	105000000000	55066000000	49588000000	0.104202	0.10017	0.0261757	P48047;H7C068	P48047	ATP synthase subunit O, mitochondrial	ATP5O	+	1.02758
4476	11	11	11	14.3	14.3	14.3	122.83	22.216	602210000	322470000	279740000	0.225152	-0.0445384	0.0497108	Q6IQ32;H0YM09;H0YLN6;K7ERT3	Q6IQ32	ADNP homeobox protein 2	ADNP2	-	0.362767
3796	17	17	4	59	59	14.3	40.228	323.31	56409000000	29932000000	26478000000	0.0450235	0.116098	0.0691341	Q12907;D6RBV2;D6RIU4;D6RBH1	Q12907;D6RBV2;D6RIU4	Vesicular integral-membrane protein VIP36	LMAN2	-	1.17638
6843	5	5	5	18	18	18	40.055	26.824	548730000	270890000	277840000	0.0377336	0.0060466	0.186278	Q9UN81	Q9UN81	LINE-1 retrotransposable element ORF1 protein	L1RE1		0.520706
3709	19	19	19	48.7	48.7	48.7	52.998	71.9	7864700000	4148600000	3716100000	0.0617071	0.0196308	0.148705	Q05D32;H0YMH7;H0YNU2;H0YNW9;H0YMB4	Q05D32	CTD small phosphatase-like protein 2	CTDSPL2	-	0.742024
6229	13	13	13	55.8	55.8	55.8	24.279	323.31	74756000000	38157000000	36598000000	0.0418037	0.0274371	0.15917	Q9HAV7	Q9HAV7	GrpE protein homolog 1, mitochondrial	GRPEL1	+	0.678646
1900	8	8	8	21.7	21.7	21.7	76.18	15.178	373090000	204290000	168800000	-0.322523	0.292664	0.25789	O14523;E9PK05	O14523	C2 domain-containing protein 2-like	C2CD2L	-	0.130834
6943	34	34	34	53.7	53.7	53.7	99.996	323.31	19631000000	10111000000	9519300000	0.0567222	0.126709	0.0443301	Q9Y2U8	Q9Y2U8	Inner nuclear membrane protein Man1	LEMD3	-	1.01024
5147	5	5	5	33.5	33.5	33.5	18.546	45.468	5200900000	2697600000	2503300000	0.104471	0.0766959	0.0457292	Q8TCC3;B8ZZV5	Q8TCC3	39S ribosomal protein L30, mitochondrial	MRPL30	+	1.32963
5976	13	13	13	63	63	63	34.919	323.31	16835000000	8246100000	8588900000	0.0323829	0.0621218	0.131945	Q9BYD3;K7ES61;X6RAY8;K7ELQ0;K7EKI4;K7ELF1;K7EJ73	Q9BYD3;K7ES61;X6RAY8;K7ELQ0	39S ribosomal protein L4, mitochondrial	MRPL4	+	0.903667
4536	22	22	22	32.8	32.8	32.8	107.99	75.428	4307000000	2825900000	1481100000	0.351515	0.182819	-0.308361	Q6P9B9	Q6P9B9	Integrator complex subunit 5	INTS5	-	0.130685
847	7	7	7	13.7	13.7	13.7	55.835	18.953	4000400000	2217000000	1783400000	0.0499095	-0.00349556	0.179351	B5MDE0;Q96AA3;C9JP01;U3KQE9	B5MDE0;Q96AA3	Protein RFT1 homolog	RFT1	-	0.522928
3971	43	43	37	23.1	23.1	21.1	308.06	140.35	3845100000	2016100000	1829000000	0.127633	0.0311129	0.0648118	Q14571	Q14571	Inositol 1,4,5-trisphosphate receptor type 2	ITPR2	-	0.924828
1917	27	27	27	52.5	52.5	52.5	84.141	288.48	6224300000	3225100000	2999300000	-0.0738942	0.153935	0.143197	O14672;H0YNC5;H0YK87;C9J9B4;B5MC71	O14672	Disintegrin and metalloproteinase domain-containing protein 10	ADAM10	-	0.375056
6766	22	22	15	67.7	67.7	53.7	38.534	323.31	86037000000	46974000000	39063000000	0.0219061	0.0758749	0.124299	Q9UJZ1;A0A087WYB4	Q9UJZ1;A0A087WYB4	Stomatin-like protein 2, mitochondrial	STOML2	+	0.888264
5894	13	13	13	44.2	44.2	44.2	38.33	50.363	1560700000	841810000	718920000	-0.0348548	0.304277	-0.0475383	Q9BV23;C9JNE7;C9J010	Q9BV23	Monoacylglycerol lipase ABHD6	ABHD6	-	0.231605
4577	18	18	18	46.2	46.2	46.2	58.042	81.593	2432200000	1302900000	1129300000	-0.0136109	-0.119181	0.354667	Q6UW63	Q6UW63	KDEL motif-containing protein 1	KDELC1	-	0.181868
7089	5	5	5	29.5	29.5	29.5	22.774	23.648	882870000	422760000	460110000	0.173383	0.161307	-0.114767	Q9Y6A4;H3BPA3	Q9Y6A4	Cilia- and flagella-associated protein 20	CFAP20	-	0.286084
2549	29	29	29	37.8	37.8	37.8	116.04	106.46	3353500000	1737400000	1616100000	0.00302647	0.134221	0.0824384	P06756;H7BZG1	P06756	Integrin alpha-V;Integrin alpha-V heavy chain;Integrin alpha-V light chain	ITGAV	-	0.710131
4085	10	10	10	16.1	16.1	16.1	86.829	17.998	568530000	276100000	292430000	0.305212	0.273456	-0.359071	Q15542	Q15542	Transcription initiation factor TFIID subunit 5	TAF5	-	0.115032
2143	32	32	32	69.1	69.1	69.1	65.521	295.88	15892000000	7399500000	8492800000	0.202762	0.201383	-0.185486	O60508;Q5SRN1	O60508;Q5SRN1	Pre-mRNA-processing factor 17	CDC40	-	0.201036
445	41	31	31	52.8	40.7	40.7	80.253	323.31	216000000000	112000000000	104000000000	0.146134	0.0844725	-0.012068	A0A1X7SBZ2;A0A5H1ZRQ2;A0A1W2PQ51;Q92841;A0A0U1RQJ0	A0A1X7SBZ2;A0A5H1ZRQ2;A0A1W2PQ51;Q92841	Probable ATP-dependent RNA helicase DDX17	DDX17	-	0.59449
7031	28	28	28	67.2	67.2	67.2	51.976	323.31	49086000000	25858000000	23229000000	0.0472592	0.0985544	0.0726344	Q9Y512	Q9Y512	Sorting and assembly machinery component 50 homolog	SAMM50	+	1.40944
5190	14	14	11	34.5	34.5	27.7	63.218	192.72	6493000000	3478700000	3014300000	0.0461418	0.161307	0.0109337	Q8TF68;E9PHB3;F5H8L7;F5H105;F5H0D6;F5H3Z9;F5GYZ1;F5H6N8;R4GMR4	Q8TF68;E9PHB3;F5H8L7	Zinc finger protein 384	ZNF384	-	0.601892
2822	11	11	5	55.3	55.3	27.4	23.593	76.679	20161000000	10587000000	9574200000	-0.000707108	0.134878	0.0836609	P20340;F5H3K7;C9JB90;F5GX61;C9J0I2	P20340	Ras-related protein Rab-6A	RAB6A	-	0.682724
5224	7	7	7	36.9	36.9	36.9	25.37	18.905	623590000	306620000	316970000	0.206393	0.0275787	-0.0163536	Q8WV74	Q8WV74	Nucleoside diphosphate-linked moiety X motif 8, mitochondrial	NUDT8	+	0.39961
4557	13	13	13	25.9	25.9	25.9	63.514	78.961	2225400000	1266200000	959220000	-0.126171	0.0304067	0.313136	Q6PML9;D6R9M6	Q6PML9	Zinc transporter 9	SLC30A9	+	0.200827
2547	8	8	2	36.1	36.1	11	38.177	29.574	686710000	346350000	340360000	0.286408	-0.0129412	-0.0561673	P06746;H0YBJ0;E5RIJ0;H0YBX1;E5RHZ4;H0YAV8;E5RG65	P06746;H0YBJ0	DNA polymerase beta	POLB	+	0.243691
6247	19	19	19	50	50	50	47.019	204.84	12544000000	6469100000	6074700000	-0.00404519	0.0540844	0.167215	Q9HC36;I3L443;I3L0T6	Q9HC36	rRNA methyltransferase 3, mitochondrial	RNMTL1	+	0.54292
5776	33	31	31	55.6	52	52	82.564	323.31	19333000000	9393600000	9939600000	0.30229	0.162081	-0.247198	Q9BQ39;A0A087WVC1;S4R3V4;S4R3G6	Q9BQ39;A0A087WVC1	ATP-dependent RNA helicase DDX50	DDX50	-	0.152773
6270	12	12	12	39.6	39.6	39.6	29.45	46.759	13330000000	6879400000	6450700000	0.0457225	0.0508847	0.120451	Q9HD33	Q9HD33	39S ribosomal protein L47, mitochondrial	MRPL47	+	1.02084
6166	20	19	18	22.6	22	21.4	139.27	67.648	7033400000	3652300000	3381100000	0.258338	0.126444	-0.167743	Q9H7N4	Q9H7N4	Splicing factor, arginine/serine-rich 19	SCAF1	-	0.205052
3392	29	29	29	63.7	63.7	63.7	51.294	323.31	136000000000	68452000000	67298000000	0.0528332	0.038998	0.12378	P55084;F5GZQ3;B5MD38;C9JEY0;C9JE81;C9K0M0	P55084;F5GZQ3;B5MD38	Trifunctional enzyme subunit beta, mitochondrial;3-ketoacyl-CoA thiolase	HADHB	+	0.952347
663	14	14	14	36.9	36.9	36.9	49.352	128.79	5670100000	2908300000	2761900000	0.0843364	-0.0299563	0.160427	A0A5F9ZHR7;P11117;E9PQY3;E9PHY0;B7Z7D2;A0A5F9ZH82;A0A5F9ZI20;A0A5F9ZH40;B7Z6U3	A0A5F9ZHR7;P11117;E9PQY3;E9PHY0;B7Z7D2;A0A5F9ZH82	Lysosomal acid phosphatase	ACP2	-	0.488258
1570	7	7	7	38.9	38.9	38.9	24.561	215.54	62782000000	32043000000	30739000000	0.0705267	0.132643	0.0114716	H3BV80;H3BMM9;H3BTC0;Q15287;H3BPG5;H3BMS0	H3BV80;H3BMM9;H3BTC0;Q15287;H3BPG5;H3BMS0	RNA-binding protein with serine-rich domain 1	RNPS1	-	0.75083
2959	42	41	37	77.2	74.3	67.1	56.782	323.31	273000000000	145000000000	128000000000	0.00705191	-0.00614451	0.213638	P30101	P30101	Protein disulfide-isomerase A3	PDIA3	-	0.375973
5863	24	24	24	61.2	61.2	61.2	54.022	126.81	8757000000	4905500000	3851600000	-0.142783	-0.0323444	0.389206	Q9BTU6;E9PAM4	Q9BTU6;E9PAM4	Phosphatidylinositol 4-kinase type 2-alpha	PI4K2A	-	0.153188
2323	39	39	39	45.5	45.5	45.5	116.2	237.46	11332000000	5892900000	5439500000	0.167229	0.0643311	-0.017922	O94832;K7EIG7;J3QRN6;J3KRL0;F8WEW9;A0A3B3IU30;B0I1T2	O94832;K7EIG7;J3QRN6	Unconventional myosin-Id	MYO1D	-	0.501659
6572	22	22	22	65.2	65.2	65.2	33.419	154.12	22924000000	11948000000	10975000000	0.0353423	0.0894982	0.0883928	Q9P015;E5RIZ4;E5RHF4	Q9P015;E5RIZ4	39S ribosomal protein L15, mitochondrial	MRPL15	+	1.23816
1215	10	8	8	15.4	13.2	13.2	85.197	30.227	735220000	379470000	355740000	0.0889556	0.153935	-0.0298416	E9PEP7;P08048;P17010	E9PEP7;P08048;P17010	Zinc finger Y-chromosomal protein;Zinc finger X-chromosomal protein	ZFX;ZFY	-	0.497992
2809	8	8	8	15.1	15.1	15.1	90.762	35.092	1063900000	546520000	517370000	0.0291349	0.257614	-0.0740944	P19634;B1ALD5	P19634	Sodium/hydrogen exchanger 1	SLC9A1	-	0.263874
6056	20	12	12	52.6	32.1	32.1	64.436	171.13	1654000000	816220000	837790000	0.311503	-0.0831718	-0.015783	Q9H0L4	Q9H0L4	Cleavage stimulation factor subunit 2 tau variant	CSTF2T	-	0.207717
3063	10	10	10	19.9	19.9	19.9	68.66	22.11	881640000	466090000	415550000	-0.0285723	0.107688	0.132768	P36915;A2AB27;A0A140T8Y2	P36915;A2AB27;A0A140T8Y2	Guanine nucleotide-binding protein-like 1	GNL1	-	0.531362
3419	5	5	5	62.3	62.3	62.3	7.9331	23.985	22966000000	11805000000	11161000000	0.00345838	0.145612	0.0626406	P56385	P56385	ATP synthase subunit e, mitochondrial	ATP5I	+	0.64002
3035	9	9	8	46.9	46.9	44.3	36.101	70.393	1579300000	776360000	802900000	-0.0918634	0.242938	0.0604875	P35453	P35453	Homeobox protein Hox-D13	HOXD13	-	0.266023
6442	7	7	7	29.9	29.9	29.9	34.687	33.881	1699400000	1041700000	657780000	0.195726	0.109695	-0.0939657	Q9NVM6;S4R343;H0YLQ7;H0YK99	Q9NVM6	DnaJ homolog subfamily C member 17	DNAJC17	-	0.302668
6497	12	12	12	34.9	34.9	34.9	53.601	96.964	3790800000	1891900000	1898900000	0.0226164	0.211635	-0.0237521	Q9NX61;K7EPA3;K7EQ34;U3KQT6;K7EQE7;K7EKY7;K7EJK6	Q9NX61;K7EPA3;K7EQ34;U3KQT6;K7EQE7	Transmembrane protein 161A	TMEM161A	-	0.363992
3345	10	10	10	38.2	38.2	38.2	36.249	323.31	45059000000	24229000000	20830000000	0.068602	-0.00368358	0.145111	P53597;A0A494C0D1;H7C233	P53597;A0A494C0D1	Succinyl-CoA ligase [ADP/GDP-forming] subunit alpha, mitochondrial	SUCLG1	+	0.611316
5873	8	8	8	33.5	33.5	33.5	29.411	31.431	5748500000	2990200000	2758400000	0.311387	0.024036	-0.125519	Q9BU76	Q9BU76	Multiple myeloma tumor-associated protein 2	MMTAG2	-	0.19385
3774	30	30	28	46.6	46.6	39.4	85.862	317.58	23643000000	12693000000	10950000000	0.059909	0.0321009	0.117803	Q12797;E5RHK2;A0A087WW51;A0A087WUJ2;E5RG56;E5RHJ2;G3XAN5	Q12797	Aspartyl/asparaginyl beta-hydroxylase	ASPH	-	0.961284
2405	8	8	8	41.4	41.4	41.4	26.499	38.749	5494000000	1622700000	3871300000	0.0119249	0.188528	0.0090741	O95619;F8W0J4;F8W1B9;F8VTR4	O95619;F8W0J4;F8W1B9	YEATS domain-containing protein 4	YEATS4	-	0.443264
6155	34	34	34	33.6	33.6	33.6	160.25	82.836	3706800000	2030800000	1676000000	0.324465	0.522658	-0.638491	Q9H6S0;D6RA70;D6RF50;D6R9T8	Q9H6S0	Probable ATP-dependent RNA helicase YTHDC2	YTHDC2	-	0.0634136
4150	25	25	25	28.5	28.5	28.5	131.14	113.79	2420100000	1232400000	1187800000	0.0301242	0.105142	0.0728468	Q16706	Q16706	Alpha-mannosidase 2	MAN2A1	-	1.0672
4596	7	7	7	8.5	8.5	8.5	161.69	46.182	540650000	266990000	273660000	NaN	0.419647	-0.281312	Q6YHK3	Q6YHK3	CD109 antigen	CD109	-	0.0575172
7026	45	45	44	54.6	54.6	53.6	88.583	323.31	32644000000	17257000000	15388000000	0.0578315	0.127369	0.0222879	Q9Y4W6;K7EP56	Q9Y4W6	AFG3-like protein 2	AFG3L2	+	0.811672
2592	11	11	9	40.1	40.1	34.8	31.279	323.31	58352000000	29373000000	28979000000	0.212383	0.0154976	-0.0210533	P09012;M0R268;M0R221;M0R2B8;M0QZG7;M0QXK2;M0R0G9	P09012;M0R268;M0R221;M0R2B8;M0QZG7;M0QXK2	U1 small nuclear ribonucleoprotein A	SNRPA	-	0.354613
5067	23	21	21	38.3	36.7	36.7	97.204	130.88	9846100000	4664900000	5181200000	0.0825664	0.0387171	0.0852671	Q8NDT2	Q8NDT2	Putative RNA-binding protein 15B	RBM15B	-	1.3486
1533	44	44	20	67.9	67.9	28.3	82.999	323.31	184000000000	95026000000	88598000000	0.0716254	0.0450235	0.0894361	P40939;H0YFD6;A0A2R8Y4F5	P40939;H0YFD6;A0A2R8Y4F5	Trifunctional enzyme subunit alpha, mitochondrial;Long-chain enoyl-CoA hydratase;Long chain 3-hydroxyacyl-CoA dehydrogenase	HADHA	+	1.47466
4367	11	11	11	43.6	43.6	43.6	33.3	118.28	6464000000	3452400000	3011600000	0.0461418	0.0382958	0.121644	Q5T653;C9IY40;C9JZW2;C9JZG7	Q5T653;C9IY40	39S ribosomal protein L2, mitochondrial	MRPL2	+	0.911196
6677	13	13	13	29.7	29.7	29.7	70.86	122.43	2608300000	1303500000	1304800000	-0.0803625	0.0558898	0.230516	Q9UFC0;H7C5S6;F8WDB4;H7C5N7	Q9UFC0;H7C5S6	Leucine-rich repeat and WD repeat-containing protein 1	LRWD1	-	0.279844
2766	7	7	7	33.1	33.1	33.1	35.173	19.616	381400000	208090000	173310000	0.458172	NaN	-0.32112	P17535	P17535	Transcription factor jun-D	JUND	-	0.0510139
5572	9	9	9	25.1	25.1	25.1	38.677	29.735	1691000000	906720000	784290000	0.483983	-0.24168	-0.0370308	Q96IZ7;H7C5Q0;C9J713;C9J367;C9J8Q2;C9JVB3;F8WDM0	Q96IZ7;H7C5Q0;C9J713	Serine/Arginine-related protein 53	RSRC1	-	0.107108
5895	17	17	17	52.8	52.8	52.8	43.237	192.63	16023000000	8193900000	7829200000	0.195977	0.117695	-0.108625	U3KQC1;Q9BV38;A0A0A0MQU0;K7EIR0;K7EML4;A0A087X237;K7EKX5;U3KQK3	U3KQC1;Q9BV38;A0A0A0MQU0;K7EIR0	WD repeat-containing protein 18	WDR18	-	0.273877
6633	12	9	9	16.5	14.3	14.3	95.75	34.602	1290900000	634460000	656460000	0.113167	0.211386	-0.12075	Q9UBC3	Q9UBC3	DNA (cytosine-5)-methyltransferase 3B	DNMT3B	-	0.250493
3888	19	19	14	55.8	55.8	44.8	55.102	244.88	27234000000	13776000000	13457000000	0.156267	0.194591	-0.147828	Q13547;Q5TEE2	Q13547	Histone deacetylase 1	HDAC1	-	0.224837
5194	38	38	38	54.8	54.8	54.8	92.547	323.31	56439000000	29217000000	27222000000	0.119024	0.0357646	0.0482033	Q8WTT2	Q8WTT2	Nucleolar complex protein 3 homolog	NOC3L	-	0.917892
2395	10	10	10	42.3	42.3	42.3	30.065	63.124	13825000000	7151900000	6673300000	0.0719	0.0837921	0.0472191	O95478;A0A0A0MQZ6;H0YAI9	O95478;A0A0A0MQZ6	Ribosome biogenesis protein NSA2 homolog	NSA2	-	1.61203
651	3	3	3	31.4	31.4	31.4	11.805	100.91	23470000000	11223000000	12247000000	-0.085956	0.0606008	0.22803	A0A5F9YFS9;C9JBL1;Q9Y6A9	A0A5F9YFS9;C9JBL1;Q9Y6A9	Signal peptidase complex subunit 1	SPCS1	-	0.272442
6516	17	17	17	48.8	48.8	48.8	41.859	92.965	6334800000	3201600000	3133200000	-0.176511	0.132906	0.24607	Q9NXW2;J3KPS0;V9GYN7;V9GY70	Q9NXW2;J3KPS0;V9GYN7	DnaJ homolog subfamily B member 12	DNAJB12	-	0.189403
2561	20	20	20	40.8	40.8	40.8	63.111	122.47	18514000000	9782500000	8731000000	0.181039	-0.142194	0.163494	P07686;Q5URX0;H0YA83;H0Y9B6;D6REQ8;H0Y9M3	P07686;Q5URX0	Beta-hexosaminidase subunit beta;Beta-hexosaminidase subunit beta chain B;Beta-hexosaminidase subunit beta chain A	HEXB	-	0.231906
7072	19	19	19	58.9	58.9	58.9	40.422	265.17	26231000000	13862000000	12369000000	0.198871	-0.107726	0.110402	Q9Y617	Q9Y617	Phosphoserine aminotransferase	PSAT1	-	0.269497
4816	24	24	22	51.3	51.3	48	68.062	111.75	4904000000	2431600000	2472300000	0.106348	0.153027	-0.0582473	Q86YP4;C9JMI3;C9JGN4;C9JHD7;C9JJK9;C9JVY3;V9GY85;H7C3H1;V9GYX5	Q86YP4	Transcriptional repressor p66-alpha	GATAD2A	-	0.392279
1902	6	6	6	25.2	25.2	25.2	26.534	10.43	379760000	186600000	193160000	0.0100636	0.546364	-0.355467	O14530;B8ZZX4;F8WCJ3;F8WBV5;G3XAJ4	O14530;B8ZZX4;F8WCJ3	Thioredoxin domain-containing protein 9	TXNDC9	-	0.0851171
378	5	5	5	23.3	23.3	23.3	28.603	14.791	651930000	345540000	306390000	-0.100546	0.168257	0.133147	Q9NY35;D6RHU6;D6RCR8;D6RDI6;D6RFX6;D6RCE6;D6R9S8;D6RC11;D6RA76;D6RDY1;D6RDP6;D6RIU2;A0A0R4J2F2;H0Y8T9;D6RAZ7;D6RD48;D6RCP3;D6RB31;D6R9K1	Q9NY35;D6RHU6;D6RCR8;D6RDI6;D6RFX6;D6RCE6;D6R9S8;D6RC11;D6RA76;D6RDY1;D6RDP6;D6RIU2;A0A0R4J2F2;H0Y8T9;D6RAZ7;D6RD48	Claudin domain-containing protein 1	CLDND1	-	0.291917
6251	3	3	3	2	2	2	153	3.3778	821470000	283190000	538280000	0.756425	0.885028	-1.44069	Q9HC77;F6VUX8;H0Y5L8	Q9HC77;F6VUX8	Centromere protein J	CENPJ	-	0.0280647
2501	13	13	13	83.3	83.3	83.3	24.75	323.31	108000000000	57700000000	50613000000	0.0251707	-0.00482667	0.180397	P04179;F5H4R2;F5GYZ5;F5H3C5;G8JLJ2;G5E9P6;F5GXZ9	P04179;F5H4R2;F5GYZ5;F5H3C5	Superoxide dismutase [Mn], mitochondrial	SOD2	+	0.438985
4787	17	17	17	25.2	25.2	25.2	101	71.888	1516900000	748630000	768230000	-0.0106866	0.410775	-0.1995	Q86WJ1;A0A0A0MSH9;A0A494C1F7;A0A494C1P7;A0A0A0MRH8;A0A494C179;A0A494C0J6;A0A087WTM4;A0A494C0F0;A0A494C111;A0A494C1H0;A0A494C0M4;A0A494C1I3;A0A494C0B8;A0A494C0Q0;A0A494C1S1;A0A1W2PP16;A0A087WWW4	Q86WJ1;A0A0A0MSH9;A0A494C1F7;A0A494C1P7;A0A0A0MRH8;A0A494C179	Chromodomain-helicase-DNA-binding protein 1-like	CHD1L	-	0.12699
5785	3	3	3	37.3	37.3	37.3	12.266	49.368	5296900000	2803400000	2493400000	-0.0399925	0.0716254	0.168528	Q9BQC6	Q9BQC6	Ribosomal protein 63, mitochondrial	MRPL57	+	0.416297
3236	82	82	82	46.9	46.9	46.9	241.64	323.31	41225000000	22404000000	18820000000	0.0724488	-0.0330085	0.160331	P49750;H0YIQ2;F8VU51;H0YI23;U3KQT9	P49750;H0YIQ2;F8VU51	YLP motif-containing protein 1	YLPM1	-	0.448931
4550	5	5	5	14.1	14.1	14.1	79.596	22.249	397010000	193420000	203600000	-0.0196237	NaN	0.151218	Q6PJW8	Q6PJW8	Consortin	CNST	-	0.234961
5124	10	10	10	46.8	46.8	46.8	25.384	165.56	11737000000	6089300000	5647800000	-0.0135818	0.0869197	0.12345	Q8TAE8	Q8TAE8	Growth arrest and DNA damage-inducible proteins-interacting protein 1	GADD45GIP1	+	0.601183
6005	19	19	19	28.9	28.9	28.9	104.66	50.371	2240800000	1082100000	1158800000	-0.0137566	0.0663992	0.143963	Q9BZQ6;H0Y498	Q9BZQ6	ER degradation-enhancing alpha-mannosidase-like protein 3	EDEM3	-	0.542577
3640	17	17	3	42.8	42.8	3.3	40.094	207.81	134000000000	72942000000	61292000000	0.0216219	0.113701	0.06121	Q00325	Q00325	Phosphate carrier protein, mitochondrial	SLC25A3	+	0.875002
4809	7	7	7	59.3	59.3	59.3	22.936	26.384	936730000	468730000	468000000	0.00992034	-0.0799201	0.265952	Q86Y79;A0A096LP22;C9J7Z1;A0A096LP34;A0A096LPA3	Q86Y79;A0A096LP22;C9J7Z1	Probable peptidyl-tRNA hydrolase	PTRH1	+	0.227042
1650	9	9	9	4.6	4.6	4.6	314.52	12.515	695440000	375120000	320320000	0.0123541	0.117828	NaN	O15417;H9KVB4;H7BXS9	O15417;H9KVB4	Trinucleotide repeat-containing gene 18 protein	TNRC18	-	0.363017
3397	57	57	5	59.3	59.3	7.7	136.06	323.31	118000000000	61473000000	56561000000	0.103128	0.0197731	0.0718458	P55265;A0A3B3ISX1	P55265;A0A3B3ISX1	Double-stranded RNA-specific adenosine deaminase	ADAR	-	0.934465
5743	17	16	16	32.3	31	31	81.312	70.311	992110000	487350000	504760000	0.0695647	0.137372	-0.012211	Q99661;Q5JR91;Q5JR89;H0Y5Z9	Q99661;Q5JR91;Q5JR89	Kinesin-like protein KIF2C;Kinesin-like protein	KIF2C	-	0.565166
6700	3	3	3	22.7	22.7	22.7	19.621	24.712	6619900000	3504000000	3115900000	-0.112553	0.313594	-0.00676469	Q9UHA3;H3BMQ2;H3BPF2	Q9UHA3	Probable ribosome biogenesis protein RLP24	RSL24D1	-	0.178213
2795	6	6	6	51.9	51.9	51.9	12.587	323.31	34717000000	18149000000	16568000000	0.0425042	0.0761487	0.0755353	P18859;A8MUH2	P18859;A8MUH2	ATP synthase-coupling factor 6, mitochondrial	ATP5J	+	1.54917
3552	44	44	25	58.7	58.7	40.8	104.55	323.31	25525000000	13076000000	12450000000	0.110363	0.117695	-0.033934	P63010;A0A087X253;A0A087WU93;A0A087WZQ6;A0A087WYD1;K7ERB2;K7EN71;K7EJX1;K7EJ01;A0A087WXS3;K7EKZ5	P63010;A0A087X253;A0A087WU93;A0A087WZQ6;A0A087WYD1	AP-2 complex subunit beta	AP2B1	-	0.494545
6067	3	3	3	9.6	9.6	9.6	57.65	6.7467	128060000	71598000	56463000	-0.0178113	0.147176	NaN	Q9H0W8	Q9H0W8	Protein SMG9	SMG9	-	0.239072
6239	14	14	13	51.5	51.5	46.4	36.864	202.69	5225700000	2813200000	2412400000	0.00575919	0.081067	0.106762	Q9HBH5	Q9HBH5	Retinol dehydrogenase 14	RDH14	+	0.777278
6997	3	3	3	18.9	18.9	18.9	24.777	15.827	592280000	317100000	275180000	-0.0595851	0.0443242	0.208794	Q9Y3Q3;G3V1J9;F5H4M7	Q9Y3Q3	Transmembrane emp24 domain-containing protein 3	TMED3	-	0.304701
6226	18	18	18	22	22	22	147.81	73.543	3529600000	1753900000	1775700000	0.148479	0.0354831	0.00889994	Q9HAU5	Q9HAU5	Regulator of nonsense transcripts 2	UPF2	-	0.56568
1400	7	7	7	37	37	37	17.342	180.32	34621000000	17598000000	17023000000	-0.00991647	0.0791561	0.123481	Q96A26;F8W7Q4;E9PH05	Q96A26;F8W7Q4;E9PH05	Protein FAM162A	FAM162A	+	0.614171
7106	6	6	6	18.3	18.3	18.3	54.283	22.8	332010000	175240000	156780000	0.033652	-0.272419	0.430976	Q9Y6W5;A0A590UJ74;Q9UPY6	Q9Y6W5	Wiskott-Aldrich syndrome protein family member 2	WASF2	-	0.106338
4727	7	7	7	48.7	48.7	48.7	29.282	62.288	8352300000	4324300000	4028000000	0.0308304	0.0651587	0.096175	Q7Z7H8	Q7Z7H8	39S ribosomal protein L10, mitochondrial	MRPL10	+	1.11398
5072	8	8	8	21.9	21.9	21.9	49.481	26.075	1633600000	933980000	699570000	-0.247817	0.111833	0.328109	Q8NDZ4;E7ET39;C9JY09	Q8NDZ4	Deleted in autism protein 1	C3orf58	-	0.130952
518	11	11	11	15.8	15.8	15.8	111.28	25.917	815410000	479150000	336260000	0.146003	-0.0179867	NaN	H7BXF5;A0A2R8YDB8;Q9H0E3;C9J683;C9JTJ5	H7BXF5;A0A2R8YDB8;Q9H0E3	Histone deacetylase complex subunit SAP130	SAP130	-	0.238046
4472	3	3	3	28	28	28	18.262	5.1319	216610000	117020000	99584000	NaN	0.218843	-0.0912598	Q6ICB0	Q6ICB0	Desumoylating isopeptidase 1	DESI1	-	0.124061
4502	12	12	12	46.4	46.4	46.4	38.46	62.958	3593800000	1816500000	1777300000	0.0736831	0.0319598	0.0853742	Q6P087;C9JM75;H7C454;H7C2C3;H7C1H7;H7C0K7	Q6P087;C9JM75;H7C454	RNA pseudouridylate synthase domain-containing protein 3	RPUSD3	+	1.22817
4510	5	5	5	41.4	41.4	41.4	15.947	55.078	5239300000	2623800000	2615500000	0.109026	-0.0508162	0.132372	Q6P1L8	Q6P1L8	39S ribosomal protein L14, mitochondrial	MRPL14	+	0.414747
5928	11	11	11	41.7	41.7	41.7	39.125	61.165	2461100000	1275900000	1185100000	-0.000144301	0.00561564	0.184113	Q9BW91;D6RAW2;H7C386;D6R8Z6	Q9BW91;D6RAW2;H7C386	ADP-ribose pyrophosphatase, mitochondrial	NUDT9	+	0.391721
6587	7	7	7	48.6	48.6	48.6	16.073	47.136	9915600000	5095200000	4820400000	0.0237522	0.024887	0.140603	Q9P0M9;D6RAN8;H7C5U8;D6RE11;B3KN43	Q9P0M9;D6RAN8;H7C5U8	39S ribosomal protein L27, mitochondrial	MRPL27	+	0.610496
2880	16	16	16	57.8	57.8	57.8	28.908	323.31	49237000000	25383000000	23854000000	0.0422241	0.102053	0.0441368	P24539;Q5QNZ2	P24539;Q5QNZ2	ATP synthase F(0) complex subunit B1, mitochondrial	ATP5F1	+	1.06863
3466	20	20	20	59.1	59.1	59.1	47.371	158.9	15955000000	8112500000	7842500000	0.0475383	-0.109079	0.249393	P61158;B4DXW1;F8WDR7;Q9P1U1;F8WEW2;F8WE84;A0A0A0MTI9;H7C4J1;C9IZN3;Q9C0K3	P61158;B4DXW1	Actin-related protein 3	ACTR3	-	0.216453
3613	3	3	3	39.1	39.1	39.1	10.688	29.105	3062000000	1995000000	1067000000	-0.0545421	-0.0754288	0.317391	P82921	P82921	28S ribosomal protein S21, mitochondrial	MRPS21	+	0.17208
2554	10	10	10	36.6	36.6	36.6	20.863	47.203	53207000000	32121000000	21086000000	0.209765	0.0840642	-0.108357	P07305	P07305	Histone H1.0;Histone H1.0, N-terminally processed	H1F0	-	0.242053
4708	20	19	18	34.4	33.2	33.2	74.316	253.69	13174000000	6905400000	6268900000	0.0875986	0.0433446	0.053913	Q7Z4V5;M0R0J3;K7EPS6;K7ERA4;A0A087WT54;A0A087WX58;A0A087WZ99	Q7Z4V5	Hepatoma-derived growth factor-related protein 2	HDGFRP2	-	1.3582
3456	4	4	4	21.7	21.7	21.7	20.313	33.895	9674900000	4700200000	4974700000	0.0139266	0.0265876	0.144218	P61009	P61009	Signal peptidase complex subunit 3	SPCS3	-	0.559135
5991	29	29	29	75.9	75.9	75.9	48.117	291.63	34292000000	18017000000	16275000000	0.0110662	0.0751904	0.0984129	Q9BZE1;S4R369;A6NHR2;H0Y4J2	Q9BZE1;S4R369	39S ribosomal protein L37, mitochondrial	MRPL37	+	0.846061
643	34	34	28	46.3	46.3	37.9	96.9	151.01	5732300000	2956100000	2776100000	0.124593	0.0361869	0.0229766	A0A590UJK3;Q14BN4;A0A5F9VB99;H7C3M8;A0A590UJS6;A0A590UJU9;H7BZK0;B7Z964;A0A590UJT5;A0A590UJ16;H7BZW9;A0A590UJG7	A0A590UJK3;Q14BN4;A0A5F9VB99;H7C3M8;A0A590UJS6;A0A590UJU9;H7BZK0	Sarcolemmal membrane-associated protein	SLMAP	-	0.710383
6950	24	24	24	45.6	45.6	45.6	96.914	291.84	6293500000	3112900000	3180600000	0.181802	0.263034	-0.26123	Q9Y2X9	Q9Y2X9	Zinc finger protein 281	ZNF281	-	0.128858
5871	7	7	7	54.9	54.9	54.9	20.35	113.73	14140000000	7530700000	6609100000	0.0423643	0.0143553	0.126848	Q9BU61	Q9BU61	NADH dehydrogenase [ubiquinone] 1 alpha subcomplex assembly factor 3	NDUFAF3	+	0.673571
1944	7	7	7	10.2	10.2	10.2	105.99	12.688	336530000	182490000	154040000	0.0465609	-0.155968	0.29267	O14939;I3L222;I3L1F3	O14939;I3L222;I3L1F3	Phospholipase D2	PLD2	-	0.16491
911	10	10	10	34.8	34.8	34.8	31.884	45.755	6282400000	3498900000	2783500000	0.0284277	0.208143	-0.0535284	Q9BQ75;C9J384;H7C515	Q9BQ75;C9J384	Protein CMSS1	CMSS1	-	0.290288
3160	33	33	33	46.1	46.1	46.1	89.301	323.31	89211000000	44067000000	45144000000	0.0297002	0.0663992	0.086584	P46087;F5H5X6;F5GWB7;F5H709;F5GYR3;F5H359;F5H8G6	P46087	Probable 28S rRNA (cytosine(4447)-C(5))-methyltransferase	NOP2	-	1.17198
5123	14	14	14	35.1	35.1	35.1	45.777	70.822	3172100000	1505000000	1667200000	0.0861043	0.0140695	0.0822093	Q8TAD8	Q8TAD8	Smad nuclear-interacting protein 1	SNIP1	-	0.915061
5757	45	45	45	66.5	66.5	66.5	85.424	323.31	178000000000	96292000000	81678000000	0.0398403	-0.0287195	0.170751	Q99798;A2A274	Q99798;A2A274	Aconitate hydratase, mitochondrial	ACO2	+	0.388268
4469	10	10	10	81.4	81.4	81.4	17.745	237.71	40243000000	22111000000	18132000000	-0.00424777	0.00446549	0.178878	Q6IAA8;F5GX19;F5H3Y3;H0YFI1;F5H479	Q6IAA8;F5GX19;F5H3Y3;H0YFI1;F5H479	Ragulator complex protein LAMTOR1	LAMTOR1	-	0.374389
6484	5	5	5	32.4	32.4	32.4	19.657	11.986	1989400000	997870000	991490000	0.0500489	0.207518	-0.0786098	Q9NX00	Q9NX00	Transmembrane protein 160	TMEM160	-	0.262961
4965	8	8	8	51.4	51.4	51.4	15.996	281.91	17348000000	9200600000	8147600000	0.0209111	0.00748262	0.150369	Q8N4Q1	Q8N4Q1	Mitochondrial intermembrane space import and assembly protein 40	CHCHD4	+	0.493499
7002	8	8	8	33.2	33.2	33.2	23.661	279.36	31227000000	16262000000	14965000000	0.11929	0.0097772	0.0495764	X6R700;Q9Y3Y2;A0A087X1B7;Q5T7Y7	X6R700;Q9Y3Y2;A0A087X1B7	Chromatin target of PRMT1 protein	CHTOP	-	0.690653
4845	17	17	16	47.2	47.2	44.4	60.636	77.404	2433600000	1226800000	1206700000	0.0473989	0.351967	-0.220825	Q8IVW6;H3BQ92	Q8IVW6	AT-rich interactive domain-containing protein 3B	ARID3B	-	0.122909
1977	12	12	12	43.7	43.7	43.7	34.333	52.017	3115100000	1625300000	1489800000	0.140779	-0.145653	0.183163	O15144;C9JTV5;G5E9J0;H7C3F9;G5E9S7	O15144	Actin-related protein 2/3 complex subunit 2	ARPC2	-	0.205453
861	37	37	37	51	51	51	86.604	255.07	42945000000	22897000000	20048000000	0.00403388	0.11023	0.0638162	B7Z6D5;Q96GQ7;A0A087X059;A0A087WYH5	B7Z6D5;Q96GQ7	Probable ATP-dependent RNA helicase DDX27	DDX27	-	0.714008
4501	25	25	25	54.7	54.7	54.7	78.576	206.77	3986600000	1959200000	2027400000	0.183455	-0.000779292	-0.00489682	Q6NZY4;F5H6J5;F5GX80;F5GYI9	Q6NZY4	Zinc finger CCHC domain-containing protein 8	ZCCHC8	-	0.35584
3058	23	23	23	57.5	57.5	57.5	50.151	323.31	36820000000	18431000000	18389000000	0.0951818	-0.0403633	0.122727	P36551;H0YA22;D6RER6	P36551	Oxygen-dependent coproporphyrinogen-III oxidase, mitochondrial	CPOX	+	0.442234
538	43	43	43	28.3	28.3	28.3	268.84	229.47	2739400000	1334600000	1404800000	-0.0430363	0.146003	0.0744562	Q5VWN6;A0A2R8YH03;J3KPH3	Q5VWN6;A0A2R8YH03	Protein FAM208B	FAM208B	-	0.402877
2656	11	11	6	55.3	55.3	24.3	23.408	100.73	10912000000	5141100000	5770500000	0.0535284	0.156785	-0.0330883	P11234;C9J6B1;C9JQB3;C9JYR1;F8WEQ6	P11234;C9J6B1;C9JQB3	Ras-related protein Ral-B	RALB	-	0.404123
4422	10	10	10	73	73	73	21.666	29.262	1067000000	570550000	496480000	-0.00387162	-0.166292	0.346903	Q5W111	Q5W111	SPRY domain-containing protein 7	SPRYD7	-	0.13385
1950	18	18	18	36.2	36.2	36.2	70.038	158.69	5891900000	3632500000	2259400000	0.00848693	-0.00592725	0.174166	O14967;D6RAZ4	O14967	Calmegin	CLGN	-	0.381746
3396	11	11	11	48.3	48.3	48.3	40.545	30.872	891350000	461630000	429730000	1.1398	-0.764444	-0.1995	P55263;A0A5K1VW54;A0A5K1VW94;A0A5F9ZH31;A0A5F9ZH72;A0A5F9ZHJ1;A0A5F9ZGZ8;A0A5F9ZH83;A0A5F9ZH76	P55263;A0A5K1VW54;A0A5K1VW94;A0A5F9ZH31;A0A5F9ZH72;A0A5F9ZHJ1	Adenosine kinase	ADK	-	0.0330182
6779	18	18	18	62.3	62.3	62.3	27.56	193.78	25441000000	13244000000	12197000000	-0.000331879	0.183836	-0.007913	Q9UKD2	Q9UKD2	mRNA turnover protein 4 homolog	MRTO4	-	0.347701
894	3	3	3	56.2	56.2	56.2	8.0572	82.933	1293600000	638420000	655220000	0.0211954	0.102725	0.0501737	B9A057;Q86WW8	B9A057;Q86WW8	Cytochrome c oxidase assembly factor 5	COA5	+	0.867963
7042	5	5	5	65.2	65.2	65.2	10.378	163.58	22482000000	12332000000	10150000000	0.0603242	0.0100636	0.1031	Q9Y5J7;A0A1W2PRH9;A0A1W2PQS5;G3V502;G3V2F3	Q9Y5J7;A0A1W2PRH9;A0A1W2PQS5;G3V502	Mitochondrial import inner membrane translocase subunit Tim9	TIMM9	+	0.784011
1674	5	5	5	24.1	24.1	24.1	25.824	71.285	3213700000	1662900000	1550800000	0.248171	0.016211	-0.0915306	I3L4A1;Q96FZ7;I3L4G8;I3L3E4	I3L4A1;Q96FZ7;I3L4G8;I3L3E4	Charged multivesicular body protein 6	CHMP6	-	0.205216
6971	7	7	7	37.6	37.6	37.6	26.005	42.95	20575000000	10583000000	9991700000	0.0441843	0.11023	0.0180013	Q9Y3A6;B1AKT3;M0R072	Q9Y3A6;B1AKT3	Transmembrane emp24 domain-containing protein 5	TMED5	-	0.766396
6324	8	8	8	54.5	54.5	54.5	25.249	219.94	7812300000	3923000000	3889300000	0.111165	0.090718	-0.0297002	Q9NQT4;M0R050;M0R102;M0R289	Q9NQT4;M0R050	Exosome complex component RRP46	EXOSC5	-	0.492752
4496	2	2	2	12.5	12.5	12.5	52.075	8.8804	736120000	405150000	330970000	-0.0762499	-0.0662914	0.314553	Q6NUT3;A0A087WU85;A0A0A0MS91;K7EQ22;K7EJS5	Q6NUT3;A0A087WU85;A0A0A0MS91;K7EQ22;K7EJS5	Major facilitator superfamily domain-containing protein 12	MFSD12	-	0.155271
6684	15	15	15	48.2	48.2	48.2	47.996	81.881	1542200000	912120000	630090000	0.293488	-0.20219	0.0805913	Q9UGI8;F8W7T0;H7BYK1;F8WDI4	Q9UGI8	Testin	TES	-	0.13763
72	90	90	69	60.2	60.2	49.4	192.06	323.31	219000000000	110000000000	110000000000	0.234747	0.0213375	-0.0844725	A0A087WVQ6;Q00610;J3KS13;K7EJJ5;J3KSQ2;J3QL20;J3KRF5;F5H5N6	A0A087WVQ6;Q00610	Clathrin heavy chain;Clathrin heavy chain 1	CLTC	-	0.218745
3028	7	7	7	68.6	68.6	68.6	13.569	123.3	5854500000	3102300000	2752200000	0.107956	0.241108	-0.177854	P35244;B5MC59	P35244;B5MC59	Replication protein A 14 kDa subunit	RPA3	-	0.161396
2235	12	12	12	74.5	74.5	74.5	29.763	323.31	21253000000	11107000000	10145000000	0.0441843	0.000721115	0.126155	O75431;C9JNK6;C9JAZ1;F8WE26	O75431;C9JNK6;C9JAZ1	Metaxin-2	MTX2	+	0.583099
5628	9	9	9	33.9	33.9	33.9	36.231	35.876	1617700000	777270000	840450000	0.513895	0.0363276	-0.379399	Q96NB2;R4GMR9;R4GN74;R4GNC2;R4GN63;A0A1B0GX61;R4GMW0;A0A0C4DGR6;R4GMS6	Q96NB2;R4GMR9;R4GN74;R4GNC2;R4GN63;A0A1B0GX61;R4GMW0;A0A0C4DGR6	Sideroflexin-2	SFXN2	+	0.0727057
461	25	25	25	59.3	59.3	59.3	55.938	323.31	71752000000	38143000000	33608000000	0.0251707	0.159888	-0.0143553	A0A286YF22;O43175;A0A2C9F2M7;A0A286YFA2;A0A286YFL2;A0A286YFM8;A0A286YF78;A0A286YFC8;A0A286YFB2;A0A286YER3;A0A286YF34;A0A286YFE1;A0A286YFF3;A0A286YFK5	A0A286YF22;O43175;A0A2C9F2M7;A0A286YFA2;A0A286YFL2	D-3-phosphoglycerate dehydrogenase	PHGDH	-	0.405082
4082	9	9	9	12.3	12.3	12.3	137.75	23.887	360790000	182280000	178510000	0.0666747	0.188274	-0.0843364	Q15477;H7C5N0;B4E0B4;H7C4L3	Q15477	Helicase SKI2W	SKIV2L	-	0.263074
5380	26	26	18	55.5	55.5	32.5	70.737	301.7	34870000000	18177000000	16693000000	0.0519985	0.0469799	0.0716031	Q969Z0;C9J7P5;C9IZN7;C9J5A2;C9J347;C9J618	Q969Z0	Protein TBRG4	TBRG4	+	1.76927
1677	27	27	27	26.9	26.9	26.9	160.44	110.17	2487600000	1385100000	1102500000	-0.051459	0.150949	0.0710726	I3L4X2;P33527;A0A0A0MS99	I3L4X2;P33527;A0A0A0MS99	Multidrug resistance-associated protein 1	ABCC1	-	0.360516
6809	25	21	21	25.6	22.5	22.5	135.74	49.99	1941900000	1133400000	808520000	-0.0491882	0.00446549	0.215261	Q9ULD4;E9PI60;E9PSF3;H0Y7B4;F6XDC4;H0Y7I6;E9PJ12;A8WI61	Q9ULD4;E9PI60	Bromodomain and PHD finger-containing protein 3	BRPF3	-	0.256346
5886	11	11	11	43	43	43	27.049	35.429	1972500000	1058800000	913670000	-0.01265	0.17645	0.0063908	Q9BUP3;E9PI87	Q9BUP3;E9PI87	Oxidoreductase HTATIP2	HTATIP2	+	0.35172
6644	21	21	21	48.7	48.7	48.7	68.722	133.67	3890800000	1947700000	1943200000	0.123269	0.0247452	0.0220095	Q9UBL3;F5H8F7;H0YBF6;H0YAQ0;E5RHM1;E5RFH5	Q9UBL3;F5H8F7	Set1/Ash2 histone methyltransferase complex subunit ASH2	ASH2L	-	0.636506
6061	21	21	21	55.2	55.2	55.2	50.646	323.31	31738000000	15990000000	15748000000	0.0809305	0.113034	-0.024036	Q9H0S4;F5H1N9	Q9H0S4	Probable ATP-dependent RNA helicase DDX47	DDX47	-	0.516268
5975	11	11	10	43.1	43.1	40.1	30.243	174.27	13859000000	7245000000	6614300000	-0.0155346	0.0382958	0.146851	Q9BYD2;Q5SZR1;A0A1W2PQB6;A0A1W2PS92;A0A1W2PPE5	Q9BYD2;Q5SZR1	39S ribosomal protein L9, mitochondrial	MRPL9	+	0.445999
2911	10	7	7	31.7	21.9	21.9	43.135	19.667	794530000	413600000	380920000	0.233643	0.201759	-0.266757	P27361;B3KR49;E9PBK7;E9PQW4;E9PJF0;H0YEX6;E9PRH7;H0YDH9;Q16659	P27361;B3KR49;E9PBK7;E9PQW4;E9PJF0;H0YEX6;E9PRH7	Mitogen-activated protein kinase 3;Mitogen-activated protein kinase	MAPK3	-	0.118417
7078	13	13	11	59.5	59.5	52.3	29.6	48.112	2843700000	1438200000	1405400000	0.103665	0.0257376	0.0389101	Q9Y657;Q5JUX0;A0A1W2PR54	Q9Y657	Spindlin-1	SPIN1	-	0.838105
4936	51	51	51	31.8	31.8	31.8	244.29	175.13	4673100000	2448800000	2224300000	0.272143	0.0207689	-0.124725	Q8N201;H7C582	Q8N201	Integrator complex subunit 1	INTS1	-	0.169788
2915	28	28	28	53.6	53.6	53.6	68.137	323.31	12559000000	6497200000	6062000000	0.0446039	0.251931	-0.129217	P27694;I3L4R8;I3L2M5;I3L524	P27694;I3L4R8	Replication protein A 70 kDa DNA-binding subunit;Replication protein A 70 kDa DNA-binding subunit, N-terminally processed	RPA1	-	0.178503
835	18	18	2	23.6	23.6	2.5	104.71	77.274	2676700000	1344100000	1332600000	-0.0522516	0.0104934	0.208761	B4E2Q0;P98194;H0Y8X9;H0Y9S7;D6RGE9;D6REJ1;D6RHV9;D6R9U9	B4E2Q0;P98194	Calcium-transporting ATPase;Calcium-transporting ATPase type 2C member 1	ATP2C1	-	0.257676
5901	3	3	3	20.9	20.9	20.9	12.017	10.36	1360000000	731330000	628620000	-0.199388	0.0289935	0.337339	Q9BV81	Q9BV81	ER membrane protein complex subunit 6	EMC6	-	0.122225
4243	24	24	24	67.5	67.5	67.5	47.137	323.31	65023000000	33446000000	31576000000	0.0441843	0.112233	0.010454	Q53H12;E9PC15;A0A3B3ITD0;A0A3B3ISZ0;A0A3B3ISY9;A0A0G2JLG5;E9PG39;A0A3B3ITX7;A0A3B3IS09;A0A3B3ITV0;A0A3B3IUC9;A0A0G2JLD0;A0A3B3IRM6;F8WDD1	Q53H12;E9PC15;A0A3B3ITD0;A0A3B3ISZ0;A0A3B3ISY9;A0A0G2JLG5;E9PG39	Acylglycerol kinase, mitochondrial	AGK	+	0.689878
3686	95	95	21	56.8	56.8	13.6	183.26	323.31	139000000000	70404000000	68535000000	0.0663992	0.205518	-0.10541	Q02880	Q02880	DNA topoisomerase 2-beta	TOP2B	-	0.221854
1690	3	3	3	12.4	12.4	12.4	29.04	3.3289	446060000	165350000	280710000	0.301822	-0.191969	NaN	O14618;J3KNF4;E9PP76	O14618;J3KNF4;E9PP76	Copper chaperone for superoxide dismutase;Superoxide dismutase [Cu-Zn]	CCS	-	0.0651774
5869	10	10	5	48.9	48.9	27.3	29.537	158.61	8218400000	4426400000	3792100000	0.0807941	-0.0141207	0.0979186	Q9BTZ2;F5GWZ1;E9PFL3;A0A087WXI8;P0CG22;H0YNP7	Q9BTZ2	Dehydrogenase/reductase SDR family member 4	DHRS4	+	0.591701
6422	7	7	7	65.2	65.2	65.2	18.609	27.3	639890000	351280000	288620000	NaN	-0.178829	0.288523	Q9NV35	Q9NV35	Probable 8-oxo-dGTP diphosphatase NUDT15	NUDT15	-	0.0689324
3130	102	102	101	76.6	76.6	76.1	157.9	323.31	370000000000	199000000000	172000000000	-0.0047253	0.0167816	0.151378	P42704;A0A0C4DG06;B8ZZ38;C9JCA9;H7C3W8	P42704	Leucine-rich PPR motif-containing protein, mitochondrial	LRPPRC	+	0.419348
5181	56	56	56	39.2	39.2	39.2	205.11	323.31	46970000000	24972000000	21998000000	0.0499095	0.124328	-0.012068	Q8TEM1	Q8TEM1	Nuclear pore membrane glycoprotein 210	NUP210	-	0.517199
4241	24	24	24	45.4	45.4	45.4	79.835	135.9	6416000000	3287100000	3129000000	0.0294175	0.147176	-0.014641	Q53GS7	Q53GS7	Nucleoporin GLE1	GLE1	-	0.420274
4483	9	6	6	14.7	11.2	11.2	109.28	7.201	84381000	41321000	43060000	-0.17171	0.279174	NaN	Q6N043;H0YLA6;H0YL38	Q6N043;H0YLA6;H0YL38	Zinc finger protein 280D	ZNF280D	-	0.0700471
4943	6	6	6	49	49	49	28.898	13.163	647100000	336350000	310750000	-0.0948494	0.233888	0.0219215	Q8N2K1;B1AMF0;A6NGS0;D6RD90;D6RB84;D6RA15;B1AMF1;D6RC43	Q8N2K1;B1AMF0;A6NGS0	Ubiquitin-conjugating enzyme E2 J2	UBE2J2	-	0.198475
2789	9	9	9	34.2	34.2	34.2	43.239	38.89	508200000	264710000	243490000	-0.00118347	-0.0534937	0.215529	P18615;A0A0A0MT02;A0A0A0MSN9;A0A0G2JI50;E9PD43;A2ABK4;E7ENC7;E7EWR7	P18615;A0A0A0MT02;A0A0A0MSN9;A0A0G2JI50;E9PD43	Negative elongation factor E	NELFE	-	0.235218
6999	26	26	26	33	33	33	84.918	189.84	40457000000	20965000000	19492000000	0.0486547	0.0394191	0.072331	Q9Y3T9	Q9Y3T9	Nucleolar complex protein 2 homolog	NOC2L	-	1.4949
2899	19	19	19	49.3	49.3	49.3	53.5	323.31	152000000000	76574000000	75150000000	0.143524	-0.0310025	0.0474874	P26368;K7ENG2;K7ELP8	P26368;K7ENG2	Splicing factor U2AF 65 kDa subunit	U2AF2	-	0.39645
2709	16	16	15	42.7	42.7	40.7	58.489	82.348	3504200000	1822700000	1681600000	0.100036	0.160275	-0.100305	P14373;A0A0G2JIZ4;A0A140T9B9;A0A140T9N6;A0A140T9V9;H0Y551;A0A140T9Q6	P14373;A0A0G2JIZ4	Zinc finger protein RFP	TRIM27	-	0.24555
3516	5	5	5	54.6	54.6	54.6	13.281	172.46	36531000000	18077000000	18454000000	0.163756	0.0082	-0.012068	P62314;J3QLI9;J3QLR7	P62314;J3QLI9	Small nuclear ribonucleoprotein Sm D1	SNRPD1	-	0.358019
4323	16	16	16	37.5	37.5	37.5	72.235	82.83	6079600000	3192100000	2887500000	-0.0638766	0.142087	0.0807896	Q5SNT2;H0Y4R5;H0Y994	Q5SNT2;H0Y4R5	Transmembrane protein 201	TMEM201	-	0.321578
5947	12	12	12	13	13	13	164.21	13.705	785050000	438640000	346410000	0.345396	-0.239481	NaN	Q9BXF3;A0A087WT21;B7WPH3;A0A0R4J2E1	Q9BXF3;A0A087WT21;B7WPH3;A0A0R4J2E1	Cat eye syndrome critical region protein 2	CECR2	-	0.0525905
1099	21	21	21	63.3	63.3	63.3	38.673	211.7	7337200000	3678000000	3659200000	-0.0190534	-0.0335105	0.21093	Q9P2W9;D6RF48;D6RC71	Q9P2W9;D6RF48	Syntaxin-18	STX18	-	0.2414
6785	5	5	3	36.4	36.4	25.7	15.847	54.361	2191400000	1096500000	1094900000	0.0440444	0.166587	-0.0528332	Q9UKK6	Q9UKK6	NTF2-related export protein 1	NXT1	-	0.305829
4608	58	58	58	26.4	26.4	26.4	343.55	323.31	11407000000	5148000000	6258600000	0.0500489	0.00719549	0.100314	Q6ZRS2;A0A0A0MS59;A0A0C4DFX4;A0A087X0E3	Q6ZRS2;A0A0A0MS59;A0A0C4DFX4	Helicase SRCAP	SRCAP	-	0.720709
1664	4	4	4	22.1	22.1	22.1	21.414	2.0158	19883000000	10314000000	9568800000	0.143132	0.0359054	-0.0214797	I3L265;Q8N4S7;I3L1A2	I3L265;Q8N4S7;I3L1A2	Progestin and adipoQ receptor family member 4	PAQR4	-	0.408947
5320	19	18	18	68.8	67	67	44.155	219.72	5026800000	2588700000	2438100000	0.0533895	0.173767	-0.0699771	Q92785;J3KMZ8;E9PN04	Q92785;J3KMZ8	Zinc finger protein ubi-d4	DPF2	-	0.272361
6857	12	12	12	52.1	52.1	52.1	35.236	81.183	4258000000	2116200000	2141800000	0.214871	0.23952	-0.29725	Q9UNQ2;A0A494C0G7;A0A0C4DGB1;D6RCL3	Q9UNQ2;A0A494C0G7;A0A0C4DGB1;D6RCL3	Probable dimethyladenosine transferase	DIMT1	-	0.100785
4277	8	8	8	15.2	15.2	15.2	55.447	37.816	11597000000	5615300000	5982200000	0.0374524	-0.00731859	0.126896	Q5I7T1;Q5BKT4;F8VWA9;F5H5T2;F8VXJ0;F5GZZ6	Q5I7T1;Q5BKT4	Putative Dol-P-Glc:Glc(2)Man(9)GlcNAc(2)-PP-Dol alpha-1,2-glucosyltransferase;Dol-P-Glc:Glc(2)Man(9)GlcNAc(2)-PP-Dol alpha-1,2-glucosyltransferase	ALG10B;ALG10	-	0.500568
308	19	19	19	63.7	63.7	63.7	40.183	323.31	31364000000	14746000000	16617000000	0.0720372	0.0497701	0.0343523	A0A0C4DGA2;O75521;F1LLU7;F8WAW4;C9JB63;F8W6J1	A0A0C4DGA2;O75521;F1LLU7	Enoyl-CoA delta isomerase 2, mitochondrial	ECI2	+	1.38265
6961	15	15	15	52.6	52.6	52.6	37.763	248.74	8092200000	4311900000	3780200000	-0.0797067	-0.0226541	0.258253	Q9Y375;H0YL22;H0YNN4;H0YNB7	Q9Y375;H0YL22;H0YNN4;H0YNB7	Complex I intermediate-associated protein 30, mitochondrial	NDUFAF1	+	0.175125
1708	16	16	16	57.4	57.4	57.4	33.239	323.31	245000000000	127000000000	119000000000	0.00891703	0.0513026	0.0952962	J3KPX7;Q99623;F5GY37;F5GWA7;F5H3X6;F5H0C5;F5H2D2	J3KPX7;Q99623;F5GY37;F5GWA7;F5H3X6	Prohibitin-2	PHB2	+	0.761473
4898	25	25	25	48.2	48.2	48.2	83.069	140.12	6091000000	3258200000	2832800000	0.0136409	-0.0670922	0.207628	Q8IYQ7	Q8IYQ7	Threonine synthase-like 1	THNSL1	+	0.227058
4639	9	9	7	12.7	12.7	11.9	113.09	117.62	236510000	127720000	108780000	0.308477	0.225152	-0.379954	Q75QN2;J3KNV5;H0YBS1;E5RJF0;E5RG48;H0YBQ1;E5RIN8;E5RJL5;H0YC12	Q75QN2;J3KNV5;H0YBS1	Integrator complex subunit 8	INTS8	-	0.0781553
7041	7	7	7	85.4	85.4	85.4	11.586	84.454	3550800000	1929400000	1621400000	0.000144286	-0.0111518	0.164124	Q9Y5J6;F2Z2B0	Q9Y5J6	Mitochondrial import inner membrane translocase subunit Tim10 B	TIMM10B	+	0.334784
1794	7	7	7	63.1	63.1	63.1	11.133	154.09	14843000000	7697900000	7145100000	-0.0254119	0.0626743	0.114957	L0R6Q1	L0R6Q1		SLC35A4		0.467147
3609	19	19	19	49.1	49.1	49.1	48.006	119.54	15118000000	8077600000	7040900000	0.0142124	-0.0328019	0.170605	P82675	P82675	28S ribosomal protein S5, mitochondrial	MRPS5	+	0.304086
1867	12	12	12	75.8	75.8	75.8	17.561	192.22	33339000000	16063000000	17276000000	0.0511633	0.0792927	0.0213504	O00422;H7BZW6;U3KPY7;U3KQ12	O00422;H7BZW6;U3KPY7	Histone deacetylase complex subunit SAP18	SAP18	-	1.02633
2239	4	4	4	17.7	17.7	17.7	23.306	7.5552	1279200000	612030000	667220000	0.267476	-0.0433039	-0.0736831	O75446	O75446	Histone deacetylase complex subunit SAP30	SAP30	-	0.160786
5972	5	5	5	28.2	28.2	28.2	21.405	212.82	4439100000	2350700000	2088500000	0.0291349	-0.0741525	0.194955	Q9BYC8;H7BZU9;B3KQX1	Q9BYC8	39S ribosomal protein L32, mitochondrial	MRPL32	+	0.22991
5223	7	7	7	14.9	14.9	14.9	43.967	6.7306	197350000	110950000	86401000	0.142609	-0.00466741	0.010643	Q8WV60;F6S289;D6RGK0;B7Z8R2;D6RIZ0;E5RHU2	Q8WV60;F6S289;D6RGK0	Pentatricopeptide repeat-containing protein 2, mitochondrial	PTCD2	+	0.397457
5243	9	9	9	32.3	32.3	32.3	32.544	49.692	7158000000	3759100000	3398900000	-0.0171688	0.0749164	0.0902499	Q8WWC4;H7C0V0	Q8WWC4;H7C0V0	Uncharacterized protein C2orf47, mitochondrial	C2orf47	+	0.554099
3664	48	48	48	65.6	65.6	65.6	100.83	323.31	28295000000	14836000000	13459000000	0.0894982	0.139208	-0.0809306	Q01780;K7EJ37	Q01780	Exosome component 10	EXOSC10	-	0.270124
1911	27	27	27	31.7	31.7	31.7	130.16	173.31	4065000000	2221500000	1843500000	0.0476779	0.0060466	0.0928325	O14617;A0A2R8Y611;A0A2R8Y4J3;A0A087WYN6;K7ERW8	O14617;A0A2R8Y611	AP-3 complex subunit delta-1	AP3D1	-	0.719962
6024	2	2	2	21.1	21.1	21.1	21.983	6.2407	205150000	132460000	72690000	-0.542311	-0.265032	0.953886	Q9GZP1;V9GYN1	Q9GZP1;V9GYN1	Neurensin-2	NRSN2	-	0.0338352
3287	15	15	15	50.1	50.1	50.1	42.794	226.87	19845000000	10784000000	9061400000	-0.0360672	0.0230425	0.159218	P51553;G5E9Q7;E7EQB8;E9PF84;H7C1W2;H0Y5Q7	P51553;G5E9Q7;E7EQB8;E9PF84;H7C1W2	Isocitrate dehydrogenase [NAD] subunit gamma, mitochondrial;Isocitrate dehydrogenase [NAD] subunit, mitochondrial	IDH3G	+	0.311533
600	32	32	28	23.1	23.1	21	225.28	170.64	2243400000	1184400000	1059000000	0.246834	0.037593	-0.139077	A0A3F2YNX6;Q92794;A0A3B3IS53;A5PLL3;A0A3B3ITI3;A0A3B3ISU5;C9JJY6;A0A3B3ISZ3;J3KQY6;C8C3P2;E9PDV3;Q92784;Q92782	A0A3F2YNX6;Q92794;A0A3B3IS53;A5PLL3;A0A3B3ITI3	Histone acetyltransferase KAT6A;Histone acetyltransferase	KAT6A;MYST3	-	0.150964
5499	2	2	2	12	12	12	24.15	15.466	720570000	321390000	399180000	0.220082	0.566961	-0.641731	Q96F25	Q96F25	UDP-N-acetylglucosamine transferase subunit ALG14 homolog	ALG14	-	0.0432989
1630	3	3	3	12.8	12.8	12.8	29.105	9.2988	203550000	107640000	95916000	0.215865	-0.11904	NaN	H7C268;Q9H0V1	H7C268;Q9H0V1	Transmembrane protein 168	TMEM168	-	0.0857458
2562	7	7	6	27	27	24.9	37.564	52.355	1149600000	580010000	569640000	-0.14741	0.114234	0.177409	P07711;Q5T8F0	P07711;Q5T8F0	Cathepsin L1;Cathepsin L1 heavy chain;Cathepsin L1 light chain	CTSL	-	0.169745
1448	8	8	8	14.9	14.9	14.9	71.535	51.907	1298000000	671060000	626950000	0.326192	-0.132942	-0.0494913	G3XAC1;Q9BXS9;A0A0C4DFT5;F8W9I8;C9J6Y3;C9JKR6;H7BZ36	G3XAC1;Q9BXS9;A0A0C4DFT5;F8W9I8;C9J6Y3;C9JKR6	Solute carrier family 26 member 6	SLC26A6	-	0.115397
4072	38	38	38	59	59	59	73.584	323.31	34689000000	18483000000	16205000000	0.0464211	0.00100953	0.0960979	Q15397;S4R3K8	Q15397	Pumilio domain-containing protein KIAA0020	KIAA0020	-	0.650584
5146	15	15	15	59.7	59.7	59.7	35.386	144.13	16388000000	8667400000	7720700000	0.0829751	0.0828389	-0.0224744	Q8TC12;G3V2G6;H0YJ46;G3V234;H0YIZ8;Q96NR8	Q8TC12;G3V2G6;H0YJ46	Retinol dehydrogenase 11	RDH11	-;mito-interacting	0.513157
6233	11	11	11	27.7	27.7	27.7	50.83	73.973	6437100000	3296400000	3140700000	0.136191	-0.155357	0.161879	Q9HB40;I3L4Z3;I3L4Z9;I3L506;I3L2N6	Q9HB40	Retinoid-inducible serine carboxypeptidase	SCPEP1	-	0.16363
2059	6	6	6	96.7	96.7	96.7	9.6138	323.31	21749000000	11663000000	10085000000	0.0959919	-0.0514888	0.0967766	O43504;R4GMU8;E9PLX3;A0A0C4DGV4	O43504;R4GMU8;E9PLX3;A0A0C4DGV4	Ragulator complex protein LAMTOR5	LAMTOR5	-	0.356348
5506	4	2	2	57.3	32.6	32.6	10.35	124.4	2054100000	1064400000	989760000	0.018919	0.167229	-0.0450236	Q96FJ2	Q96FJ2	Dynein light chain 2, cytoplasmic	DYNLL2	-	0.273836
3611	7	7	7	43.8	43.8	43.8	20.616	85.297	6513700000	3500700000	3013000000	-0.047562	0.0827026	0.105054	P82912;H0YL99	P82912;H0YL99	28S ribosomal protein S11, mitochondrial	MRPS11	+	0.36691
4335	4	4	4	41	41	41	19.204	18.67	863380000	501550000	361840000	-0.104061	-0.17371	0.417829	Q5SXM8;Q5SXM7	Q5SXM8;Q5SXM7	DNL-type zinc finger protein	DNLZ	+	0.083102
2170	34	34	34	64.2	64.2	64.2	57.673	323.31	76689000000	41057000000	35632000000	0.0807941	-0.00429115	0.0625954	O60832;C9IYT0;H7C0M1;H7C2Q2;H7C2Q9;H7BZF2	O60832;C9IYT0	H/ACA ribonucleoprotein complex subunit 4	DKC1	-	0.667696
4322	4	4	4	19.4	19.4	19.4	41.053	11.392	334920000	187440000	147490000	0.0514416	-0.0703454	0.157721	Q5SGD2	Q5SGD2	Protein phosphatase 1L	PPM1L	-	0.255529
1891	26	26	26	37.1	37.1	37.1	113.74	204.98	9702400000	5233700000	4468700000	0.0455827	-0.201526	0.293359	O00754;M0QZ24;M0R2P5;M0R174;M0QZG6	O00754	Lysosomal alpha-mannosidase;Lysosomal alpha-mannosidase A peptide;Lysosomal alpha-mannosidase B peptide;Lysosomal alpha-mannosidase C peptide;Lysosomal alpha-mannosidase D peptide;Lysosomal alpha-mannosidase E peptide	MAN2B1	-	0.108522
3359	30	30	26	35.8	35.8	30.8	139.56	212.95	5498600000	2809300000	2689200000	-0.0241937	-0.0189511	0.17989	P54098;A0A1B0GTU7;H0YD36;A0A1B0GVT8;A0A590UK63;A0A1B0GTQ6;A0A1B0GW33;H0YCV2;A0A590UJP1;H0YE43;H0YCD2;H0YDF1	P54098;A0A1B0GTU7;H0YD36;A0A1B0GVT8	DNA polymerase subunit gamma-1	POLG	+	0.246119
3056	13	13	13	37.9	37.9	37.9	32.996	116.95	56937000000	29170000000	27766000000	-0.0342046	0.163112	0.007536	P36542	P36542	ATP synthase subunit gamma, mitochondrial	ATP5C1	+	0.277523
2136	27	25	25	58.9	54.9	54.9	79.187	134.2	5711100000	3109000000	2602100000	-0.00523207	0.188528	-0.0472592	O60488;H0Y9A0;D6RF95;D6RD96;D6RDA8;A0A0C4DGB7	O60488	Long-chain-fatty-acid--CoA ligase 4	ACSL4	mito-interacting	0.224718
1226	7	7	6	9.1	9.1	8.3	164.2	10.011	325740000	190150000	135600000	-0.097857	-0.0625652	0.296315	Q5TG12;E9PGC5;Q15262;H0Y6V4;A0A0G2JQF6;H0Y6P5;H0YDP9	Q5TG12;E9PGC5;Q15262	Protein-tyrosine-phosphatase;Receptor-type tyrosine-protein phosphatase kappa	PTPRK	-	0.122926
6975	13	13	13	66.7	66.7	66.7	20.683	108	18300000000	9689400000	8610400000	-0.0202234	-0.00958238	0.165645	Q9Y3B7;E9PQB6;H0YCD5	Q9Y3B7	39S ribosomal protein L11, mitochondrial	MRPL11	+	0.275069
5331	7	7	7	45.8	45.8	45.8	23.787	27.701	1074000000	554110000	519870000	-0.0293524	-0.0997418	0.264686	Q92882	Q92882	Osteoclast-stimulating factor 1	OSTF1	-	0.139833
6577	12	12	12	33.7	33.7	33.7	43.159	132.46	60392000000	31388000000	29004000000	0.0224743	0.134352	-0.0220482	Q9P035;H3BS72;H3BPZ1;H3BRL8;H3BMZ1	Q9P035;H3BS72;H3BPZ1	Very-long-chain (3R)-3-hydroxyacyl-CoA dehydratase 3	HACD3	-	0.360419
6428	12	12	10	31.3	31.3	26	40.683	96.543	3098100000	1707300000	1390800000	0.0423643	0.0888201	0.00356784	Q9NV96;Q3MIR4	Q9NV96	Cell cycle control protein 50A	TMEM30A	-	0.677936
6678	14	14	14	65.2	65.2	65.2	28.466	146.17	12210000000	6535800000	5673900000	0.0343565	0.0130691	0.0872888	Q9UFN0;Q9BS92;F2Z3L7	Q9UFN0	Protein NipSnap homolog 3A	NIPSNAP3A	+	0.747614
2485	10	10	10	61.7	61.7	61.7	21.225	171.95	13763000000	8757200000	5006200000	-0.30545	-0.347564	0.787692	P02794;G3V192;G3V1D1;E9PPQ4;E9PRK8;E9PKY7;E9PQR3;E9PKM5;E9PK45	P02794;G3V192;G3V1D1	Ferritin heavy chain;Ferritin heavy chain, N-terminally processed;Ferritin	FTH1	+	0.0386338
6400	20	20	20	23.1	23.1	23.1	138.12	65.988	1019400000	546620000	472740000	-0.0337911	0.275722	-0.107286	Q9NUA8;F8WAI8;A0A3B3IRZ6;B1AKC8	Q9NUA8;F8WAI8;A0A3B3IRZ6	Zinc finger and BTB domain-containing protein 40	ZBTB40	-	0.131387
878	41	40	40	54.5	53.8	53.8	105.89	323.31	82530000000	43498000000	39033000000	0.00100953	-0.0325215	0.164674	B7ZM99;A0A087WVM4;Q6UB35;H0Y327;Q4VXM0;Q5JYA8;Q5JYA3;Q4VXM1;Q4VXV2	B7ZM99;A0A087WVM4;Q6UB35	Monofunctional C1-tetrahydrofolate synthase, mitochondrial	MTHFD1L	+	0.266012
5383	12	12	12	53.2	53.2	53.2	24.915	43.955	8629900000	4528900000	4101100000	-0.0808812	-0.00518858	0.218699	Q96A35;X6RJ73;X6RHI2;X6RIR5	Q96A35;X6RJ73	39S ribosomal protein L24, mitochondrial	MRPL24	+	0.172833
3720	11	9	9	37.4	30	30	42.429	95.318	4901600000	2461000000	2440600000	0.0850168	0.0871912	-0.0402613	Q06587	Q06587	E3 ubiquitin-protein ligase RING1	RING1	-	0.391406
2523	20	9	8	49	25.2	22.5	32.852	146.05	135000000000	74870000000	60002000000	0.0186342	0.0684644	0.044836	P05141;Q9H0C2	P05141	ADP/ATP translocase 2;ADP/ATP translocase 2, N-terminally processed	SLC25A5	+	1.034
4459	15	15	15	58	58	58	29.669	93.481	30245000000	15542000000	14703000000	-0.00296053	0.122341	0.0118062	Q6DKI1;R4GMU7	Q6DKI1;R4GMU7	60S ribosomal protein L7-like 1	RPL7L1	-	0.415729
1668	12	12	12	12.7	12.7	12.7	164.31	19.752	1057400000	568340000	489040000	0.0865121	0.158078	-0.1137	I3L2W2;Q96JN8;I3L100;I3L2Z9;K7EPS7;K7ESJ6;K7ESM1	I3L2W2;Q96JN8;I3L100;I3L2Z9	Neuralized-like protein 4	NEURL4	-	0.190212
240	39	39	39	56.4	56.4	56.4	99.365	323.31	59162000000	30495000000	28668000000	0.0469799	0.0596321	0.0239738	A0A0A0MTB8;Q8NI36	A0A0A0MTB8;Q8NI36	WD repeat-containing protein 36	WDR36	-	1.27598
6287	7	7	7	43.8	43.8	43.8	26.47	95.905	13256000000	7220700000	6035500000	-0.112132	-0.00177561	0.24325	Q9NPA0;H0YDT8;H0YDX2	Q9NPA0;H0YDT8;H0YDX2	ER membrane protein complex subunit 7	EMC7	-	0.141939
3139	17	17	17	34.8	34.8	34.8	71.607	112.8	3287500000	1614600000	1672900000	0.103263	0.236217	-0.210389	P43121	P43121	Cell surface glycoprotein MUC18	MCAM	-	0.110128
3422	15	15	15	56.8	56.8	56.8	42.139	288.91	8584000000	4573600000	4010500000	-0.0360525	0.1149	0.0502037	P56589;Q7Z6V3	P56589	Peroxisomal biogenesis factor 3	PEX3	-	0.367619
6469	33	33	33	32.2	32.2	32.2	117.15	218.27	16993000000	8862400000	8130200000	-0.00364022	-0.0762651	0.208944	Q9NWH9;H7C3F4;H7BXE3;H0YMM0;H0YKH2;H0YL55;H0YMW8;H0YNF3;H0YMR6;H0YLE6;H0YKU6;H0YLW7	Q9NWH9;H7C3F4	SAFB-like transcription modulator	SLTM	-	0.177112
6607	27	27	27	36.7	36.7	36.7	122.91	98.247	5280900000	2687200000	2593700000	0.0223323	0.0844725	0.0214529	Q9P275;A0A075B784;E9PEW0;K7EMM6;K7EIH0;K7EKN3;K7EKL7;K7ELR5;Q8IXW9;K7EIT7;K7EQS0;K7EPT1	Q9P275;A0A075B784	Ubiquitin carboxyl-terminal hydrolase 36;Ubiquitin carboxyl-terminal hydrolase	USP36	-	0.752149
5002	4	4	4	44.7	44.7	44.7	14.652	33.377	1062900000	588850000	474010000	-0.0606832	0.0635029	0.125227	Q8N8J7	Q8N8J7	Uncharacterized protein C4orf32	C4orf32	-	0.286773
6153	16	16	16	28.9	28.9	28.9	78.873	98.008	1947900000	972580000	975370000	-0.00452274	0.176833	-0.044464	Q9H6R0;I3L1L6;Q05BE5;I3L0M5	Q9H6R0;I3L1L6;Q05BE5	Putative ATP-dependent RNA helicase DHX33	DHX33	-	0.225254
690	6	6	6	31.2	31.2	31.2	27.661	15.873	2282400000	1354000000	928370000	-0.120482	-0.0370438	0.28495	P04156;A2A2V1;X6RKS3	P04156;A2A2V1;X6RKS3	Major prion protein	PRNP	-	0.116969
31	3	3	3	44.4	44.4	44.4	7.944	14.587	891210000	489150000	402060000	-0.0309435	-0.116536	0.274721	A0A087WT92;Q0VGL1;A0A087WVU0;A0A087WV46;C9JXA7	A0A087WT92;Q0VGL1;A0A087WVU0	Ragulator complex protein LAMTOR4;Ragulator complex protein LAMTOR4, N-terminally processed	LAMTOR4	-	0.121975
3361	16	16	16	15.3	15.3	15.3	159	21.904	11877000000	5892800000	5984600000	0.702569	0.0467006	-0.622181	P54132;H0YNU5;A0A3B3IT82;H0YLV8	P54132;H0YNU5;A0A3B3IT82	Bloom syndrome protein	BLM	-	0.0353113
3918	9	9	9	42.7	42.7	42.7	32.789	94.015	4738100000	2399700000	2338400000	0.0253123	0.193583	-0.0919366	Q13868;A3KFL2;A3KFL5;A3KFL1	Q13868;A3KFL2;A3KFL5;A3KFL1	Exosome complex component RRP4	EXOSC2	-	0.18024
6715	17	17	17	47	47	47	54.91	87.287	1779500000	876810000	902650000	0.0247452	0.0611541	0.0408086	Q9UHN1;A0A5F9ZH93;A0A5F9ZHX9;J3KRM2;J3QRU9	Q9UHN1;A0A5F9ZH93;A0A5F9ZHX9	DNA polymerase subunit gamma-2, mitochondrial	POLG2	+	1.24452
4087	19	19	19	45.9	45.9	45.9	59.593	133.98	5329400000	2782500000	2546900000	0.0965318	0.0347792	-0.00460935	Q15554;U3KQ35;H3BR06;H3BTA7;J3KSZ6;J3KSJ9;H3BR37	Q15554;U3KQ35;H3BR06	Telomeric repeat-binding factor 2	TERF2	-	0.540932
5375	25	25	25	50.6	50.6	50.6	62.974	323.31	33911000000	18033000000	15878000000	0.0156403	0.0408223	0.0698001	Q969V3;K7EMW4;A0A0C4DGP7;K7ELZ9;K7ENM2;K7EQ66;K7EN96	Q969V3;K7EMW4;A0A0C4DGP7;K7ELZ9	Nicalin	NCLN	-	0.939733
6063	4	4	4	26.1	26.1	26.1	20.576	28.04	5794400000	3211600000	2582800000	-0.094341	-0.0410756	0.2615	Q9H0U6	Q9H0U6	39S ribosomal protein L18, mitochondrial	MRPL18	+	0.130205
3648	7	7	7	21.7	21.7	21.7	21.493	52.531	14818000000	7753400000	7064800000	0.012068	-0.0296028	0.142608	Q00765;E2QRG8;B7Z332;B7Z510;H0Y8J8	Q00765	Receptor expression-enhancing protein 5	REEP5	-	0.295934
4403	11	11	11	5	5	5	350.93	23.508	405100000	201510000	203590000	0.1503	-0.00817432	-0.0172093	Q5VT06;E9PIK0;H0Y6Q4;H0Y7F7	Q5VT06	Centrosome-associated protein 350	CEP350	-	0.280697
913	10	10	10	26.3	26.3	26.3	65.883	41.342	1032800000	565280000	467540000	0.0104934	-0.0410311	0.155148	C9J3D7;Q9UKG9	C9J3D7;Q9UKG9	Peroxisomal carnitine O-octanoyltransferase	CROT	+	0.257545
6183	24	24	24	43.6	43.6	43.6	94.086	81.572	3742200000	1949600000	1792600000	-0.00502936	0.0832474	0.0461015	Q9H8H2;F8WAJ0	Q9H8H2;F8WAJ0	Probable ATP-dependent RNA helicase DDX31	DDX31	-	0.607676
3625	7	7	7	53.8	53.8	53.8	12.259	268.38	114000000000	58741000000	55063000000	0.1121	-0.0170813	0.0292936	P84090;G3V279	P84090;G3V279	Enhancer of rudimentary homolog	ERH	-	0.412091
6021	19	19	19	59.3	59.3	59.3	47.707	323.31	31805000000	16345000000	15459000000	-0.00278709	0.0625362	0.0644347	Q9GZL7	Q9GZL7	Ribosome biogenesis protein WDR12	WDR12	-	0.694864
6488	5	5	5	38.3	38.3	38.3	21.09	17.237	1133000000	501790000	631190000	0.32008	0.0126402	-0.209017	Q9NX08	Q9NX08	COMM domain-containing protein 8	COMMD8	-	0.0897624
6774	13	13	13	28.4	28.4	28.4	70.263	30.259	766270000	418910000	347350000	-0.311882	0.0350608	0.39994	Q9UK73;H3BT12;H3BTV3	Q9UK73;H3BT12	Protein fem-1 homolog B	FEM1B	-	0.0654111
4775	7	7	7	21.2	21.2	21.2	51.396	43.91	3711100000	1919800000	1791300000	-0.00776818	0.0187766	0.111243	Q86VR2;K7ENZ6;K7EMF4;K7ELM8;K7EJ34;K7ENF4;K7EQI9;K7EPD0;K7EJ42	Q86VR2;K7ENZ6;K7EMF4;K7ELM8;K7EJ34;K7ENF4	Protein FAM134C	FAM134C	-	0.424993
1390	17	17	3	38.4	38.4	9.1	44.682	89.488	10186000000	5069100000	5116600000	0.0193461	0.0621218	0.0405414	F8W0Q9;F8WF16;F8VPY7;F8VWU8;F8VRK2;F8VXV7;F8VP48;REV__K7EN69	F8W0Q9;F8WF16		PPHLN1		1.09082
4167	55	55	4	68.5	68.5	8.6	83.677	323.31	219000000000	114000000000	104000000000	-0.00688366	0.0569996	0.0718155	Q16891;B9A067	Q16891;B9A067	MICOS complex subunit MIC60	IMMT	+	0.630131
1546	8	8	7	64.3	64.3	53.6	18.606	123.07	8056800000	3953100000	4103700000	-0.0469061	-0.00549265	0.174101	H0YIV9;O43716;F8VRU3;J3KMY1	H0YIV9;O43716;F8VRU3	Glutamyl-tRNA(Gln) amidotransferase subunit C, mitochondrial	GATC	+	0.214321
6187	6	6	6	18	18	18	49.724	8.2654	593310000	304390000	288920000	0.135141	NaN	-0.0542234	Q9H8M7;X6R9S5	Q9H8M7	Protein FAM188A	FAM188A	-	0.12906
2022	22	22	22	57	57	57	50.714	207.41	15048000000	7715500000	7332500000	0.0597706	0.081067	-0.0199154	O43159;E9PPY3;E9PPP6;E9PS87	O43159;E9PPY3	Ribosomal RNA-processing protein 8	RRP8	-	0.49484
5368	23	23	23	52.2	52.2	52.2	65.699	172.26	13161000000	6975800000	6185700000	0.00662125	0.0330882	0.0807591	Q969N2;A0A1W2PNP0;A0A1W2PPS0;A0A1W2PPC3;A0A1W2PP57;A0A1W2PP53;A0A1W2PPR6;A0A1W2PQN1;A0A1W2PRZ8;A0A1W2PPQ7;A0A1W2PR92;A0A1W2PQ52;A0A1W2PP13;A0A1W2PQY1;A0A1W2PRH2;A0A1W2PQ29;H7C2Y2;A0A1W2PPI8;A0A1W2PRV7;A0A1W2PNW9;A0A1W2PRG1;A0A1W2PPK4;A0A1W2PPU8;A0A1W2PRH8;A0A1W2PSC5;A0A1W2PQL3;A0A1W2PNZ5;B7Z7C5;A0A1W2PP98;A0A1W2PNS2;A0A1W2PR70;A0A1W2PR22;A0A1W2PP03;A0A1W2PRB4;A0A1W2PR73;A0A1W2PQI9;A0A1W2PRL6;A0A1…	Q969N2;A0A1W2PNP0;A0A1W2PPS0;A0A1W2PPC3;A0A1W2PP57;A0A1W2PP53;A0A1W2PPR6;A0A1W2PQN1;A0A1W2PRZ8;A0A1W2PPQ7;A0A1W2PR92;A0A1W2PQ52;A0A1W2PP13	GPI transamidase component PIG-T	PIGT	-	0.687516
1740	19	19	18	51	51	48.2	28.329	208.03	184000000000	93373000000	90397000000	0.176195	0.0329472	-0.0886845	J3KTL2;Q07955;J3KSR8;J3QQV5;J3KSW7	J3KTL2;Q07955	Serine/arginine-rich splicing factor 1	SRSF1	-	0.185588
4636	4	4	4	24	24	24	33.788	47.252	1783000000	959360000	823610000	-0.169079	0.0150693	0.273936	Q71RG4;K7EKW3;E7ESS3	Q71RG4;K7EKW3;E7ESS3	Transmembrane and ubiquitin-like domain-containing protein 2	TMUB2	-	0.105048
4303	11	11	3	56	56	23.7	29.16	49.138	2623400000	1426200000	1197100000	-0.00996002	-0.126612	0.256339	Q5JXI8;A0A494C0D6;Q13642;Q5JXH8;Q5JXH7;Q5JXI3;A0A0D9SFZ9;A0A0D9SFI6;A0A0D9SFB0;Q5JXH9;A0A0D9SGB2;Q5JXI0;A0A494C0J3;A0A0D9SGD1;A0A0D9SEY7	Q5JXI8;A0A494C0D6;Q13642;Q5JXH8;Q5JXH7;Q5JXI3;A0A0D9SFZ9;A0A0D9SFI6;A0A0D9SFB0;Q5JXH9;A0A0D9SGB2;Q5JXI0	Four and a half LIM domains protein 1	FHL1	-	0.120164
4620	4	4	4	9.9	9.9	9.9	55.556	10.886	169280000	91519000	77764000	-0.02283	0.06226	0.0802709	Q6ZVM7;K7ENB0;B7Z2U2	Q6ZVM7;K7ENB0;B7Z2U2	TOM1-like protein 2	TOM1L2	-	0.473336
2552	11	11	11	27	27	27	65.171	75.191	2577300000	1344700000	1232500000	0.0119249	0.0746424	0.0329348	P07199	P07199	Major centromere autoantigen B	CENPB	-	0.787228
2966	18	18	18	67.7	67.7	67.7	36.032	323.31	51822000000	25616000000	26206000000	0.0150693	0.0751904	0.0291022	P30519;A0A087WT44;I3L159;I3L1F5;I3L4P8;A0A1B0GXH0;I3L463;I3L276;I3L1Y2	P30519;A0A087WT44;I3L159;I3L1F5	Heme oxygenase 2	HMOX2	-	0.796379
6658	28	28	28	62.4	62.4	62.4	70.182	267.14	20269000000	10423000000	9846800000	0.0418037	0.052555	0.0238124	Q9UBU9;E9PIN3;B4E227;E9PLA7;H0YDU0;E9PMV7;E9PQA4	Q9UBU9;E9PIN3	Nuclear RNA export factor 1	NXF1	-	1.37218
2070	7	7	7	24.1	24.1	24.1	27.563	109.94	6736900000	4037300000	2699600000	0.143524	-0.236282	0.210496	O43657;A0A087WZU5;A0A087WYV6	O43657;A0A087WZU5;A0A087WYV6	Tetraspanin-6	TSPAN6	-	0.0945438
2659	7	7	7	20.1	20.1	20.1	44.882	123.65	20023000000	10936000000	9087500000	0.0246034	-0.0351505	0.127652	P11279	P11279	Lysosome-associated membrane glycoprotein 1	LAMP1	-	0.302812
6890	4	4	4	17.4	17.4	17.4	23.906	6.8225	295940000	177480000	118460000	0.0226164	-0.230939	0.325214	Q9UQN3;C9J0A7;A0A087WW88	Q9UQN3;C9J0A7;A0A087WW88	Charged multivesicular body protein 2b	CHMP2B	-	0.0803596
4669	6	6	6	18.1	18.1	18.1	62.402	23.01	1013900000	537830000	476030000	0.304277	-0.193189	0.00560862	Q7L9B9	Q7L9B9	Endonuclease/exonuclease/phosphatase family domain-containing protein 1	EEPD1	-	0.0898607
5668	13	13	13	24.6	24.6	24.6	86.753	27.935	1669100000	1144800000	524260000	0.43157	-0.0843644	-0.230695	Q96RN5;G3V1P5;F8WDM6;F2Z2B7;C9JM58;C9JLN7;C9JZV5;C9JGN2;C9J1I1	Q96RN5;G3V1P5	Mediator of RNA polymerase II transcription subunit 15	MED15	-	0.0632157
4844	17	17	17	60	60	60	42.961	193.23	10247000000	5276800000	4970500000	0.0426443	-0.00961146	0.0820871	Q8IVS2	Q8IVS2	Malonyl-CoA-acyl carrier protein transacylase, mitochondrial	MCAT	+	0.544643
5816	5	5	5	39.5	39.5	39.5	15.225	108.95	7634000000	3807400000	3826700000	0.0885487	0.0329472	-0.00662128	Q9BRT6	Q9BRT6	Protein LLP homolog	LLPH	-	0.523261
6592	3	3	3	45.5	45.5	45.5	6.2484	12.478	6390800000	3497200000	2893700000	-0.0116462	0.0760118	0.0502187	Q9P0U1;B5MD00;A0A087WZY2;A6NIV2	Q9P0U1;B5MD00	Mitochondrial import receptor subunit TOM7 homolog	TOMM7	+	0.553307
[truncated: 3,051 more rows]

## Sheet: SDHBKO
ID	Peptides	Razor + unique peptides	Unique peptides	Sequence coverage [%]	Unique + razor sequence coverage [%]	Unique sequence coverage [%]	Mol. weight [kDa]	Score	Intensity	Intensity L	Intensity H	Ratio H/L normalized SDHB-LH	Ratio H/L normalized SDHB-HL	Ratio H/L normalized SDHB-HL	Protein IDs	Majority protein IDs	Protein names	Gene names	MitoCarta3.0_List	-Log T-test p-value
[truncated: 5,163 more rows]

[truncated: 3 more sheets: UQCRC1KO, COXIVKO, ATP5PDKO]
