# Supplementary material for: Complex II assembly drives metabolic adaptation to OXPHOS dysfunction
Source: Sci Adv. 2025 Aug 15;11(33):eadr6012. doi: 10.1126/sciadv.adr6012 (PMC12356253; doi:10.1126/sciadv.adr6012)
Supplement: Supplementary file 2 — Datasets S1 to S3 [file sciadv.adr6012_datasets_s1_to_s3.zip › adr6012_dataset_s2.xlsx]

## Sheet: Supplementary Table 2 - Legend
Migration profiles of SILAC-labelled mitochondrial proteins. Proteins were hierarchically clustered using NOVA, listed in MitoCarta 3.0, shown as heatmaps generated from iBAQ values with a colour gradient indicating the min/max for each row (second tab). Entries are curated according to OXPHOS subunits, with all remaining mitochondrial entries identified in the experiment ordered according to hie…

## Sheet: Normalised
								iBAQ Values / WT(AVG)
							Mass [kDa]	4581.02	4220.37	3888.11	3582.01	3300	3040.2	2800.85	2580.34	2377.2	2190.05	2017.63	1858.78	1712.45	1577.63	1453.42	1339	1233.58	1136.47	1046.99	964.566	888.627	818.667	754.215	694.838	640.134	589.738	543.309	500.535	461.129	424.825	391.38	360.567	332.18	306.028	281.935	259.739	239.29	220.452	203.096	187.107	172.376	158.805
							Slice No.	1	2	3	4	5	6	7	8	9	10	11	12	13	14	15	16	17	18	19	20	21	22	23	24	25	26	27	28	29	30	31	32	33	34	35	36	37	38	39	40	41	42
Name	Mass [kDa]	Coverage [%]	Q-value	Peptide count	iBAQ total (Light+Heavy)	UniProt ID	Gene Name	HEK293T - Light SILAC
Complex I subunits
NADH:ubiquinone oxidoreductase subunit V3	11.94	14.8	0	1	30050810	P56181	NDUFV3	1.10584	0.678369	0	4.17274	1.21881	0.479471	0	0.49172	0	0.266938	0	0.322096	0.264021	0	0	0	0	0	0	0	0	0	0	0	0	0	0	0	0	0	0	0	0	0	0	0	0	0	0	0	0	0
NADH:ubiquinone oxidoreductase subunit A1	8.0723	18.6	0.0075034	1	13346000	O15239	NDUFA1	0	0	0	0	1	0	0	0	0	0	0	0	0	0	0	0	0	0	0	0	0	0	0	0	0	0	0	0	0	0	0	0	0	0	0	0	0	0	0	0	0	0
NADH:ubiquinone oxidoreductase subunit A3	9.2787	50	0	4	2965677130	O95167	NDUFA3	6.34814	5.17131	3.39511	1.10465	2.68342	2.84086	0.324999	0.473402	0.402201	0.333399	0.330599	0.405353	0.365976	0.227509	0.66955	0.502475	1.33867	1.07809	0.556108	0.228149	0.313607	0.0506427	0.163923	0.0434473	0.0517787	0.194244	0.12983	0.397224	0.677022	0.124151	1.00074	0.0734304	0	0	0	0	0	0	0	0	0	0
NADH:ubiquinone oxidoreductase subunit A8	20.105	64.5	0	13	1057735693	P51970	NDUFA8	5.85896	3.6855	3.55731	1.88641	3.96138	4.2777	0.880194	0.725738	0.549201	0.362805	0.50745	0.431614	0.311989	0.655367	0.458455	0.611259	1.25821	0.726532	0.337654	0.240808	0.190447	0.0144306	0.204007	0.085626	0.305296	0.152063	0.100103	0.697939	0.299334	0.711071	0.996155	0.0949612	0	0	0	0	0	0	0	0	0	0
NADH:ubiquinone oxidoreductase subunit V3	50.983	38.9	0	13	93899510	P56181-2	NDUFV3	3.01724	1.9407	2.39798	0.953388	1.97371	1.43893	0.323711	0.0890313	0	0	0	0	0	0	0	0	0	0	0	0	0	0	0	0	0	0	0	0	0	0	0	0	0	0	0	0	0	0	0	0	0	0
NADH:ubiquinone oxidoreductase subunit A2	10.921	42.4	0	5	3782420060	O43678	NDUFA2	4.99406	3.24403	3.4465	2.05222	4.36962	2.62939	0.324495	0.092537	0.0468048	0.0719519	0.0764741	0.031659	0.0131774	0.00739978	0.00740905	0	0	0	0	0	0	0	0	0	0	0	0	0	0	0	0	0	0	0	0	0	0	0	0	0.0521726	0.101707	0.218312
NADH:ubiquinone oxidoreductase core subunit V2	27.391	58.2	0	14	2317483250	P19404	NDUFV2	10.3445	5.31147	5.19986	4.36591	6.69014	4.08082	0.449182	0.0790297	0.0561497	0.0587187	0.148584	0.0412213	0.00913754	0.00889748	0.00661319	0.00744009	0	0	0	0	0	0	0	0	0.0073739	0	0	0.0149614	0	0	0	0	0	0	0	0.0170697	0.0142321	0.0553958	0.0143096	0.0785559	0.0928185	0.22788
NADH:ubiquinone oxidoreductase subunit A7	12.551	84.1	0	16	787503200	O95182	NDUFA7	4.599	2.08256	1.28766	0.888629	2.5413	1.87541	0.224434	0.0729257	0.00935027	0.0668234	0.0641005	0.0116737	0.0400917	0	0	0	0	0	0	0	0	0	0	0	0	0	0	0	0	0	0	0	0	0	0	0	0	0	0	0	0	0
NADH:ubiquinone oxidoreductase subunit S4	20.108	45.7	0	8	973089920	O43181	NDUFS4	3.67072	2.47714	0.473743	1.11895	1.37878	2.46749	0.322534	0.0495844	0.0127927	0.00952717	0.0155339	0.00320254	0	0	0	0	0	0	0	0	0	0	0	0	0	0	0	0	0	0	0	0	0	0	0	0	0	0	0	0	0	0
NADH:ubiquinone oxidoreductase subunit B6	15.489	58.6	0	12	944165140	O95139	NDUFB6	3.39775	2.25797	3.72859	2.39209	2.6779	4.24816	0.572044	0.399081	0.121864	0.0823444	0.219941	0.127743	0.0705319	0.0250202	0.00466544	0.165504	0.175491	0.175002	0.0806416	0.058428	0	0	0	0	0.0192325	0	0	0	0	0	0	0	0	0	0	0	0	0	0	0	0	0
NADH:ubiquinone oxidoreductase core subunit S8	23.705	52.4	0	10	2743553410	O00217	NDUFS8	5.67668	3.8059	3.92936	3.97462	5.79151	5.60893	1.26236	0.502667	0.523985	0.0946898	0.345278	0.286423	0.24369	0.290138	0.286031	0.53518	1.00125	0.259628	0.197784	0.0654589	0.0586501	0.049121	0.0387339	0.0534474	0.0889168	0.170902	0.268872	0.595185	0.522494	2.01577	1.53688	0.37766	0.271435	0.27426	0.42838	0.11515	0.0946479	0.0477242	0.232809	0.335312	0.184357	0.275542
NADH:ubiquinone oxidoreductase subunit A5	13.459	65.5	0	6	6910707740	Q16718	NDUFA5	5.25387	4.20039	5.46879	4.29725	7.93059	5.11721	1.10179	0.600506	0.443899	0.277561	0.253059	0.236698	0.39689	0.376019	0.278891	0.658056	0.99381	0.361316	0.168311	0.104968	0.0592342	0.0267706	0.108436	0.0765885	0.0763055	0.40175	0.508203	1.04452	0.916663	1.19488	0.847904	0.195993	0.268258	0.288532	0.529255	0.265405	0.0971248	0.0621208	0.203931	0.0803534	0.327264	0.409722
NADH:ubiquinone oxidoreductase subunit B1	6.9611	34.5	0	3	3133802090	O75438	NDUFB1	3.68055	3.13882	3.6603	1.37399	3.64561	2.91201	0.292303	0.134213	0.0511435	0	0	0.0668471	0.0795009	0.0335035	0.0304004	0.726647	0.0880758	0.116126	0.551171	0.880012	0.168844	0.0779423	0.258548	0	0.0334313	0	0	0	0	0	0	0	0	0	0	0	0	0	0	0	0	0
NADH:ubiquinone oxidoreductase subunit B10	20.776	57	0	15	5577644220	O96000	NDUFB10	5.1197	3.86947	4.15574	1.91216	5.18727	3.55065	0.852943	0.508664	0.145045	0.253582	0.38566	0.236866	0.239592	0.387586	0.26678	0.459683	0.652389	0.691437	0.422654	0.184536	0.180932	0.0897844	0.126412	0.0469924	0.0461463	0.0123643	0.00414492	0.00510692	0	0	0.00448479	0.00123038	0	0	0	0	0	0	0	0	0	0
NADH:ubiquinone oxidoreductase subunit S5	12.517	66	0	9	5063420290	O43920	NDUFS5	4.11756	3.06937	3.04839	1.61308	4.85567	3.30471	0.585003	0.386393	0.214572	0.180534	0.36168	0.209294	0.250963	0.347666	0.339737	0.424785	0.45011	0.365361	0.435977	0.158202	0.0876089	0.0172679	0.122125	0.0369691	0.0169551	0	0	0	0	0	0	0	0	0	0	0	0	0	0	0	0	0
NADH:ubiquinone oxidoreductase subunit B3	11.402	36.7	0	5	4453399500	O43676	NDUFB3	3.26118	2.87435	2.94627	1.30341	4.91698	3.16894	0.425896	0.231329	0.105812	0.0969536	0.124765	0.0696589	0.0575779	0.0788639	0.0567195	0.0639659	0.0861142	0.103648	0.0123052	0.0152556	0	0	0	0	0	0	0	0	0	0	0	0	0	0	0	0	0	0	0	0	0	0
NADH:ubiquinone oxidoreductase core subunit V1	49.867	68.6	0	28	2358798636	P49821-2	NDUFV1	7.06356	4.52665	4.98557	2.27962	8.40675	5.05728	0.410002	0.103545	0.0430435	0.0589417	0.0966169	0.0299392	0.00273727	0.00251878	0.00123595	0	0	0	0	0	0	0	0	0	0.00393671	0	0.00186587	0	0	0	0	0	0	0.00411496	0.0322528	0.0175361	0.039992	0.0351151	0.0540679	0.0783971	0.157786	0.221634
NADH:ubiquinone oxidoreductase subunit AB1	17.417	21.2	0	6	594670510	O14561	NDUFAB1	3.29373	2.49273	2.35194	0.489905	4.25516	3.69668	0.353406	0.0849228	0.0238084	0	0.0568454	0	0.0218495	0.0223675	0.169926	0.0291733	0.0565768	0	0	0	0	0	0	0	0	0	0	0	0	0	0	0	0	0	0	0	0	0	0	0	0	0
NADH:ubiquinone oxidoreductase subunit A13	16.698	68.1	0	13	6928805440	Q9P0J0	NDUFA13	3.233	3.70447	3.87982	2.04444	7.59187	5.86128	1.20004	0.922328	0.54734	0.334588	0.47789	0.329688	0.300467	0.503579	0.423186	0.729341	0.962653	0.578622	0.522571	0.183303	0.15325	0.059136	0.203966	0.0731335	0.203649	0.304749	0.0866108	0.119886	0.211324	0.375532	0.58328	0.142227	0.0133691	0	0	0	0	0	0	0	0	0
NADH:ubiquinone oxidoreductase subunit C2	14.187	52.9	0	13	5607876900	O95298	NDUFC2	3.65104	2.8664	3.0251	1.63763	6.72343	5.08572	0.699076	0.496641	0.186606	0.210264	0.324984	0.31806	0.290365	0.430889	0.497521	0.759524	1.13552	0.988578	0.511837	0.180011	0.15012	0.153048	0.378237	0.209022	0.29784	0.112409	0.199632	0.223174	0.0840151	0.12018	0.0420232	0.011088	0	0	0	0	0	0	0	0	0	0
NADH:ubiquinone oxidoreductase subunit B5	21.75	31.2	0	8	3346625070	O43674	NDUFB5	2.77443	2.71196	2.6458	1.20228	5.09291	4.7967	0.700279	0.438564	0.249569	0.492242	0.129979	0.418862	0.376502	0.32109	0.303671	0.288078	0.537501	0.574151	0.325098	0.00397324	0.0906145	0.115829	0.217497	0.190283	0	0	0	0	0	0	0	0	0	0.00213041	0	0	0	0	0	0	0	0
NADH:ubiquinone oxidoreductase subunit A6	15.136	52.3	0	9	1908284740	P56556	NDUFA6	2.85047	1.66246	1.80382	2.29666	4.81369	4.02135	0.177116	0.0529225	0.0270488	0.0219686	0.0217893	0.0151059	0.0063816	0.00409306	0.00553924	0	0	0	0	0	0	0	0	0	0	0	0	0	0	0	0	0	0	0	0	0	0	0	0	0	0	0
NADH:ubiquinone oxidoreductase subunit A9	42.509	64.2	0	27	1764751318	Q16795	NDUFA9	2.63003	2.02108	2.36893	1.13403	5.14557	4.30877	0.20742	0.0837693	0.0217744	0.0159862	0.0430427	0.00704417	0.003034	0.00211082	0.00107935	0.000583927	0	0	0.00057514	0	0	0	0	0	0	0	0	0	0	0	0	0	0	0	0	0	0	0	0	0	0	0
NADH:ubiquinone oxidoreductase subunit B4	15.208	55.8	0	10	9144143660	O95168	NDUFB4	4.05905	2.24227	2.30744	1.8136	5.20904	4.16379	0.440767	0.204264	0.1362	0.103958	0.129696	0.135516	0.0816075	0.139575	0.0976826	0.173559	0.176539	0.238898	0.111239	0.026284	0.00790159	0.00113484	0	0	0	0	0	0	0	0	0	0	0	0	0	0	0	0	0	0	0	0
NADH:ubiquinone oxidoreductase subunit B9	21.831	72.6	0	12	5576953810	Q9Y6M9	NDUFB9	3.67824	2.42924	2.84174	1.93665	5.87096	4.31088	0.668988	0.33043	0.135061	0.109824	0.105312	0.0980122	0.078734	0.0728164	0.0564564	0.0586798	0.0550077	0.0530012	0.0637047	0.0235082	0.00294686	0	0.00168707	0	0	0	0	0	0	0	0	0	0	0	0	0	0	0	0	0	0	0
NADH:ubiquinone oxidoreductase subunit A12	17.114	89	0	16	1681041100	Q9UI09	NDUFA12	2.66258	1.84008	2.14476	1.59911	4.71249	3.14771	0.270648	0.0348012	0.0210185	0.0262374	0.0191644	0.0263826	0.00962018	0.0135374	0	0	0	0	0	0	0	0	0	0	0	0	0	0	0	0	0	0	0	0	0	0	0	0	0	0	0	0
NADH:ubiquinone oxidoreductase core subunit S1	79.467	75.1	0	48	3857683489	P28331	NDUFS1	8.33079	5.28761	6.54602	5.79381	13.3899	8.40191	0.578558	0.114092	0.0810566	0.0713243	0.166227	0.0418264	0.00913297	0.00678748	0.00159484	0.00194206	0.00223803	0	0	0.000957828	0.00152216	0	0.00217628	0.000892302	0	0	0.00371647	0	0	0.00647831	0	0	0.00196051	0.00146964	0.00427577	0.00239035	0.00879001	0.00411763	0.00779549	0.0530961	0.0576939	0.163303
NADH:ubiquinone oxidoreductase subunit B8	18.479	38.7	0	7	8026568790	O95169-3	NDUFB8	3.3693	2.20194	2.73099	2.05376	5.75735	3.37073	0.57162	0.250811	0.084033	0.056976	0.0433026	0.0669108	0.0418251	0.049549	0.0421793	0.0673831	0.116363	0.0631043	0.0524969	0.00846412	0.000912954	0	0	0	0	0	0	0	0	0	0	0	0	0	0	0	0	0	0	0	0	0
NADH:ubiquinone oxidoreductase subunit B7	16.402	60.6	0	10	1900652300	P17568	NDUFB7	2.76264	2.22759	2.63302	1.86034	4.8641	3.10689	0.655803	0.313086	0.0362466	0.0851775	0.0973948	0.0830966	0.0601531	0.0474201	0.0312947	0.0331344	0.0434703	0.0416528	0.0174857	0	0	0	0	0	0	0	0	0	0	0	0	0	0	0	0	0	0	0	0	0	0	0
NADH:ubiquinone oxidoreductase subunit A11	14.852	58.2	0	8	2539276430	Q86Y39	NDUFA11	2.72235	2.0715	2.21622	3.13735	4.95077	3.50219	0.732672	0.25967	0.117424	0.0964247	0.0353229	0.0789169	0.0111747	0.0101812	0.00532212	0.00830218	0.00525143	0.00206752	0	0.00165966	0	0	0	0	0	0	0	0	0	0	0	0	0	0	0	0	0	0	0	0	0	0
NADH:ubiquinone oxidoreductase subunit S6	13.711	61.3	0	9	359628530	O75380	NDUFS6	2.09915	1.44336	2.22998	2.38159	4.5429	2.31442	0.107308	0.0688876	0.0063554	0.00502391	0.0599527	0.0296691	0	0	0	0	0	0	0	0	0	0	0	0	0	0	0	0	0	0	0	0	0	0	0	0	0	0	0	0	0	0
NADH:ubiquinone oxidoreductase core subunit S3	30.241	62.9	0	23	8592720520	O75489	NDUFS3	4.75435	3.03431	4.83577	4.58758	11.762	7.19413	1.01065	0.63141	0.472765	0.196334	0.269673	0.297294	0.240572	0.210832	0.196325	0.291253	0.606652	0.545307	0.15889	0.0411867	0.0179919	0.0146555	0.069644	0.0688176	0.147658	0.062895	0.111746	0.434647	0.61819	0.784933	0.59633	0.385419	0.31574	0.173939	0.418871	0.143228	0.191379	0.143455	0.205982	0.251988	0.295727	0.653358
NADH:ubiquinone oxidoreductase core subunit S2	52.545	70.6	0	30	3943730794	O75306	NDUFS2	6.31663	3.52815	5.11546	3.49704	10.1059	7.81412	1.02613	0.587329	0.521843	0.202003	0.294012	0.266021	0.230863	0.226015	0.24767	0.363285	0.919667	0.44353	0.216665	0.0318005	0.00491958	0	0.0506775	0.0551939	0.204167	0.216993	0.15363	0.435068	0.27427	1.28998	1.09617	0.422821	0.14446	0.401398	0.524837	0.0875488	0.132572	0.163281	0.127376	0.316865	0.401437	0.226923
NADH dehydrogenase, subunit 1 (complex I)	35.66	9.1	0	4	1467211340	P03886	MT-ND1	3.76584	2.98604	3.52957	1.0447	8.81978	3.49744	0.478735	0.912392	0.243357	0.187295	0.231722	0.242083	0.0973377	0.267645	0.254324	0.418165	0.934957	0.770085	0.272049	0	0	0	0.219365	0.0720266	0.273396	0.145284	0.0433709	0.616638	0.0785215	0.323086	0.760655	0.0614566	0.0932963	0.205442	0.153945	0	0	0	0	0	0	0
NADH dehydrogenase, subunit 3 (complex I)	13.186	13	0	1	2917519600	P03897	MT-ND3	3.29357	2.08312	2.36171	1.86256	5.01411	3.4638	0.937316	0.327837	0.330952	0.266982	0.44311	0.396295	0.258508	0.489954	0.337404	0.761838	1.14027	1.65188	0.360154	0.30987	0.313487	0.242061	0.409892	0.307788	0.432672	0.370474	0.254522	0.970548	0.0527099	0.554618	0	0	0	0	0	0	0	0	0	0	0	0
NADH:ubiquinone oxidoreductase subunit A10	40.75	53.8	0	20	1355465680	O95299	NDUFA10	3.70743	2.00671	2.71041	1.63503	7.98393	3.97213	0.500946	0.108716	0.142366	0.0846065	0.253003	0.212973	0.211633	0.341866	0.324989	0.332924	0.268622	0.45503	0.185183	0.0241274	0.00959164	0.00394091	0	0	0	0	0	0	0	0	0	0	0	0	0	0	0	0	0	0	0	0
MTND2	38.96	9.5	0	3	364611650	P03891	MT-ND2	1.53851	1.58627	1.93528	1.39168	5.76872	4.9967	0.121812	0.282864	0.160953	0.0336358	0.0401822	0.249167	0.237181	0.0254974	0	0	1.13645	0	0.695896	0.0505213	0	0.0130391	0.168822	0	0.277758	0.289067	0	0	0	0	0	0	0	0	0	0	0	0	0	0	0	0
NADH dehydrogenase, subunit 5 (complex I)	67.026	20.1	0	9	894454130	P03915	MT-ND5	1.0978	2.01215	1.41126	1.71118	7.09641	5.02157	0.72383	0.405803	0.156786	0.168926	0.0831926	0.203841	0.0507669	0.0585953	0.0884311	0.145121	0.290886	0.23139	0.022685	0.00610123	0	0	0	0	0	0	0	0	0	0	0	0	0	0	0	0	0	0	0.0132877	0	0	0
NADH:ubiquinone oxidoreductase core subunit S7	23.563	35.7	0	8	3700570730	O75251	NDUFS7	2.01942	2.99272	5.44096	2.42546	10.6087	7.94489	0.917655	0.592684	0.42864	0.171686	0.297627	0.20261	0.130415	0.323412	0.27299	0.472551	0.523023	0.274824	0.185186	0.0610297	0.0175609	0.00754827	0.0735502	0.0714531	0.11536	0.200725	0.161918	0.348836	0.530185	1.01857	0.947432	0.213815	0.201702	0.400919	0.294406	0.221935	0.0169076	0.156967	0.218663	0.10358	0.20542	0.54312
NADH dehydrogenase, subunit 6 (complex I)	18.622	8	0	1	1552314160	P03923	MT-ND6	0	1.93527	2.86538	1.94338	5.74349	4.12607	0.84863	0.508893	0.700168	0.157411	0.626125	0.397229	0.256057	0.506647	0.434575	0.568483	0.784048	0.838894	0.476116	0.194455	0.14455	0.220353	0.279498	0.269363	0	0.136701	0	0	0.0382126	0	0	0	0	0	0	0	0	0	0	0	0	0
NADH:ubiquinone oxidoreductase subunit B11	17.316	51.6	0	7	1483739430	Q9NX14	NDUFB11	0.797324	4.84887	3.9036	1.76135	8.23219	4.41707	1.03752	0.059881	0.233215	0.342654	0.306466	0.310338	0.255313	0.0461817	0	0.503602	0.478558	0.469915	0.393524	0.276825	0.213088	0.156617	0.183723	0.0891239	0.0681088	0.0174784	0	0	0	0	0	0.0131968	0.0708071	0.0835809	0.0101826	0	0	0	0	0	0	0
NADH:ubiquinone oxidoreductase subunit B2	12.058	19	0.0004158	3	929430500	O95178	NDUFB2	0	1.73952	0	1.61422	2.70815	2.2264	0.343753	0	0	0	0.118028	0.05894	0	0.0775462	0	0.113446	0	0	0	0	0	0	0	0	0	0	0	0	0	0	0	0	0	0	0	0	0	0	0	0	0	0
NADH dehydrogenase, subunit 4 (complex I)	51.58	14.2	0	6	1750035020	P03905	MT-ND4	1.3042	0.68502	0.918291	0.943865	2.84026	13.6389	0.587615	0.29695	0.156797	0.31781	0.111705	0.207009	0.285145	0.267035	0.23934	0.245016	0.423289	0.352852	0.0580445	0.0191436	0	0.0421049	0.0112377	0	0.0420539	0	0	0	0	0	0	0	0	0	0	0	0	0	0	0.00629315	0	0
NADH:ubiquinone oxidoreductase subunit C1	8.7341	38.2	0	3	462661680	O43677	NDUFC1	1.44018	0.838632	0.436698	0.763692	1.88819	0.753386	0.0851351	0.529079	0	0	0.0739103	0	0.0881027	0.306494	0.29118	0.984144	6.10484	5.16146	0.292876	0	0.137848	0	0.233275	0	0	0.136126	0	0.211687	0	0.243065	0	0	0	0	0	0	0	0	0	0	0	0
Complex II subunit
succinate dehydrogenase complex subunit C	12.474	18.1	0	2	1116056570	Q99643-5	SDHC	0	0	0	0	0	0	0	0	0	0	0	0	0	0	0	0	0	0	0	0	0	0	0	0	0	0	0	0	0	0	0	0	0	0	0.0255377	0.0232812	0.0582734	0.18999	0.135471	0.266561	0.154431	0.456023
succinate dehydrogenase complex iron sulfur subunit B	31.629	49.6	0	17	7607562312	P21912	SDHB	0.0257167	0.00429885	0.0120169	0.00970352	0.00604232	0.00201513	0	0.00174613	0	0	0	0	0.00185531	0.00408033	0	0	0	0	0	0	0.00566697	0.00188386	0.0131909	0	0.00952371	0.00503577	0.00572712	0.00712452	0.01302	0.0162421	0.0183443	0.0713355	0.13728	0.244693	0.124233	0.159801	0.207706	0.558013	0.637196	0.685987	0.790094	1.88241
succinate dehydrogenase complex flavoprotein subunit A	72.691	66	0	34	5462516777	P31040	SDHA	0.0190371	0.00509279	0.0281485	0.00213947	0.00678618	0.00682164	0.00117178	0.00223477	0.0031399	0.00246298	0.00213038	0.00149152	0.00174411	0.00371567	0	0.00743642	0.00583571	0.00805105	0	0.00414803	0.00803532	0.00703736	0.0144707	0.00426152	0.0226314	0.0202352	0.00797595	0.0232759	0.0133469	0.0252219	0.1056	0.0991004	0.163325	0.121628	0.146975	0.106502	0.191974	0.677014	0.863746	0.47989	0.896913	1.61336
succinate dehydrogenase complex subunit D	12.615	14.2	0	2	1000606290	O14521-2	SDHD	0	0	0	0	0.0130425	0	0	0	0	0	0	0	0	0	0	0	0	0	0	0	0	0	0	0	0	0	0	0	0	0	0	0.0583675	0	0	0.0856949	0.0531012	0.0447417	0.353312	0.213449	0.230409	0.242502	0.336332
Complex III subunit
ubiquinol-cytochrome c reductase, complex III subunit XI	6.5696	21.4	0	1	177052400	O14957	UQCR11	0.750286	0.323633	0	0	1.71356	2.05826	0	0	0	0	0	0	0	0	0	0	0	0	0	0	0	0	0.154259	0	0	0	0	0	0	0	0	0	0	0	0	0	0	0	0	0	0	0
cytochrome b	42.717	5	0.0003864	2	559981480	P00156	MT-CYB	1.79409	1.49144	1.852	0	6.44575	6.59452	0.616248	0.570433	0.170786	0	0.106884	0.0802849	0.0792417	0.134977	0	0	0	0	0	0	0	0	0	0.231879	0	0	0	0	0	0	0.0473684	0	0	0.0391282	0.0869454	0	0	0.322078	0	0.330041	0	0.877541
ubiquinol-cytochrome c reductase complex III subunit VII	9.9062	70.7	0	10	6998770460	O14949	UQCRQ	4.26539	3.46031	4.74105	1.53529	7.04185	8.80378	0.983071	0.722036	0.229282	0.0773183	0.127801	0.0309598	0.0691952	0.0695724	0.450385	0.647634	0.126066	0.0439067	0.222904	0.335762	0.72335	1.18255	4.47852	0.272847	0.0265236	0.0101039	0	0.0362871	0	0	0	0.0123349	0.0128214	0.0233328	0	0.0168508	0.00267665	0.0498829	0.128273	0.105099	0.0273822	0.0336279
ubiquinol-cytochrome c reductase binding protein	13.53	72.1	0	15	10436290780	P14927	UQCRB	6.78497	3.21797	5.53192	2.75738	7.00253	6.58039	1.48299	1.45599	0.28141	0.12455	0.174978	0.127298	0.109993	0.481092	0.494057	0.64719	0.361405	0.0359289	0.197848	0.268245	0.770591	1.30688	3.25181	0.350864	0.0738164	0.0105554	0.011277	0.0172472	0.0157007	0.09773	0.0531619	0.0297488	0.0225452	0.0154566	0.0211827	0.0251766	0.0267661	0	0.021191	0.118955	0.0844113	0.0999882
ubiquinol-cytochrome c reductase core protein 2	48.442	60.9	0	22	6936434592	P22695	UQCRC2	3.34097	2.17448	3.54532	2.27307	8.82077	4.43416	1.09481	0.915024	0.197993	0.100534	0.0955669	0.120763	0.0609624	0.152999	0.256578	0.246929	0.129215	0.0616537	0.109756	0.215354	0.63051	2.01827	2.38054	0.344467	0.013379	0	0	0	0	0	0	0	0	0	0	0	0	0	0	0	0	0
ubiquinol-cytochrome c reductase, Rieske iron-sulfur polypeptide 1	29.668	62	0	19	6506272500	P47985	UQCRFS1	3.94444	2.58706	4.02498	2.40135	7.47496	3.91066	0.738564	0.698399	0.133243	0.0584245	0.0729421	0.151423	0.0499798	0.125363	0.161913	0.204917	0.100318	0.0694488	0.0608133	0.158563	0.360319	1.47575	1.9784	0.477152	0	0	0	0	0	0	0	0	0	0	0	0	0	0	0	0	0	0
ubiquinol-cytochrome c reductase core protein 1	52.645	64	0	27	5224971194	P31930	UQCRC1	3.9018	2.78019	4.84213	1.76253	8.90288	6.03112	0.955439	0.948781	0.119994	0.0494523	0.0407836	0.0798932	0.0561701	0.130482	0.2085	0.302576	0.0745665	0.101221	0.1289	0.193637	0.584032	0.566548	2.82651	0.260607	0.0168815	0	0	0	0	0	0	0	0	0	0	0	0	0	0	0	0	0
ubiquinol-cytochrome c reductase, complex III subunit X	7.3084	50.8	0	3	3098721040	Q9UDW1	UQCR10	4.90512	2.72895	3.78789	3.74628	8.96254	6.52301	1.73533	1.24059	0.294522	0.159944	0.235837	0.147128	0.100434	0.244113	0.232111	0.231859	0.0876936	0.155898	0.125442	3.73988	0.265945	0.449133	2.37757	0.0181018	0.0812559	0.0300329	0.0649809	0.136667	0.0681449	0.184111	0.0535869	0.0468885	0.0392963	0.0533377	0.361071	0.128753	0	0.0519271	0.0741666	0	0.121782	0.475698
ubiquinol-cytochrome c reductase hinge protein	10.739	29.7	0	3	304141710	P07919	UQCRH	1.30383	1.26855	2.86672	0.935142	1.95828	2.04746	0.71939	0.99452	0.194624	0	0	0	0	0.610202	0.696625	0.344997	0.102867	0	0.223739	0.352767	1.81501	0.714151	4.01279	0.786886	0	0	0	0	0	0	0	0	0	0	0	0	0	0.101569	0.205132	0.249825	0	0
Complex IV subunit
cytochrome c oxidase subunit 7A2 like	12.615	70.2	0	8	991262450	O14548	COX7A2L	2.46943	4.10305	5.05503	1.65381	1.51898	0.901797	0.183867	0.194246	0.210666	0.315311	0.816133	0.907438	0.531995	1.90782	1.81604	2.98185	0.731416	0.492948	0.475808	0.500699	0.469512	0.37053	0.895174	0.258705	0.278985	0	0.210757	0.48163	0.276478	0.646735	1.02844	0.284426	0.845137	0.664821	1.17356	0.259877	0.0869045	0	0	0	0	0
cytochrome c oxidase subunit 7A2	9.3959	59	0	4	14520359620	P14406	COX7A2	2.58269	6.27617	3.35875	2.55886	3.19986	1.69757	0.195838	0.244434	0.196087	0.2189	0.393313	0.513305	0.291771	0.576365	0.435247	0.467523	0.838135	0.601183	0.683717	0.695359	0.256093	0.20712	0.51343	0.117063	0.204166	0.530003	0.55942	0.650156	0.407549	1.59834	1.59046	1.24459	2.39732	1.15418	4.1335	1.52761	0.454016	0.299597	0.0243664	0.016841	0.0352734	0.0157733
cytochrome c oxidase subunit II	25.565	32.2	0	7	16873293770	P00403	MT-CO2	3.68157	4.1168	3.8882	2.51868	5.22439	3.57989	0.460303	0.621505	0.570969	0.469523	0.740076	0.793272	0.601627	0.81539	0.816183	1.02257	0.925468	0.968538	0.920802	1.14586	0.942967	0.783566	0.729717	0.285914	0.33246	0.615952	0.281051	0.421162	0.46775	2.30744	1.32691	0.945206	4.08036	2.73268	3.9518	1.13209	0.403696	0.963358	0.73219	0.105771	0.211006	0.214529
NDUFA4 mitochondrial complex associated	9.3697	55.6	0	5	6008382600	O00483	NDUFA4	2.68743	3.12791	3.45942	1.68995	2.81875	1.67306	0.177099	0.244489	0.308604	0.268142	0.479264	0.580669	0.447107	0.671289	0.597949	0.691027	0.781582	0.247339	0.628401	0.898345	1.05217	0.653649	0.486727	0.193586	0.232269	0.174809	0.273203	0.468687	0.419289	1.32874	3.14577	1.90711	2.22444	2.88657	2.34271	1.04672	0.404852	0.130272	0	0	0	0
cytochrome c oxidase subunit 4I1	19.576	61.5	0	16	15389636000	P13073	COX4I1	3.85292	3.36297	3.91307	1.68137	3.89074	2.34896	0.323145	0.391155	0.32218	0.382683	0.480509	0.401289	0.424389	0.624441	0.565302	0.962332	0.89674	0.513608	0.566985	0.890007	1.00015	0.469439	0.607945	0.281108	0.412247	0.473125	0.320166	0.597284	0.448005	2.23792	4.23194	1.07635	2.65094	5.19752	4.87052	1.7693	1.25909	1.39768	1.15843	0.545389	0.215275	0.216835
cytochrome c oxidase subunit 6C	8.7813	52	0	11	28082092000	P09669	COX6C	2.56072	2.75354	2.88597	0.657331	2.50449	1.35285	0.169392	0.343083	0.251174	0.291561	0.404378	0.27072	0.365264	0.653466	0.440724	1.0316	0.913798	0.917817	0.678414	0.518534	0.796216	0.217821	0.460863	0.219192	0.130924	0.310009	0.252031	0.445753	0.316092	1.33805	3.99129	1.97226	2.48165	4.21178	2.99995	1.13673	0.734306	0.977223	0.349342	0.25001	0.188054	0.0683882
cytochrome c oxidase subunit 5B	13.696	51.2	0	9	6434528300	P10606	COX5B	3.22379	2.61478	2.28911	1.54445	2.77984	1.1352	0.267335	0.188737	0.280925	0.26968	0.371541	0.499618	0.440188	0.780493	0.680052	0.804528	0.955957	0.939248	0.71229	0.416114	0.920283	0.464997	0.491099	0.0913032	0.255786	0.274853	0.43821	0.769337	0.594912	2.15549	4.7079	2.86871	2.59488	3.68347	4.65263	1.88103	1.46738	1.07181	0.818397	0.392623	0.150008	0.128685
cytochrome c oxidase subunit 5A	16.762	66	0	10	5681123810	P20674	COX5A	1.98371	2.11809	2.51605	1.27654	1.81585	0.427574	0.257494	0.315506	0.297092	0.512036	0.531789	0.651649	0.277095	0.920922	1.13069	1.09971	1.3789	0.837206	1.28166	1.26499	1.29214	0.469044	0.813526	0.416921	0.621136	0.567354	0.317835	0.959104	0.544831	1.15484	3.76745	2.9904	2.08019	4.84734	4.78784	2.49383	1.09245	1.0478	0.638196	0.357905	0.117721	0.138056
cytochrome c oxidase subunit 8A	7.579	13	0	1	1959045260	P10176	COX8A	2.27847	2.01517	1.88803	0.927818	1.18645	0.795209	0.246691	0.242464	0.333426	0.24271	0.284862	0.382255	0.583808	0.416023	0.682809	0.892675	1.17826	0.847652	0.61102	1.09423	1.16125	0.335025	0.639896	0.259671	0.332403	0.557139	0.393192	0.76806	0.711429	2.47826	2.66233	2.11161	2.98593	3.27415	3.86093	1.32827	0	0.70449	0.479882	0.252179	0.335505	0.0910519
cytochrome c oxidase subunit 7C	7.2454	28.6	0	2	2075365000	P15954	COX7C	2.90812	2.73077	0	0.984857	0	0.514391	0	0.142505	0	0.151751	0.328279	0	0.330727	0	0	0	0	0	0.678813	0.690204	0.607776	0.321614	0	0.251557	0.299285	0	0.234254	0.731832	0.244138	1.17234	3.1188	1.4499	1.92607	2.83658	3.06778	0	0.833294	1.11151	0.80332	0.169195	0	0
cytochrome c oxidase subunit 7B	9.1604	10	0.0010913	2	856974900	P24311	COX7B	0	0	0	4.27397	0	0	0	0	0	0.0591616	0.04542	0	0.173375	0.229139	0.138784	0.145433	0.179935	0	0.188769	0.206925	0.296427	0.178869	0.254376	0	0.154922	0.0741861	0.166981	0.181116	0.423339	0.769069	2.55926	0.561598	3.33229	6.55917	3.77543	1.24082	1.32905	1.0681	1.76486	0.310926	0.120758	0
cytochrome c oxidase III	29.95	13	0	3	1647416210	P00414	MT-CO3	2.27967	2.97827	2.99712	2.64681	5.11197	2.12118	0.576373	0.232992	0.109996	0.157102	0.274497	0.59487	0.196618	0.324539	0.676623	0.610793	0.675576	0.479176	0.485066	0.349366	0.352075	0.437558	0.232687	0.114084	0.206769	0.105568	0.235592	0.294399	0.0905959	0.751396	3.33308	2.14251	1.14184	12.855	2.49024	0.519442	0.203925	0.374695	0.10518	0.329032	0	0
cytochrome c oxidase subunit 6B1	10.192	62.8	0	5	108397630	P14854	COX6B1	1.37376	0	0.985733	0	0	0.291049	0	0	0	0	0	0	0	0.240094	1.44685	0	0	0	0	0.112849	0	0	0	0	0	0	0	0.0904929	0	0	0.856753	0.511345	0.689648	2.08131	1.36012	1.81387	1.86257	2.13488	1.26544	0.664916	0	0
cytochrome c oxidase subunit I	57.041	7.6	0	3	1443519120	P00395	MT-CO1	2.37921	0	0.380134	1.54045	4.77888	2.72706	0.150201	0.463301	0	0.238398	0.381139	0.332262	0.315147	0.343408	0.290951	0.475804	0.234438	0.20827	0.751007	0.2704	0	0.0438277	0.199106	0.0221801	0.0629682	0.181171	0.272267	0.2711	0.308627	0.552952	0.16539	1.11151	0	3.27251	6.51863	2.33873	0.87071	1.40296	0	0.603241	0	0
cytochrome c oxidase subunit 6A1	12.155	26.6	0.00040552	1	33148300	P12074	COX6A1	0	0	0	0	0	0	0	0	0	0	0	0	0	0	0	0	0	0	0	0	0	0	0	0	0	0	0	0	0	0	0	0	0	0	1	0	0	0	0	0	0	0
Complex V subunits
ATP synthase F0 subunit 6	24.817	8.4	0	2	13892191000	P00846	MT-ATP6	0.149174	0.272749	0.229304	0.143806	0.438032	0.521799	0.363184	0.383044	0.527923	0.392695	1.05597	0.941458	0.494507	0.791679	1.01363	2.86243	9.34758	3.94878	2.28527	0.774046	0.184958	0.472805	1.00726	0.380924	0.508482	0	0.465201	0.678236	0.434826	1.24767	0.897601	0.537418	0.106251	0.0961557	0.0451431	0	0	0	0	0	0	0
ATP synthase F1 subunit alpha	54.493	68.4	0.001454	40	10747700	P25705-2	ATP5A1	0	0	0	0	0	0	0	0.223305	0	0	0	0	0	0	0	0.706304	2.26607	1.35446	0.449857	0	0	0	0	0	0	0	0	0	0	0	0	0	0	0	0	0	0	0	0	0	0	0
ATP synthase peripheral stalk subunit OSCP	23.277	73.2	0	15	26369640900	P48047	ATP5O	0.233364	0.422044	0.318228	0.160687	0.350166	0.536773	0.543944	0.837114	0.979036	0.764468	1.1112	0.856745	0.913325	1.20669	1.65236	4.45437	14.2052	14.1397	2.76791	0.742799	0.489126	0.212143	0.356055	0.141691	0.191454	0.200689	0.0731946	0.1123	0.0563575	0.146828	0.146483	0.0930762	0.114396	0.111818	0.121731	0.0976332	0.0636691	0.201928	0.19433	0.0911797	0.0808079	0.117131
ATP synthase F1 subunit beta	56.559	75.4	0	29	104782785000	P06576	ATP5B	0.11335	0.244749	0.195962	0.104349	0.150581	0.249975	0.324699	0.576939	0.788308	0.407147	0.507654	0.337039	0.387665	0.574432	1.1544	5.25316	16.655	13.6993	1.92448	0.316047	0.236764	0.181299	0.391962	0.241497	0.272302	0.475513	0.254979	0.429068	0.146574	0.622252	0.722129	0.552937	0.117831	0.135638	0.149023	0.0923143	0.0836244	0.179344	0.195749	0.177544	0.196746	0.141929
ATP synthase F1 subunit epsilon	5.8068	31.4	0	2	27689478100	Q5VTU8	ATP5EP2	0.157662	0.203756	0.101685	0.0425091	0.120191	0.165809	0.307955	0.354641	0.605497	0.36527	0.201736	0.350543	0.184903	0.261076	0.451218	1.59099	12.8993	10.5308	2.52254	0.660498	0.833094	0.296193	0.840108	0.54124	0.430249	0.826852	0.179227	0.576092	0.0939289	0.285756	0.191254	0.384335	0.0830491	0.0441891	0.0162625	0	0	0	0	0	0	0
ATP synthase F1 subunit alpha	59.75	63.3	0	40	142239829000	P25705	ATP5A1	0.131096	0.290099	0.312098	0.128667	0.190187	0.336483	0.466854	0.732273	0.844748	0.520417	0.741903	0.571998	0.432874	0.879532	1.31082	4.14404	17.3377	16.4451	2.7676	0.536574	0.373165	0.173197	0.479574	0.343045	0.443288	0.515552	0.332272	0.429669	0.232906	0.579077	0.894337	0.436669	0.153534	0.0832961	0.108572	0.0636874	0.0627387	0.182274	0.159118	0.132555	0.107818	0.109104
ATP synthase F1 subunit gamma	32.996	47	0	15	29554559140	P36542	ATP5C1	0.136433	0.310545	0.22738	0.110835	0.293903	0.315786	0.336455	0.69893	0.728941	0.477052	0.761902	0.43544	0.365962	0.519168	1.01704	4.12638	16.0086	16.8204	3.65694	0.826819	0.623283	0.293729	0.819744	0.352885	0.661945	0.581402	0.458241	0.446036	0.239914	0.872187	0.715595	0.472593	0.0951959	0.0328223	0.0224208	0.00207905	0.02691	0.0589047	0.0172057	0.0331422	0	0.0185178
ATP synthase F1 subunit delta	17.49	26.2	0	4	28007435900	P30049	ATP5D	0.205597	0.36734	0.241194	0.0518499	0.161772	0.27462	0.50643	0.320658	0.947614	0.5555	0.77251	0.592788	0.461691	0.614537	1.0348	4.63378	13.7017	15.2346	3.31899	1.29142	1.29738	0.44112	0.757798	0.567855	0.695673	0.677522	0.470288	0.562665	0.26187	0.283189	0.748086	0.327727	0.100315	0.0444273	0.0106855	0.0269856	0.0145535	0.0362882	0.0500475	0.0154183	0.00796456	0.0194564
ATP synthase peripheral stalk subunit F6	12.587	57.4	0	8	5743273700	P18859	ATP5J	0.0494082	0.15167	0.161941	0.0473242	0.16578	0.202412	0.423329	0.480955	0.369957	0.724785	0.666508	0.494319	0.417477	0.771025	1.66822	3.67576	11.7501	10.732	2.91255	1.19137	1.04428	0.312995	0.415167	0.270771	0.327627	0.282251	0.125902	0.230158	0.16187	0.232694	0.109366	0	0.0384269	0.0356131	0.0326418	0.0241544	0	0.044809	0.070962	0.0515348	0.0199355	0
ATP synthase membrane subunit e	7.9331	62.3	0	5	61614257000	P56385	ATP5I	0.100296	0.229003	0.236005	0.0865512	0.122271	0.175072	0.172235	0.325812	0.438452	0.355459	0.580664	0.374664	0.370574	0.369839	1.00927	3.29751	9.11669	8.00479	2.34902	0.72477	0.875793	0.275537	0.828326	0.365702	0.525979	0.470926	0.437067	0.46187	0.306597	0.50161	1.0087	0.263484	0.175053	0.0535365	0.0108607	0	0	0	0	0	0	0
ATP synthase peripheral stalk subunit d	18.491	91.3	0	22	32731287490	O75947	ATP5H	0.158326	0.311462	0.2921	0.0766279	0.210685	0.241588	0.259621	0.451172	0.598551	0.365391	0.877459	0.582796	0.458746	0.617685	0.797372	2.70498	10.2212	8.63886	1.98005	0.594565	0.518142	0.27513	0.766754	0.427179	0.505481	0.412277	0.369928	0.609523	0.53889	0.614686	0.809084	0.508043	0.126815	0.0682757	0.00478621	0.00227427	0	0	0	0	0	0
ATP synthase membrane subunit g	11.428	61.2	0	9	28830125100	O75964	ATP5L	0.154756	0.282894	0.180798	0.105155	0.164902	0.301594	0.350229	0.516804	0.644154	0.435341	0.582109	0.642719	0.412131	0.654447	0.829941	2.1316	8.307	7.9937	2.54886	0.869125	0.709911	0.555864	0.470752	0.461853	0.417544	0.467594	0.444712	1.01778	0.572821	0.463781	0.730927	0.384307	0.0884482	0.0863178	0.0191348	0	0	0	0	0	0	0
ATP synthase membrane subunit f	6.2953	72.7	0	5	32017851900	P56134-3	ATP5J2	0.0867476	0.1668	0.288492	0.121356	0.273187	0.417627	0.192827	0.569495	0.526987	0.168149	1.13417	0.585085	0.426851	0.632735	0.629287	2.19802	10.0604	9.27084	4.16668	1.25725	0.0253719	0.0286431	1.53837	0.296206	0.381527	0.810398	0.611247	0.79548	0.019438	0.293186	0.537068	0.264983	0.0606207	0.0969245	0.031047	0.0165659	0	0	0	0	0	0
ATP synthase F0 subunit 8	7.9916	55.9	0	5	3315161000	P03928	MT-ATP8	0.0991574	0.272428	0.0941388	0	0.155142	0.24319	0.142873	0.544401	0.110284	0.407885	0.489915	0.259251	0.448493	0.575821	0.751902	3.45613	6.98345	7.10105	2.56889	0.718575	0.486462	0	0.898044	0.418554	0.647068	0.587875	0.48853	0.628678	0.112542	0.696863	1.99895	0.396108	0.128878	0.0683359	0.0201328	0	0	0	0	0	0	0
ATP synthase peripheral stalk-membrane subunit b	28.908	57.8	0	20	16130550830	P24539	ATP5F1	0.151363	0.179775	0.295055	0.0608716	0.300627	0.308874	0.438384	0.749091	0.762734	0.569349	0.81143	0.532159	0.440891	0.659795	0.881535	2.73715	7.73008	10.1094	2.42262	0.819073	0.664685	0.580362	0.765446	0.380447	0.648577	0.587594	0.54946	0.733229	0.349376	0.964544	1.21341	0.371065	0.127796	0.0831525	0.0138612	0.00139048	0	0	0	0	0	0
ATP synthase membrane subunit f	5.7407	69.4	0	5	3280320920	P56134-4	ATP5J2	0	0.368045	0.354608	0.0203858	0.0684798	0.119135	0.242761	0.37266	0.745206	0.0535423	0.563115	0.554719	0.303922	0.541249	0.75843	2.80976	6.8321	9.44204	1.94693	0.94057	1.0735	0.405671	0.861161	0.39685	0.329486	0.437798	0.235609	0.468272	0.26317	0.332546	0.810115	0.177721	0.107021	0.0634177	0	0	0	0	0	0	0	0
distal membrane arm assembly complex 2 like	24.866	27.4	0	6	54775180	Q99766	ATP5S	0	0	0	0	0	0	0	0	0	0	0	0	0	0	0	0	0	0	0	0	0	0	0	0	0	0	0	0	0	0	0	0	0	0	0	0	0	0	0	0	0	0
Other OXPHOS proteins
nudix hydrolase 5	24.327	45.7	0	11	21411290	Q9UKK9	NUDT5	0	0	0	0	0	0	0	0	0	0	0	0	0	0	0	0	0	0	0	0	0	0	0	0	0	0	0	0	0	0	0	0	0	0	3.70297	0.598513	0.125498	0.471264	0.101755	0	0	0
glutamate dehydrogenase 1	61.397	73.1	0	42	11767671920	P00367	GLUD1	0	0	0	0	0	0	0	0	0	0	0	0	0	0	0	0	0	0	0.00132125	0	0.00299615	0.00173697	0.0188901	0.0209531	0.0169888	0.00740471	0.0112662	0.0238296	0.01787	0.0754311	0.316562	0.210923	0.327729	4.47145	23.2078	0.149573	0.0336207	0.0204121	0.0149569	0.0101897	0	0
peroxiredoxin 4	30.54	65.7	0	17	4949684980	Q13162	PRDX4	0.0147185	0.00789555	0.0245125	0.00803387	0	0.0285473	0.0149602	0.0274752	0.0173677	0.0253597	0.0217006	0.048398	0.0539117	0.0877717	0.11138	0.0541438	0.219986	0.28308	0.290618	0.135361	0.105739	0.193992	0.449759	0.341447	0.779552	0.878099	1.14972	2.25616	1.40094	2.72598	7.28028	2.27655	2.27821	5.30334	15.5982	1.9734	0.0864985	0.153757	0.326084	0.341495	0.259771	0.199974
glutamate dehydrogenase 2	61.433	53.8	0	31	6014600	P49448	GLUD2	0	0	0	0	0	0	0	0	0	0	0	0	0	0	0	0	0	0	0	0	0	0	0	0	0	0	0	0	0	0	0	0	0	0.844929	1.15507	0	0	0	0	0	0	0
serine palmitoyltransferase long chain base subunit 2	62.924	56.4	0	28	162248050	O15270	SPTLC2	0	0	0	0	0	0	0	0	0	0	0	0	0	0	0	0	0	0	0	0	0	0	0	0	0	0	0	0.0304279	0	0	0.0413139	0.105382	2.31367	4.86983	1.25424	0.226202	0.13785	0.0210844	0	0	0	0
translocase of inner mitochondrial membrane 10B	11.586	73.8	0	6	80793740	Q9Y5J6	TIMM10B	0	0	0	0	0	0	0.106933	0.198256	0.106597	0.0491964	0	0	0	0	0	0	0	0	0	0	0	0	0	0	0	0	0	0	0	0	0	1.01771	0.776171	3.41555	1.42523	1.52029	2.00581	0.941909	0.436343	0	0	0
enoyl-CoA hydratase and 3-hydroxyacyl CoA dehydrogenase	69.153	4.6	0.0014509	3	5602453	Q08426-2	EHHADH	0	0	0	0	0	0	0	0	0	0	0	0	0	0	0	0	0	0	0	0	0	0	0	0	0	0	0	0	0	0	0	2.02296	0	1.93633	0	0	0	0	0	0	0	0
PET100 cytochrome c oxidase chaperone	9.1135	23.3	0	3	629342210	P0DJ07	PET100	0.203846	0.216306	0	0	0.312265	0.244258	0	0	0.170173	0	0.162913	0	0	0	0	0	0.615711	0.584976	0.623038	0.484721	0.144767	0	0.843031	0	1.24236	0.899085	0.864913	0.853972	0	2.07283	1.16429	2.3764	0	4.06172	0.455546	0.212051	0.260028	2.10032	1.29058	4.04511	0.49479	0
branched chain keto acid dehydrogenase kinase	46.36	27.7	0	7	67831180	O14874	BCKDK	0	0	0	0	0	0	0	0	0	0	0	0	0	0	0	0	0	0	0	0	0	0	0.41097	0.252237	0.443399	0.38699	0.380333	1.15665	0.475045	2.8727	1.59399	0.782601	0.672945	3.1542	1.32105	1.11467	1.75578	1.16935	1.59823	1.0272	0.251895	0.361155
coiled-coil domain containing 90B	29.505	38.2	0	14	138349540	Q9GZT6	CCDC90B	0	0	0	0	0	0	0	0	0	0	0	0	0	0	0	0	0	0.222864	0.203675	0.159577	0.724961	0.39759	0.819182	0.634384	2.67391	1.30814	0.436816	0.943654	0	0.125339	2.22569	1.08335	0.651914	1.15238	1.61749	0.669643	1.34744	3.56207	2.54249	0.150978	0.127018	0
superoxide dismutase 2	19.73	69.9	0	14	27316874400	P04179-4	SOD2	0.0116798	0.0115094	0.00965395	0.0077094	0.0129246	0.0216145	0.00798098	0.0210937	0.0296778	0.0485942	0.0541561	0.0557251	0.0683317	0.119206	0.194257	0.14013	0.201813	0.279107	0.222773	0.068819	0.119081	0.0835211	0.264616	0.163	0.421359	0.456622	0.394331	0.676957	0.319453	1.27586	3.00922	1.448	1.07801	1.69385	3.7614	2.22475	2.20429	5.77762	6.84776	3.71448	2.46417	1.66711
biogenesis of lysosomal organelles complex 1 subunit 1	14.311	36.8	0	5	67292020	P78537-2	BLOC1S1	0	0	0	0	0	0	0	0	0	0	0	0	0	0	0	0	0	0	0	0	0	0	0	0	0	0	0	0	0	0	0	0	0	0	0.0710346	0	0.697549	1.89333	1.67787	0.878625	0.781589	0
mitochondrial ribosomal protein L10	29.282	44.4	0	10	741018420	Q7Z7H8	MRPL10	0.221448	0.419508	0.37156	0.076008	0.195839	0.155076	0.071385	0	0.119324	0.10405	0.159056	0.0813743	0.22052	0.182315	0	0	0.298018	0.190428	0.183418	0.112618	0.10429	0.0697513	0	0.0668779	0	0.173019	0.143646	0.121234	0.0616234	0.304109	1.33343	1.00405	1.3706	2.20377	2.56999	2.70851	1.55172	7.54006	9.11975	1.41304	1.85672	0.91733
mitochondrial ribosomal protein L53	12.107	64.3	0	6	1166329290	Q96EL3	MRPL53	0.0935333	0.116506	0.0939498	0	0.0617883	0	0.0499645	0	0.0990137	0.072287	0.183704	0.0848123	0.0247392	0.0440615	0.0896325	0.224327	0	0.269233	0.0920756	0.0752736	0.0605693	0	0.132171	0.0718604	0.0402231	0	0	0.245457	0.0454786	0.28764	1.11285	0.588069	1.80961	1.1001	3.40834	1.77919	4.25108	8.17953	7.17537	2.76765	0.698135	1.12519
mitochondrial calcium uniporter regulator 1	39.694	31.2	0	14	144908690	Q96AQ8	MCUR1	0	0	0	0	0	0	0	0.0976952	0	0	0	0	0	0	0.100517	0	0.0564099	0	0.517553	0.515858	0.597285	0.130232	0.253708	0.527236	0.845301	0.921528	0.284196	0.201697	0.123014	0.07021	1.93304	0.345189	0.980917	1.046	1.20836	1.49712	2.86256	5.96653	4.36586	0.360934	0	0
polyribonucleotide nucleotidyltransferase 1	85.95	61.6	0	54	2172745321	Q8TCS8	PNPT1	0	0	0	0	0	0	0	0	0	0	0	0	0.00150283	0	0	0	0	0	0.00487951	0	0.00575806	0.00807577	0.00797205	0.0101288	0.00324079	0.046219	0.0221808	0.0646524	0.0343077	0.250594	0.53908	0.388258	0.690325	1.4236	4.37132	5.02411	6.21157	12.8479	4.26365	0.51625	0.1094	0.0538122
solute carrier family 25 member 13	74.175	61.6	0	38	5745252800	Q9UJS0	SLC25A13	0.456943	0.410965	0.578647	0.306439	0.168409	0.10352	0.0866171	0.117269	0.202893	0.12561	0.109518	0.0753246	0.0972023	0.0969102	0.085875	0.151537	0.105294	0.0776046	0.155313	0.113802	0.169798	0.094867	0.336944	0.148229	0.256703	0.255045	0.199814	0.368223	0.289087	0.643873	1.51475	0.822987	0.971739	2.86466	4.06844	2.7475	4.33607	6.75957	4.86185	2.73661	1.36181	1.56622
solute carrier family 25 member 12	74.761	61.2	0	37	668875838	O75746	SLC25A12	0.295661	0.301733	0.588002	0.278889	0.0543884	0.0468423	0.0699334	0.106582	0.123566	0.128016	0.0438726	0.0117944	0.023066	0.0176119	0.0283779	0.0355972	0.191634	0.0438877	0.0300149	0.0293574	0.0844901	0.2377	0.382626	0.117769	0.295158	0.125721	0.0271634	0.381847	0.098344	0.562945	1.19268	0.971081	1.21913	3.03355	5.82759	5.75266	5.95206	7.7643	7.34298	2.83578	2.09437	1.25426
mitochondrial ribosomal protein L12	21.348	40.9	0	7	7063281360	P52815	MRPL12	0.117658	0.118321	0.0855235	0.0966704	0.163035	0.081357	0.0667835	0.0914067	0.0644996	0.0774956	0.0700068	0.0855878	0.0669414	0.0866996	0.0427236	0.142751	0.146872	0.239462	0.246326	0.0912395	0.0957057	0.0842404	0.114075	0.104883	0.186678	0.215498	0.214669	0.222469	0.189461	0.716084	1.62219	1.24416	1.44129	3.34968	5.3619	3.3165	4.71966	7.26413	5.02151	5.47322	2.33896	0.764399
ATP binding cassette subfamily D member 3	75.475	42.2	0	29	658425479	P28288	ABCD3	0.0262899	0.0265484	0.0478079	0.00349996	0	0.0516496	0.0587356	0.0326979	0.114419	0.146659	0.161563	0.189331	0.335879	0.461254	0.262404	0.256274	0.735019	0.356837	1.11608	0.480014	0.49868	0.53425	1.0526	0.884555	1.5483	1.46236	1.15323	1.30474	0.758143	1.83449	3.20819	1.71825	1.21692	2.11248	2.67388	1.71902	1.88557	4.35931	2.65298	4.84208	1.17578	1.87752
DnaJ heat shock protein family (Hsp40) member C11	57.196	64.1	0	29	903600720	Q9NVH1-3	DNAJC11	0.489606	0.520606	0.855346	0.245114	0.558856	0.832285	0.654269	0.430329	0.809985	0.671927	1.12567	0.725722	0.994519	1.06365	0.651109	0.874001	1.26897	0.99521	1.2109	0.972574	0.700894	0.29725	0.867957	0.592524	0.811832	1.47025	1.09555	1.3784	0.639978	1.97758	2.19189	0.981878	1.32477	1.87665	2.00741	1.65266	2.12108	2.97487	3.32843	2.40354	2.13678	0.785334
translocase of inner mitochondrial membrane 22	20.031	39.2	0	5	1308152890	Q9Y584	TIMM22	0	0.478912	0.358207	0.137339	0	0.43603	0.35642	0.443948	0.465777	0.183958	0.202994	0.131453	0.0812196	0.100333	0.0387192	0	0	0	0	0	0.0656616	0.100392	0.148835	0	0.16302	0.290188	0	0	0.479356	1.34642	1.1719	0.383899	0.0628534	2.03249	3.31853	5.87355	5.98195	2.794	1.97862	0.393037	0	0
aldehyde dehydrogenase 5 family member A1	57.214	59.8	0	28	1961845843	P51649	ALDH5A1	0	0	0	0	0	0	0	0	0	0	0	0.00239523	0.00532673	0	0	0	0	0	0.00639979	0.0311981	0.0155695	0.0315424	0.0423414	0.0247671	0.0638343	0.0417163	0.0521442	0.146725	0.0829517	0.546321	1.3295	0.762789	0.863601	1.94618	4.146	3.6843	5.96935	5.15948	1.74957	0.171971	0.0345064	0
aldehyde dehydrogenase 6 family member A1	57.839	55.9	0	30	2223361640	Q02252	ALDH6A1	0	0	0	0	0	0	0	0	0	0	0	0	0	0	0	0	0	0	0.040515	0.047833	0.067939	0.0238953	0.110429	0.0842193	0.0853458	0.15204	0.0973543	0.186256	0.201082	0.370253	1.31893	0.772924	1.55127	2.60612	3.89946	4.33546	4.30323	4.98739	1.70744	0.78317	0.412311	0.562114
tRNA methyltransferase 61B	52.965	23.3	0	10	125944540	Q9BVS5	TRMT61B	0	0	0	0	0	0	0	0	0	0	0	0	0	0	0	0	0	0	0	0	0	0.0327861	0.0286808	0.055097	0.142193	0.12414	0.0645478	0.397321	0.176435	0.51401	2.57054	1.14111	1.27961	3.18229	2.85142	1.64928	1.15064	1.68058	0.95932	0	0	0
translocase of inner mitochondrial membrane 29	29.233	38.8	0	10	565566120	Q9BSF4	C19orf52	0.127352	0.438808	0.256829	0	0.233966	0.613496	0.416114	0.540985	0.440391	0.488945	0.0835519	0.0605768	0.0404243	0	0	0.023755	0	0	0	0	0	0	0.0802696	0.0334835	0.0781976	0.0942178	0.110207	0.243463	0.308495	0.59917	1.95114	1.47085	1.13168	4.25852	6.46817	2.16243	2.23766	5.6785	2.6116	0.504027	0.114066	0.0618965
required for meiotic nuclear division 1 homolog	51.603	23.2	0	9	224666000	Q9NWS8	RMND1	0.209203	0.324548	0.27345	0.180632	0.372156	0.426476	0.421021	0.419451	0.665546	0.216003	0.282691	0.221589	0.141289	0.61274	0.464546	0.528975	0.408941	0.590235	1.05621	0.553365	0.34771	0.346824	0.798433	0.416937	1.05392	0.992122	0.668945	0.581096	1.24633	2.00815	1.95551	2.67792	2.90248	1.84385	6.74942	1.25492	3.37343	1.72698	1.42057	0.135217	0.13017	0
PET117 cytochrome c oxidase chaperone	9.2227	30.9	0	3	51031700	Q6UWS5	PET117	0	0	0	0	0	0	0	0	0	0	0	0	0	0	0	0	0	0	0	0	0	0	0	0	0	0	0	0	0	0	0	0.507641	0	0	1.16725	0.784073	0	1.54103	0	0	0	0
PNKD metallo-beta-lactamase domain containing	15.396	30.3	0	3	580679080	Q8N490-2	PNKD	0.987239	0.872596	1.47107	0.40108	0.0790365	0	0.0728778	0.0886953	0.112506	0.0717774	0.102348	0.244129	0.229172	0.237932	0.225423	0.122327	0.245276	0.140286	0.194553	0.473875	0.272678	0.514843	0.561639	0.303688	0.511911	0.23046	0.149912	0.164117	0.698979	0.677724	0.612286	1.31717	2.38735	1.9783	1.47872	4.0006	3.2015	3.96745	2.10352	1.5843	0.564967	0.241706
NGG1 interacting factor 3 like 1	41.968	40.1	0	12	193043700	Q9GZT8	NIF3L1	0	0	0	0	0	0	0	0	0	0	0	0	0	0	0	0	0	0	0	0	0	0	0	0	0	0	0	0	0	0	0	0	0	0	0.0124465	0	0.0300933	0.0169233	0.209915	1.35455	4.2956	2.05193
ATP binding cassette subfamily B member 5	88.598	23.2	0	13	25468257	Q9NP58-4	ABCB6	0	0.174555	0	0	0	0	0	0	0	0	0	0	0	0	0	0	0	0	0	0	0	0	0	0	0.228734	0.234508	0	0	0	0	0	0	0	0.115588	0	0.206571	0	0.120839	0.735748	2.79656	2.82419	2.48454
oxoglutarate dehydrogenase L	114.48	15.5	0	15	6508307	Q9ULD0	OGDHL	0.162911	0.494758	0	0	0	0	0	0	0	0	0	0	0	0	0	0	0	0	0	0	0	0	0	0	0	0	0	0	0	0	0	0	0	0	0	0	0.335414	0	2.1099	0.879606	0	1.67714
glycine decarboxylase	112.73	26	0	22	41245210	P23378	GLDC	0	0	0	0	0	0	0	0	0	0	0	0	0	0	0	0	0	0	0	0	0	0	0	0	0	0	0	0	0	0	0	0	0	0	0	0	0.0658199	0.155684	0.959321	1.30212	1.26858	2.3502
citramalyl-CoA lyase	37.359	48.5	0	12	78734340	Q8N0X4	CLYBL	0	0	0	0	0	0	0	0	0	0	0	0	0	0	0	0	0	0	0	0	0	0	0	0	0	0	0	0	0	0	0	0.296042	0.117914	0.258966	1.18283	0.811025	1.34898	2.7794	1.4477	1.37313	1.25681	2.46994
aldehyde dehydrogenase 1 family member A1	56.381	59.8	0	33	15671934150	P05091	ALDH2	0	0	0	0	0	0	0	0	0	0	0	0	0	0	0	0	0	0	0.000641536	0	0.00348242	0.00439714	0.00966472	0.0121611	0.0205293	0.0318736	0.0529838	0.0728271	0.0676476	0.384835	0.287259	0.195823	0.264955	0.515397	1.06801	0.947795	1.92534	7.67219	8.08673	4.72713	5.9662	6.42538
ATP binding cassette subfamily B member 10	79.147	40	0	29	1198771804	Q9NRK6	ABCB10	0	0	0	0	0	0	0	0.00175707	0	0	0	0	0	0	0	0	0	0	0	0	0.00557279	0.00899448	0.0242509	0	0.00366435	0.0051776	0.00747938	0.00801276	0	0	0.121661	0.0344069	0.251184	0.469645	0.925378	0.798641	1.78045	4.30293	5.33845	3.70641	2.7851	2.64917
oxoglutarate dehydrogenase	115.93	55.3	0	55	1202606793	Q02218	OGDH	1.17335	2.42845	0.259783	0.00669736	0.00565495	0.00369938	0	0.00309505	0	0	0	0.0113623	0	0.00762133	0	0	0	0	0.0356373	0	0.00751189	0.00893496	0	0.00634331	0.0263835	0.0311887	0.0617465	0.0443658	0.0249158	0.0792602	0.307299	0.135196	0.295073	0.488633	1.31896	1.11035	1.73318	5.5468	5.91287	5.47942	4.0779	3.12153
aldehyde dehydrogenase 1 family member A3	57.206	49.1	0	29	5346953656	P30837	ALDH1B1	0	0	0	0	0	0	0	0	0	0	0	0	0	0	0	0	0	0	0	0	0	0.00474661	0	0.00238556	0.00588463	0.0162092	0.00948191	0.025911	0.081068	0.0913442	0.28884	0.225531	0.300367	0.737352	1.88132	1.67181	2.7643	3.36446	4.89541	5.45361	7.91089	4.82389
fumarate hydratase	50.212	60.4	0	24	8696936970	P07954-2	FH	0	0	0	0	0	0	0	0	0	0	0	0	0	0	0	0	0	0	0	0	0	0	0	0	0	0	0	0.00439043	0.00383234	0	0.0223244	0.0313293	0.041789	0.112693	0.23452	0.363319	0.63346	2.50689	4.1572	4.43514	5.35692	3.36079
caseinolytic mitochondrial matrix peptidase proteolytic subunit	30.18	43	0	12	5166798130	Q16740	CLPP	0	0	0	0	0	0	0	0	0	0	0	0	0	0	0	0	0	0	0	0	0	0	0	0	0	0	0.00879675	0.0405115	0	0.0168799	0.0183757	0.0282455	0.0388838	0.0494056	0.053781	0.122301	0.46518	2.95037	7.55168	7.52944	8.488	1.99997
5'-nucleotidase domain containing 3	63.419	48.5	0	25	785249826	Q86UY8	NT5DC3	0	0	0	0	0	0	0	0	0	0	0	0	0	0	0	0	0	0	0	0	0	0	0	0	0	0	0.00322025	0.00489625	0	0	0	0.0336315	0	0.0165712	0.0267041	0.163038	0.326754	3.09321	8.11189	4.12142	0.805191	0.159973
dynamin 1 like	78.099	13.2	0	7	6021031	O00429-4	DNM1L	0	0	0	0	0	0	0	0	0	0	0	0	0	0	0	0	0	0	0	0	0	0	0	0	0	0	0	0	0	0	0	0	0	0	0	0.105798	0.871122	1.9036	0.463832	0	0	1.87955
aldehyde dehydrogenase 4 family member A1	61.719	46	0	20	1290803375	P30038	ALDH4A1	0	0	0	0	0	0	0	0	0	0	0	0	0	0	0	0	0	0	0.00716175	0.00648139	0.0191025	0.0199511	0.0456775	0.0388523	0.0899799	0.0783799	0.00631774	0.0453255	0.0128593	0	0.155859	0.0209917	0.0754361	0.0489187	0.0435953	0.086398	0.0880757	2.00988	1.84689	1.29268	2.28727	11.2037
DNA polymerase gamma 2, accessory subunit	54.91	8.5	0	5	17449690	Q9UHN1	POLG2	0	0	0	0	0	0	0	0	0	0	0	0	0	0	0	0	0	0	0	0	0	0	0	0	0	0	0	0	0	0	0	0	0	0	0	0	0	0	0	0.250878	0	0
acyl-CoA dehydrogenase long chain	47.655	19.5	0	9	45489150	P28330	ACADL	0	0	0	0	0	0	0	0	0	0	0	0	0	0	0	0	0	0	0	0	0	0	0	0	0	0	0	0	0	0	0	0	0	0	0	0	0	0	0	0	0	0
acyl-CoA dehydrogenase medium chain	46.588	60.8	0	30	13651841390	P11310	ACADM	0.00990609	0.0158171	0.00964409	0	0	0.0027615	0.00508842	0.0017273	0.00359345	0.00277592	0.00182867	0.00179176	0.00489386	0.00137856	0.00652645	0.00347316	0.00542868	0.00761204	0.00302978	0.00349128	0.00381769	0.00419358	0.00474754	0.00483697	0.00474636	0.00151298	0.0067043	0.0111813	0.00378902	0.0047761	0.0212585	0.0190755	0.00891307	0.0134669	0.030051	0.0445047	0.0545208	0.13049	0.222409	0.131213	0.101024	0.281205
tRNA methyltransferase 1	69.305	11.4	0	5	5955760	Q9NXH9-2	TRMT1	0	0	0	0	0	0	0	0	0	0	0	0	0	0	0	0	0	0	0	0	0	0	0	0	0	0	0	0	0	0	0	0	0	0	0	0	0	0.306749	0	0	0	0.217312
FKBP prolyl isomerase 10	64.244	33	0	17	188685040	Q96AY3	FKBP10	0	0	0	0	0	0	0	0	0	0	0	0	0	0	0	0	0	0	0	0	0	0	0	0	0	0	0	0	0	0	0	0	0	0	0.0603482	0	0.021921	0.0948872	0.216344	0.466899	0.613224	1.209
glycerol-3-phosphate dehydrogenase 2	80.852	71.1	0	54	1733283652	P43304	GPD2	0.477149	0.325222	0.100782	0.0223758	0.0146838	0.0156882	0.014203	0.0146686	0.0133997	0.00467738	0.0265791	0.0220524	0.0146057	0.0248485	0.00630624	0.0250055	0.0217277	0.0168407	0.0291138	0.145477	0.00404337	0.00436365	0.0148229	0.00783385	0.0120625	0.0197528	0.00942479	0.0481609	0.013228	0.0479468	0.145567	0.089257	0.143582	0.0896182	0.0765009	0.275219	0.242995	0.593916	0.6585	0.852339	1.06491	1.76837
tRNA-histidine guanylyltransferase 1 like	34.83	19.1	0	5	74231168	Q9NWX6	THG1L	0	0	0	0	0	0	0	0	0	0	0	0	0	0	0	0	0	0	0	0	0	0	0	0	0	0	0	0	0	0	0	0	0	0	0	0	0	0.0736529	0.107599	0.158972	0.378466	0.563555
acetyl-CoA acyltransferase 2	41.924	76.3	0	30	4104687570	P42765	ACAA2	0.0298995	0.0573744	0.0688915	0.0220847	0.0533444	0.103014	0.0962442	0.0674505	0.116427	0.147708	0.190341	0.162291	0.161954	0.160504	0.160604	0.217363	0.120098	0.131315	0.187168	0.0813966	0.141802	0.069602	0.12457	0.129201	0.0823181	0.110335	0.01194	0.075073	0.0659517	0.0664602	0.424513	0.172583	0.224591	0.307277	0.505978	0.466433	0.715071	1.4283	1.4515	1.58352	3.30302	3.51107
hydroxysteroid 17-beta dehydrogenase 8	26.973	33.7	0	7	82861443	Q92506	HSD17B8	0	0	0	0	0	0	0	0	0	0	0	0	0	0	0	0	0	0	0	0	0	0	0	0	0	0	0	0	0	0	0	0	0	0	0.174329	0.0502158	0.277688	0.281584	1.01855	0.176553	0.923108	0.595511
NFS1 cysteine desulfurase	44.017	75.1	0	24	662818200	Q9Y697-2	NFS1	0	0	0	0	0	0	0	0	0	0	0	0	0	0	0	0	0	0	0	0	0	0	0	0	0	0	0	0	0	0	0	0	0	0.0113855	0.0807122	0.157636	0.151447	0.513595	1.53694	1.02	1.10408	1.20149
metaxin 3	35.093	31.7	0	9	496370790	Q5HYI7	MTX3	0.0880931	0.275714	0.322565	0	0.180366	0.363994	0.292809	0.607692	0.678162	0.462403	0.810318	0.239935	0.114077	0.38212	0.173285	0.301378	0.572987	0.777057	0.484763	0.305084	0.412105	0.290864	0.366341	0.331063	0.474263	0.407641	0	0.44681	0.193785	0.613715	0.555462	0.389659	0.316871	0.500228	0.55293	0.127252	0.366584	1.46548	3.01436	1.82283	1.86818	1.89379
carbonyl reductase 4	25.301	31.6	0	5	37960200	Q8N4T8	CBR4	0	0	0	0	0	0	0	0	0	0	0	0	0	0	0	0	0	0	0	0	0	0	0	0	0	0	0	0	0	0	0	0	0	0	0.240811	0	0.268317	0	0.422382	0.892268	0.544565	0.714816
glycyl-tRNA synthetase 1	83.165	51.3	0	33	1296496020	P41250	GARS	0	0	0	0	0	0	0	0	0	0	0	0	0	0	0	0	0	0	0	0.0022568	0	0	0.00367691	0	0.0120967	0	0.00334334	0.00769392	0.0258591	0.0194141	0.068113	0.0806017	0.124299	0.184954	0.207654	0.045919	0.199287	0.640945	1.13354	1.68782	2.11596	3.84717
acetyl-CoA acetyltransferase 1	45.199	67.7	0	29	23976834994	P24752	ACAT1	0.00122791	0	0	0	0	0	0	0	0	0.000407461	0	0	0	0	0	0	0	0	0	0	0.000917442	0.000866055	0.00166078	0.00111304	0.00074805	0.00450866	0.00168687	0.00893864	0.00363857	0.011446	0.0470722	0.0303247	0.0331197	0.0570563	0.0944856	0.0696578	0.138097	0.48567	0.969901	1.02112	1.65861	3.62334
lysyl-tRNA synthetase 1	68.047	47.7	0	29	309556431	Q15046	KARS	0	0	0	0	0	0	0	0	0	0	0	0	0	0	0	0	0	0	0	0	0	0	0	0	0.00468499	0	0	0	0	0	0	0	0	0.0119148	0.0900691	0.026468	0.180106	0.577048	0.728872	0.556973	1.04836	2.35153
mitochondrial poly(A) polymerase	66.171	26.8	0	14	114682212	Q9NVV4	MTPAP	0.108149	0.0861512	0.0853693	0.0875806	0.0661661	0.0546186	0.0458349	0.0416745	0.044271	0.0364321	0.0691786	0	0.0877921	0.0530278	0	0	0	0	0	0.027974	0	0	0.940671	0	0	0.105015	0	0.21692	0	0	0.545661	0.262761	0.460471	0.368256	0.366404	0.634055	1.49331	2.42058	1.69751	1.97133	1.59765	4.0431
LYR motif containing 4	10.758	45.1	0	6	498634900	Q9HD34	LYRM4	0	0	0	0	0	0	0	0	0	0	0	0	0	0	0	0	0	0	0	0	0	0	0	0	0	0	0	0	0	0	0	0	0	0	0.512142	0	0.308202	0.461656	0.51107	0.455342	0.19871	0.944376
ubiquinol-cytochrome c reductase complex assembly factor 2	14.875	51.6	0	6	1680038240	Q9BRT2	UQCC2	0.0819594	0.0741322	0.117365	0.0604385	0	0	0.0427728	0.171017	0.206957	0.18781	0.0821075	0.0334881	0	0.0270011	0.0218308	0	0	0	0	0.0317757	0	0	0.0742375	0.0409173	0.0520111	0	0.03788	0.0956414	0.0652019	0	0	0	0.152923	0.332125	0.379919	0.301663	0.676343	2.54345	2.0475	2.11474	2.87411	3.04111
ubiquinol-cytochrome c reductase complex assembly factor 1	34.6	19.1	0	5	239030475	Q9NVA1	UQCC1	0.0831375	0.051853	0	0	0	0	0.0105207	0.0415186	0.129786	0.0699396	0	0	0	0	0	0	0	0	0	0	0	0	0	0	0	0	0	0	0	0	0	0	0	0	0	0.400307	0.0209702	0.347254	0.417897	0.95179	1.02842	1.57957
branched chain keto acid dehydrogenase E1 subunit alpha	50.47	65.2	0	19	493029380	P12694	BCKDHA	0	0	0	0	0	0	0	0	0	0	0	0	0	0	0	0	0	0	0	0	0	0	0	0	0	0	0	0	0	0	0	0	0	0	0	0.0134989	0.0743722	0.14049	0.51251	0.391347	0.559398	1.0897
mitofusin 1	84.159	29.7	0	21	51382610	Q8IWA4	MFN1	0	0	0	0	0	0	0	0	0	0	0	0	0	0	0	0	0	0	0	0	0	0	0	0	0	0	0	0	0	0	0	0	0	0	0	0	0	0.0970867	0.0870149	0.135092	0.130614	0.450818
chromosome 16 open reading frame 91	15.004	41.7	0	6	138631710	Q4G0I0	CCSMST1	0	0	0.137218	0	0	0	0	0	0	0	0	0	0	0	0	0	0	0	0	0	0	0	0	0	0	0	0	0	0	0	0	0	0	0	0	0.0620837	0.088562	0.701258	0.508529	0.319956	0.815888	0.439049
trimethyllysine hydroxylase, epsilon	49.517	28.5	0	12	118401183	Q9NVH6	TMLHE	0	0	0	0	0	0	0	0	0	0	0	0	0	0	0	0	0	0	0	0	0	0	0	0.0653575	0	0	0	0	0.181932	0.455759	0	0.150611	0.0260959	0.0571094	0.363955	0.367606	0.182301	1.22726	1.94106	1.66776	1.03361	1.27013
glutathione peroxidase 1	22.088	46.3	0	8	227635300	P07203	GPX1	0	0	0	0	0	0	0	0	0	0	0	0	0	0	0	0	0	0	0	0	0	0	0	0	0	0	0	0	0	0	0	0.0888511	0.179402	0.354596	0.23678	0.136824	0.870483	1.62648	1.91127	0.514523	0.689534	0.836272
1-acylglycerol-3-phosphate O-acyltransferase 4	44.021	14.8	0.0003951	6	44695450	Q9NRZ5	AGPAT4	0	0	0	0	0	0	0	0	0	0	0	0	0	0	0	0	0	0	0.169296	0	0	0	0	0	0.179634	0	0	0	0	0	0	0	0	0.198711	0.588192	0.27795	0.491009	1.97226	2.08577	2.97166	0.514723	0.433089
ubiquinol-cytochrome c reductase complex assembly factor 3	10.081	32.3	0	2	1052172860	Q6UW78	UQCC3	0	0	0	0	0	0	0	0	0.207792	0.129888	0	0	0	0	0	0	0	0	0	0	0	0	0	0.227444	0	0	0	0	0.144899	0	0	0.302994	0.272802	0.559609	0.223039	0.393367	0.395344	1.34211	0.844732	4.04659	0.845876	1.30828
solute carrier family 30 member 9	63.514	24.8	0	13	205993324	Q6PML9	SLC30A9	0	0	0	0	0	0	0	0.0501051	0.0647199	0.0256995	0.0322442	0	0	0	0	0	0	0	0	0.0150041	0	0.0317584	0	0.0554784	0.0595237	0	0	0.249368	0.0713485	0.253636	0.492493	0.100739	0.0833459	0.263306	0.753983	0.665246	0.950277	2.4703	3.17243	3.90204	1.76905	2.57018
carbamoyl-phosphate synthase 1	165.65	52	0	67	475472541	P31327-3	CPS1	0	0	0	0	0	0	0	0	0	0	0	0	0	0	0	0	0	0	0	0	0.0129968	0	0	0	0	0	0.00972104	0.031459	0.0424535	0.0288358	0.218747	0.159796	0.227727	0.43878	0.702258	0.703623	1.29703	3.63208	2.81938	2.17539	1.6619	1.48951
5'-nucleotidase domain containing 2	64.144	51.2	0	25	875209620	Q9H857-2	NT5DC2	0	0	0	0	0	0	0	0	0	0	0	0	0	0	0	0	0	0	0.00818436	0.0116543	0.0430133	0.0279725	0.0751232	0.0844159	0.241248	0.282843	0.177963	0.330687	0.0790086	0.136334	0.569592	0.315489	0.210447	0.469614	1.01756	0.822813	1.03796	3.02573	3.24553	1.92495	1.48597	2.51807
dehydrogenase E1 and transketolase domain containing 1	103.08	40	0	28	379779560	Q96HY7	DHTKD1	0.00969829	0.0741991	0	0	0	0	0	0	0	0	0	0	0	0	0	0	0	0	0	0	0	0	0	0	0	0	0	0	0	0	0	0	0.0332016	0.0242511	0.201602	0.19605	0.534294	1.22944	1.85162	2.06363	1.25653	1.60518
isovaleryl-CoA dehydrogenase	46.65	50.2	0	19	1498823210	P26440	IVD	0	0	0	0	0	0	0	0	0	0	0	0	0	0	0	0	0	0	0	0	0	0	0	0	0	0.00560884	0	0.0108259	0.0137863	0.0282389	0.0904612	0.037484	0.055992	0.164694	0.298948	0.347858	0.785335	1.688	2.32476	2.0156	1.29753	1.69897
methylmalonyl-CoA mutase	83.134	40.9	0	27	985801820	P22033	MUT	0	0	0	0	0	0	0	0	0	0	0	0	0	0	0	0	0	0	0	0	0	0	0	0	0	0	0	0	0	0	0.0516618	0.0077808	0.0298478	0.100808	0.258323	0.293148	0.440322	1.77383	2.65911	1.83114	1.88524	2.01512
glutathione-disulfide reductase	51.7	57.6	0	20	627724709	P00390-2	GSR	0	0.0114249	0.0222673	0.0102652	0	0	0.0131425	0	0.0137822	0.0149366	0.0245868	0.0367648	0.0226611	0.0303435	0.0199435	0.0309725	0	0.0984735	0	0.0192616	0.0498274	0.0180393	0.108402	0.0285257	0.0605899	0.021128	0.0384348	0.215272	0.03763	0.318356	0.797998	0.46962	0.324904	1.03074	1.10657	0.560189	1.5804	2.578	3.28712	3.66634	3.73916	2.91395
NME/NM23 nucleoside diphosphate kinase 4	20.658	62	0	12	365249490	O00746	NME4	0	0	0	0	0	0	0	0	0	0	0	0	0	0	0	0	0	0	0	0	0	0	0	0	0	0	0	0.0594484	0	0.0972658	0.0783703	0.130184	0.103736	0.213563	0.261512	0.237216	0.417237	2.49168	1.1495	0.911275	1.85822	1.73613
pseudouridine synthase like 1	33.232	22.8	0	5	40902880	Q8N0Z8	PUSL1	0	0	0	0	0	0	0	0	0	0	0	0	0	0	0	0	0	0	0.185266	0.122969	0	0	0.441131	0.670816	0.245817	0.419827	0	0	0.346168	0	0	0	0	0.439767	0.478863	0	0.426809	1.20965	2.82083	1.68932	0.622375	0.898065
ATP binding cassette subfamily B member 8	59.382	41.6	0	19	132384370	Q9NUT2-5	ABCB8	0	0	0	0	0	0	0	0	0	0	0	0	0	0	0	0	0	0	0	0	0	0	0	0	0	0	0	0	0	0	0	0	0	0	0.0292981	0.111957	0.404387	0.870086	1.2168	1.59394	1.00581	1.5338
RNA polymerase mitochondrial	138.62	34	0	30	114416500	O00411	POLRMT	0	0	0	0	0	0	0	0	0	0	0	0	0	0.013521	0.0143975	0	0	0	0	0	0	0	0	0	0.134729	0.144148	0.0286813	0.0272739	0.106215	0.10851	0.0609823	0.106695	0.256415	0.366612	0.492728	0.820529	1.17264	3.30654	3.31266	3.19651	2.60188	2.40464
ATP binding cassette subfamily B member 7	82.768	48.5	0	31	1319770367	O75027-2	ABCB7	0	0	0	0	0	0	0.0131232	0.0246752	0.0254365	0.0057286	0	0	0.0416401	0	0.00702389	0	0	0	0	0.00883384	0.00629241	0.019487	0.104887	0.0255459	0.0221665	0	0.0353558	0.131115	0.079549	0.305469	0.647909	0.255816	0.555866	1.06614	1.09879	0.959984	1.59221	3.34119	4.44583	5.81924	5.65012	5.36368
aspartyl-tRNA synthetase 2, mitochondrial	73.562	56.9	0	34	1393688823	Q6PI48	DARS2	0	0.0044856	0.00564124	0	0	0	0	0	0	0.0208225	0	0	0	0.00633571	0	0	0	0.00578091	0.00845776	0.00697283	0.00834383	0.00802391	0	0.0151536	0.0259304	0.0424527	0.0392417	0.136531	0.0760488	0.110437	0.381949	0.223379	0.207663	0.544187	1.2895	0.548908	1.06001	3.22911	3.15627	4.08686	3.3023	3.01094
serine hydroxymethyltransferase 2	53.454	77.2	0	40	51615751560	P34897-3	SHMT2	0.0058832	0.019279	0.0191878	0.00368666	0.0155743	0.0185978	0.0125254	0.0149866	0.017586	0.0191425	0.0204633	0.0251428	0.0212887	0.0317219	0.0257421	0.0285421	0.057082	0.0466529	0.0424986	0.0281784	0.0255614	0.0162919	0.0718391	0.0358349	0.0424712	0.0742937	0.0476228	0.0644709	0.0494758	0.185623	0.292147	0.0786424	0.0956803	0.116751	0.202851	0.307817	0.360728	0.559016	0.655094	0.843728	1.34988	9.40653
PIGB opposite strand 1	6.3133	18.5	1	1	44312000	A0A0B4J2F0	PIGBOS1	0.493072	0	0	0	0	0	0	0	0	0	0	0	0	0	0	0	0	0	0	0	0	0	0	0	0	0	0	0	0	0	0	0	0	0	0	0	0	0	0	0	0	0
molybdenum cofactor synthesis 1	58.454	9.9	0	3	6580680	Q9NZB8-7	MOCS1	0	0	0	0	0	0	0	0	0	0	0	0	0	0	0	0	0	0	0	0	0	0	0	0	0	0	0	0	0	0	0	0	0	0	0	0	0	0	0	0	0	0
cytochrome c oxidase copper chaperone COX17	6.9151	25.4	0	1	146027570	Q14061	COX17	0.519746	0.285666	0	0	0	0	0	0	0	0	0	0	0	0	0.381889	0.625234	0.764887	0	0.387279	0.403808	0.490552	0.344401	0.571666	0	0.436595	0.287309	0.361588	0.434229	0.538101	0	3.20986	0.809172	0.598136	0.458453	0	0	0	0	1.26427	0	0	0.746113
pyruvate dehyrogenase phosphatase catalytic subunit 2	59.977	5.7	0	2	1499637	Q9P2J9	PDP2	0	0	0	0	0	0	0	0	0	0	0	0	0	0	0	0	0	0	0	0	0	0	0	0	0	0	0	0	0	0	0	0	0	0	0	0	0	0	0	0	0	0
diablo IAP-binding mitochondrial protein	21.232	68.8	0	10	1289767200	Q9NR28-2	DIABLO	0	0	0	0	0	0	0	0	0	0	0	0	0	0	0	0	0	0	0	0	0	0	0	0	0	0	0	0	0	0	0	0	0	0	0	0	0	0	0	0	0	0
synthesis of cytochrome C oxidase 1	33.814	28.2	0	10	167876320	O75880	SCO1	0.107011	0.074946	0.03338	0	0	0	0	0	0	0	0	0	0	0	0	0	0	0	0	0	0	0	0	0	0	0	0	0	0	0	0	0	0	0	0	0	0	0	0	0	0	0
dephospho-CoA kinase domain containing	26.55	37.7	0	9	47153060	Q8WVC6	DCAKD	0	0.189668	0	0	0	0.0464302	0	0	0	0	0	0	0	0	0	0	0	0	0	0	0	0	0	0	0	0	0	0	0	0	0	0	0	0	0	0.133432	0.200739	0	0	0	0	0
glutathione S-transferase zeta 1	24.212	30.1	0	5	85838350	O43708	GSTZ1	0	0	0	0	0	0	0	0	0	0	0	0	0	0	0	0	0	0	0	0	0	0	0	0	0	0	0	0	0	0	0	0	0	0	0	0	0	0	0	0	0	0
family with sequence similarity 210 member A	30.776	21	0	6	62253120	Q96ND0	FAM210A	0.121808	0	0	0	0	0	0	0	0	0	0	0	0	0	0	0	0	0	0	0	0	0	0	0	0	0	0	0	0	0	0	0	0	0	0	0	0	0	0	0	0	0
mitochondrial ribosome associated GTPase 1	37.236	17.7	0.00038835	6	8533520	Q9BT17	MTG1	0	0	0	0	0	0	0	0	0	0	0	0	0	0	0	0	0	0	0	0	0	0	0	0	0	0	0	0	0	0	0	0	0	0	0	0	0	0	0	0	0	0
catechol-O-methyltransferase	24.449	44.3	0	8	474417900	P21964-2	COMT	0	0	0	0	0	0	0	0	0	0	0	0	0	0	0	0	0	0	0	0	0	0	0	0	0	0	0	0	0	0	0	0	0	0	0	0	0	0	0	0	0	0
peroxiredoxin like 2A	24.462	47.2	0	13	468096600	Q9BRX8-2	FAM213A	0	0	0	0	0	0	0	0	0	0	0	0	0	0	0	0	0	0	0	0	0	0	0	0	0	0	0	0	0	0	0	0	0	0	0	0	0	0	0	0	0	0
dehydrogenase/reductase 7B	35.119	23.1	0	6	117805491	Q6IAN0	DHRS7B	0	0	0	0	0	0	0	0	0	0	0	0	0	0	0	0	0	0	0	0	0	0.0171943	0.0245016	0	0	0	0	0	0	0	0	0	0	0	0	0	0	0	0	0	0	0
coiled-coil-helix-coiled-coil-helix domain containing 2	15.512	33.8	0	4	546035770	Q9Y6H1	CHCHD2	0.220825	0.521134	0	0	0.227041	0.202005	0.237041	0	0.130803	0.243865	0	0	0.168368	0	0	0.195819	0	0	0.305695	0	0	0	0	0.26035	0	0	0.115742	0.16416	0	0	0	0.197531	0.172733	0	0	0	0	0.405982	0	0	0	0.271033
acid phosphatase 6, lysophosphatidic	48.886	22	0	8	45241330	Q9NPH0	ACP6	0	0	0	0	0	0	0	0	0	0	0	0	0	0	0	0	0	0	0	0	0	0	0	0	0	0	0	0	0	0	0	0	0	0	0	0	0	0	0	0	0	0
translocase of inner mitochondrial membrane 50	50.464	30.9	0	12	1808904615	Q3ZCQ8-2	TIMM50	0.375728	1.00275	1.23418	0	0.0159967	0.0146026	0.0081426	0.00440455	0.0184667	0	0.0113805	0	0	0	0.00171051	0	0	0	0	0	0	0	0	0	0	0	0	0	0	0	0	0	0	0	0	0	0	0.00734872	0	0	0.0127613	0.0170029
mitochondrial ribosomal protein L14	15.947	42.8	0	6	399850670	Q6P1L8	MRPL14	0	0	0	0	0	0	0	0	0	0	0	0	0	0	0	0	0	0	0	0	0	0	0	0	0	0	0	0	0	0	0	0	0	0	0	0	0.0393252	0	0	0.0778208	0	0
tetratricopeptide repeat domain 19	42.456	28.2	0	12	111551430	Q6DKK2	TTC19	0	0	0	0	0	0	0	0	0	0	0	0	0	0	0	0	0	0	0	0	0	0	0	0	0	0	0	0	0	0	0	0	0	0	0	0	0	0	0	0	0	0
coenzyme Q3, methyltransferase	41.054	26	0	8	125124015	Q9NZJ6	COQ3	0	0	0	0	0	0.0817557	0.0537532	0	0.117513	0.0622032	0	0	0.0740013	0.0826988	0.138648	0.216516	0.329805	0.338087	0.429513	0.302896	0.086604	0.367207	0.54042	0.180836	0.204965	0.169833	0	0	0	0	0	0.274997	1.41433	0	0.074408	0.301216	0	0	0	0	0	0
guanylate kinase 1	23.782	66.5	0	12	439257610	Q16774-2	GUK1	0	0	0	0	0	0	0	0	0	0	0	0	0	0	0	0	0	0	0	0	0	0	0	0	0	0	0	0	0	0	0	0	0	0	0	0	0	0	0	0	0	0
TAM41 mitochondrial translocator assembly and maintenance homolog	38.078	38.9	0	13	491317190	Q96BW9-3	TAMM41	0.0185479	0	0.135788	0	0.177774	0.295266	0.214463	0.0385792	0.479167	0.107936	0.181015	0.0770434	0	0	0.0583733	0.128707	0	0	0.0713088	0	0	0	0.0666884	0	0	0.0938302	0.0683847	0.195409	0.0402926	0.167452	0	0	0.214953	0.0277875	0	0.0582583	0	0	0	0.386354	0.260387	0.184598
regulator of microtubule dynamics 1	35.808	41.4	0	13	476660020	Q96DB5	RMDN1	0	0	0	0	0	0	0	0	0	0	0	0	0	0	0	0	0	0	0	0	0	0	0	0	0	0	0	0	0	0	0	0	0	0	0	0	0	0	0	0	0	0
lactamase beta 2	32.805	32.6	0	10	199738310	Q53H82	LACTB2	0	0	0	0	0	0	0	0	0	0	0	0	0	0	0	0	0	0	0	0	0	0	0	0	0	0	0	0	0	0	0	0	0	0	0	0	0	0	0	0	0	0
mitochondrial genome maintenance exonuclease 1	39.42	52.3	0	19	641577247	Q9BQP7	MGME1	0	0	0	0	0	0	0	0	0	0	0	0	0	0	0	0	0	0	0	0	0	0	0	0	0	0	0	0	0	0	0	0	0	0	0	0	0	0	0	0	0	0
3-hydroxy-3-methylglutaryl-CoA lyase	34.36	30.5	0	8	373909540	P35914	HMGCL	0	0	0	0	0	0	0	0	0	0	0	0	0	0	0	0	0	0	0	0	0	0	0	0	0	0	0	0	0	0	0	0	0	0	0	0	0	0	0	0	0	0.0183392
L-2-hydroxyglutarate dehydrogenase	50.315	53.1	0	18	679206784	Q9H9P8	L2HGDH	0	0	0	0	0	0	0	0	0	0	0	0	0	0	0	0	0	0	0	0	0.00824835	0	0	0.0294714	0.0159341	0	0.0166828	0.128536	0.125933	0	0	0	0	0.00876841	0	0	0	0.0248613	0.0144028	0	0	0.03589
hydroxyacyl-CoA dehydrogenase	34.293	75.8	0	20	9737399980	Q16836	HADH	0.00276754	0	0	0	0	0	0	0	0	0	0	0	0.00127118	0	0	0	0	0	0	0	0	0	0	0	0	0	0.00186991	0.00404143	0.00568374	0.00977574	0.00422264	0	0.0192496	0.026546	0.0412881	0.0287746	0.0242358	0.145344	0.0680275	0.117184	0.142837	0.115129
NME/NM23 nucleoside diphosphate kinase 6	21.142	28	0	5	122922010	O75414	NME6	0	0	0	0	0	0	0	0	0	0	0	0	0	0	0	0	0	0	0	0	0	0	0	0	0	0	0	0	0	0	0	0	0	0	0	0	0	0	0	0	0	0
oxidoreductase NAD binding domain containing 1	34.854	27.9	0	8	88160550	Q96HP4	OXNAD1	0	0	0	0	0	0	0	0	0	0	0	0	0	0	0	0	0	0	0	0	0	0	0	0	0	0	0	0	0	0	0	0	0	0	0	0	0	0	0	0	0	0
fumarylacetoacetate hydrolase domain containing 1	24.91	58.8	0	10	399942952	Q6P587-2	FAHD1	0	0	0	0	0	0	0	0	0	0	0	0	0	0	0	0	0	0	0	0	0	0.826118	0	0	0	0	0	0	0	0.0215422	0	0	0	0	0	0	0	0	0	0	0	0
DNA polymerase delta interacting protein 2	42.033	55.7	0	18	589209420	Q9Y2S7	POLDIP2	0	0	0	0	0	0	0	0	0	0	0	0	0	0	0	0	0	0	0	0	0	0	0	0	0	0	0	0	0	0	0	0	0	0	0	0	0.021038	0.0134775	0	0.00970655	0	0.0166941
synaptojanin 2 binding protein	15.928	70.3	0	8	1333822160	P57105	SYNJ2BP	0	0	0	0	0	0	0	0	0	0	0	0	0	0	0	0	0	0	0	0	0	0	0	0	0	0	0.00723909	0.011914	0	0	0	0	0	0	0	0	0	0	0	0	0	0
biphenyl hydrolase like	31.106	47.8	0	14	244260750	Q86WA6-2	BPHL	0	0	0	0	0	0	0	0	0	0	0	0	0	0	0	0	0	0	0	0	0	0	0	0	0	0	0	0	0	0	0	0	0	0	0	0	0	0	0	0	0	0
SURF1 cytochrome c oxidase assembly factor	31.978	12.8	0	3	61197650	Q15526-2	SURF1	0	0.0517481	0	0	0	0	0.44211	0.339014	0.822804	0.473155	0	0	0	0	0	0	0	0	0	0	0	0	0	0	0	0	0	0	0	0	0	0	0	0	0	0	0	0	0	0	0	0
mitochondrial ribosomal protein L11	20.683	69.3	0	15	2529254650	Q9Y3B7	MRPL11	0.0594072	0.255597	0.174834	0.0565155	0.089256	0.130891	0.0978335	0.061919	0.125645	0.0481331	0.0839184	0.0754252	0.0479142	0.0472915	0.0819448	0.0208872	0	0.0716997	0.0784014	0.0290176	0.0379699	0.00986198	0.017629	0.0145246	0.0149391	0.0218888	0.049265	0.0125136	0	0	0.0473574	0	0.0439116	0.0655944	0.0180728	0	0	0.0114846	0.025789	0	0	0
adenylate kinase 2	25.614	77.2	0	18	6610786760	P54819-2	AK2	0	0	0.00904067	0.00603844	0	0	0	0	0	0	0	0	0	0	0	0	0	0	0	0	0	0	0.00183493	0	0	0	0	0	0	0	0	0	0.00275324	0.00231645	0.00194979	0.00226433	0.0032484	0.0108287	0.01835	0.00396943	0.00473816	0
prostaglandin E synthase 2	41.943	46.4	0	15	349727510	Q9H7Z7	PTGES2	0	0	0	0	0	0	0	0	0	0	0	0	0	0	0	0	0	0	0	0	0	0	0	0	0	0	0	0	0	0	0	0	0	0	0	0	0	0	0	0	0	0
deoxyuridine triphosphatase	26.563	44.4	0	9	297325690	P33316	DUT	0	0	0	0	0	0	0	0	0	0	0	0	0	0	0	0	0	0	0	0	0	0	0	0	0	0	0	0	0	0	0	0	0	0	0	0	0	0	0	0	0	0
mitochondrial ribosomal protein L54	15.819	48.6	0	4	406115220	Q6P161	MRPL54	0.279443	0.246376	0.254022	0.116467	0	0.147928	0.105971	0.130496	0	0.12336	0.129033	0.161713	0.119803	0.232646	0.119093	0.3208	0	0	0.1581	0.108036	0.174036	0.0834097	0	0	0	0	0.0580108	0	0	0	0	0	0	0	0	0	0	0	0.143927	0	0	0
coiled-coil domain containing 58	16.62	57.6	0	7	403693600	Q4VC31	CCDC58	0	0	0	0	0	0	0	0	0	0	0	0	0	0	0	0	0	0	0	0	0	0	0	0	0	0	0	0	0	0	0	0	0	0	0	0	0	0	0	0	0	0
ATP synthase mitochondrial F1 complex assembly factor 1	36.436	35.1	0	13	651243560	Q5TC12	ATPAF1	0	0	0	0	0	0	0	0	0	0	0	0	0	0	0	0	0	0	0	0	0	0	0	0	0	0	0	0	0	0	0	0	0	0	0	0	0	0	0	0	0	0
ATPase family AAA domain containing 1	40.744	21.1	0	6	8403392	Q8NBU5	ATAD1	0	0	0	0	0	0	0	0	0	0	0	0	0	0	0	0	0	0	0	0	0	0	0	0	0	0	0	0	0.266115	0	0.192988	0.330856	0	0.572091	0	0	0	0	0	0	0	0
family with sequence similarity 162 member A	17.342	40.3	0	9	1827440530	Q96A26	FAM162A	0.423153	0.421475	0.528657	0.0988495	0.710488	0.184191	0.0951981	0.175188	0.639792	0.0514865	0.15535	0.0778624	0.0432697	0.099731	0.601571	0.0873834	0.352793	0.359976	0.148018	0.0547375	0	0.0294245	0.202277	0	0.113813	0.166031	0.180176	0.211776	0	0.701388	1.85169	1.08712	0.156248	0.670789	0.459781	0.244007	0.32746	0.602254	0.487246	0.202624	0.202289	0.101517
mitochondrial ribosomal protein L19	33.535	45.9	0	15	951188677	P49406	MRPL19	0.371622	1.09414	0.963484	0.276334	0.299247	0.419941	0.262263	0.198097	0.433052	0.281444	0.230289	0.334565	0.207511	0.430578	0.205209	0.44878	0.218202	0.38398	0.336658	0.195007	0.247902	0.258032	0.316915	0.20395	0.311633	0.14416	0.262462	0.174558	0.334991	0.29488	0.402971	0.0508026	0.0753437	0.280855	0.173172	0.338977	0.230479	0.271495	0.346325	0.633658	0.350982	0.484424
HscB mitochondrial iron-sulfur cluster cochaperone	27.422	41.7	0	11	134058500	Q8IWL3	HSCB	0	0	0	0	0	0	0	0	0	0	0	0	0	0	0	0	0	0	0	0	0	0	0	0	0	0	0	0	0	0	0	0	0	0	0	0	0	0	0	0	0	0
nucleotide binding protein like	34.082	28.2	0	7	116508100	Q8TB37	NUBPL	0	0	0	0	0	0	0	0	0	0	0	0	0	0	0	0	0	0	0	0	0	0	0	0	0	0	0	0	0	0	0	0	0	0	0	0	0	0	0	0	0	0
retinol dehydrogenase 14	36.864	32.7	0	10	150911800	Q9HBH5	RDH14	0	0	0	0	0	0	0	0	0	0	0	0	0	0	0	0	0	0	0	0	0	0	0	0	0	0	0	0	0	0	0	0	0	0	0	0	0	0	0	0	0	0
coiled-coil-helix-coiled-coil-helix domain containing 1	13.475	20.3	0	2	60795200	Q96BP2	CHCHD1	0	0	0	0	0	0	0	0	0	0	0	0	0	0	0	0	0	0	0	0	0	0	0	0	0	0	0	0	0	0	0	0	0	0	0	0	0	0	0	0	0	0
FUN14 domain containing 2	20.675	21.7	0	3	71822100	Q9BWH2	FUNDC2	0	0	0	0	0	0	0	0	0	0	0	0	0	0	0	0	0	0	0	0	0	0	0	0	0	0	0	0	0	0	0	0	0	0	0	0	0	0	0	0	0	0
LYR motif containing 7	11.955	57.7	0	8	1315226300	Q5U5X0	LYRM7	0	0	0	0	0	0	0	0	0	0	0	0	0	0	0	0	0	0	0	0	0	0	0	0	0	0	0	0	0	0	0	0	0	0	0	0	0	0	0	0	0	0
mitochondrial ribosome recycling factor	24.115	48.2	0	9	265825240	Q96E11-3	MRRF	0	0	0	0	0	0	0	0	0	0	0	0	0	0	0	0	0	0	0	0	0	0	0	0	0	0	0	0	0	0	0	0	0	0	0	0	0	0	0	0	0	0
mitochondrial ribosomal protein S7	28.134	52.9	0	15	1421936920	Q9Y2R9	MRPS7	0	0	0	0	0.0244121	0.0206679	0.0182329	0.0292489	0.0679666	0.287106	0.33136	0.515029	0.534593	0.62885	0.56123	0.524911	0.956769	0.856643	0.474612	0.67485	0.446586	0.348612	0.82514	0.271009	0.506953	0.345752	0.117904	0.304152	0.0396658	0	0.542067	0.123869	0	0.281272	0	0.228515	0.0919598	0.21177	0.366906	0.135452	0.155161	0.229423
retinol dehydrogenase 13	35.932	42	0	12	259583803	Q8NBN7	RDH13	0.0305609	0	0	0	0	0	0	0	0	0	0	0	0	0	0	0	0	0	0	0	0	0	0	0.0180181	0	0	0	0	0	0	0	0.0194856	0	0	0	0.0262053	0.0451587	0.0562367	0.126823	0.243197	0.0742709	0.144405
GrpE like 1, mitochondrial	24.279	64.5	0	18	3014982660	Q9HAV7	GRPEL1	0	0	0	0	0	0	0	0	0	0	0	0	0	0	0	0	0	0	0	0	0	0	0	0	0	0	0	0	0	0	0	0	0	0	0	0	0	0	0	0	0	0
NADH:ubiquinone oxidoreductase complex assembly factor 2	19.856	75.7	0	18	2198427560	Q8N183	NDUFAF2	0.328305	0.304323	0.109	0.0255103	0.094334	0.199298	0.18549	0.033735	0.0621895	0.0653677	0.0958498	0.0785729	0.0904338	0.123477	0.116272	0.0993821	0.0487713	0.0243323	0.0462542	0.00712926	0	0	0	0	0	0	0	0	0	0	0	0	0	0	0	0	0	0	0	0	0	0
cytochrome c, somatic	11.749	63.8	0	10	12934254100	P99999	CYCS	0.00328796	0	0	0	0	0	0	0.000941897	0	0	0	0	0	0	0	0	0	0	0	0	0	0	0	0	0	0	0	0	0.00262402	0	0.00259235	0	0	0.00177781	0.0033595	0.00292425	0	0.00114999	0	0.00663639	0.00399996	0
coenzyme Q5, methyltransferase	37.14	43.7	0	13	122676310	Q5HYK3	COQ5	0	0	0	0	0	0	0	0	0	0	0	0	0	0	0	0	0	0	0	0	0	0	0	0	0	0	0	0	0	0	0	0	0	0	0	0	0	0	0	0	0	0
glutathione S-transferase kappa 1	25.497	47.8	0	9	484837440	Q9Y2Q3	GSTK1	0	0	0	0	0	0	0	0	0	0	0	0	0	0	0	0	0	0	0	0	0	0	0	0	0	0	0	0	0	0	0	0	0	0	0	0	0	0	0	0	0	0
peroxiredoxin 6	25.035	67	0	15	507563300	P30041	PRDX6	0	0	0	0	0	0	0	0	0	0	0	0	0	0	0	0	0	0	0	0	0	0	0	0	0	0	0	0	0	0	0	0	0	0	0	0	0	0	0	0	0	0
adenylate kinase 3	25.565	71.8	0	19	1162505750	Q9UIJ7	AK3	0	0	0	0	0	0	0	0	0	0	0	0	0	0	0	0	0	0	0	0	0	0	0	0	0	0	0	0	0	0	0	0	0	0	0	0	0	0	0	0	0	0
pyridoxal phosphate binding protein	30.344	34.9	0	8	56605570	O94903	PROSC	0	0	0	0	0	0	0	0	0	0	0	0	0	0	0	0	0	0	0	0	0	0	0	0	0	0	0	0	0	0	0	0	0	0	0	0	0	0	0	0	0	0
coiled-coil domain containing 127	30.834	25	0	7	22983220	Q96BQ5	CCDC127	0	0	0	0	0	0	0	0	0	0	0	0	0	0	0	0	0	0	0	0	0	0	0	0	0	0	0	0	0	0	0	0	0	0	0	0	0	0	0	0	0	0
short chain dehydrogenase/reductase family 39U member 1	31.076	32.4	0	7	273036700	Q9NRG7	SDR39U1	0	0	0	0	0	0	0	0	0	0	0	0	0	0	0	0	0	0	0	0	0	0	0	0	0	0	0	0	0	0	0	0	0	0	0	0	0	0	0	0	0	0
translocase of outer mitochondrial membrane 20	16.298	13.1	0	2	184755830	Q15388	TOMM20	0.151847	0	0	0	0	0.0231305	0	0	0	0	0	0	0	0	0	0	0	0	0	0	0	0	0	0	0	0	0	0	0	0	0	0	0	0	0	0	0	0	0	0	0	0
abhydrolase domain containing 11	34.69	41.6	0	13	104204380	Q8NFV4	ABHD11	0	0	0	0	0	0	0	0	0	0	0	0	0	0	0	0	0.0605206	0	0	0	0	0	0	0	0	0	0	0	0	0	0	0	0	0	0	0	0	0	0	0	0	0
glutamyl-tRNA amidotransferase subunit C	15.086	47.1	0	5	74951570	O43716	GATC	0	0	0	0	0	0	0	0	0	0	0	0	0	0	0	0	0	0	0	0	0	0	0	0	0	0	0	0	0	0	0	0	0	0	0	0	0	0	0	0	0	0
mitochondrial ribosomal protein S11	20.616	37.1	0	6	645944500	P82912	MRPS11	0.042517	0.225922	0.311299	0	0.0889398	0.0933447	0.0644373	0.122743	0.221864	0.502764	0.718395	0.491031	1.13085	1.27084	0.99881	0.987928	1.37363	1.03589	0.883791	0.766974	0.405464	0.144897	0.661548	0.170553	0.747765	0	0.187527	0.213348	0.0729869	0	0.450613	0.157317	0.102796	0.452458	0.52253	0	0.083112	0	0.471159	0.234651	0	0.150362
tudor and KH domain containing	62.045	11.9	0	5	30604840	Q9Y2W6	TDRKH	0	0	0	0	0	0	0	0	0	0	0	0	0	0	0	0	0	0	0	0	0	0	0	0	0	0	0	0	0	0	0	0	0	0	0	0	0	0	0	0	0	0
dehydrogenase/reductase 4	29.537	23	0	8	309641780	Q9BTZ2	DHRS4	0	0	0	0	0	0	0	0	0	0	0	0	0	0	0	0	0	0	0	0	0	0	0	0	0	0	0	0	0	0	0	0	0	0	0	0	0	0	0	0	0	0
peroxiredoxin 5	17.031	73.5	0	10	2948017550	P30044-2	PRDX5	0.114499	0	0	0.00384205	0	0	0.0322406	0	0.0120056	0.01135	0	0	0	0	0.0167383	0.0235025	0.0370843	0.0243123	0.0285427	0.0137502	0.0095665	0.0182219	0.0731717	0	0.0127078	0.0719321	0.0891876	0.0598568	0	0.168192	0.0619159	0.202176	0.151957	0.389581	0.657627	0.361265	0.371809	0.511038	0.291716	0.759511	0.174343	0.174098
zinc binding alcohol dehydrogenase domain containing 2	40.14	21.8	0	7	49424030	Q8N4Q0	ZADH2	0	0	0	0	0	0	0	0	0	0	0	0	0	0	0	0	0	0	0	0	0	0	0	0	0	0	0	0	0	0	0	0	0	0	0	0	0	0	0	0	0	0
HIG1 hypoxia inducible domain family member 1A	10.143	83.9	0	5	1441441000	Q9Y241	HIGD1A	1.07116	1.48925	0.58526	0.725906	0.56643	0.59547	0.217234	0	0	0	0	0.110431	0.18009	0	0	0.185717	0	0	0.150298	0.19309	0.275765	0.25295	0	0.111063	0.0940884	0	0	0.208494	0.344881	0	1.13571	1.07401	0	1.92733	0.145807	0.70768	0.381723	0	0.0862436	0	0	0
glutaredoxin 2	18.051	9.8	0.0011095	1	15044800	Q9NS18	GLRX2	0	0	0	0	0	0	0	0	0	0	0	0	0	0	0	0	0	0	0	0	0	0	0	0	0	0	0	0	0	0	0	0	0	0	0	0	0	0	0	0	0	0
sterol carrier protein 2	54.415	45.7	0	24	698610570	P22307-7	SCP2	0	0	0	0	0	0	0	0	0	0	0	0	0	0	0	0	0	0	0	0	0	0	0	0	0	0	0	0	0	0	0	0	0	0	0	0	0	0	0	0	0	0
ybeY metalloendoribonuclease	19.298	19.2	0	4	81929600	P58557	YBEY	0	0	0	0	0	0	0	0	0	0	0	0	0	0	0	0	0	0	0	0	0	0	0	0	0	0	0	0	0	0	0	0	0	0	0	0	0	0	0	0	0	0
BCL2 associated X, apoptosis regulator	18.129	42.7	0	6	312551060	Q07812-5	BAX	0.0946357	0.112508	0	0	0	0	0	0	0	0	0	0	0	0	0	0	0	0	0	0	0	0	0	0	0	0	0	0.57821	0.360326	2.699	1.08086	0.444368	0.338123	0.770346	0.128578	0	0	0	0	0.155751	0.148861	0.152335
family with sequence similarity 136 member A	15.641	50	0	8	453956350	Q96C01	FAM136A	0	0	0	0	0	0	0	0	0	0	0	0	0	0	0	0	0	0	0	0	0	0	0	0	0	0	0	0	0	0	0	0	0	0	0	0	0	0	0	0	0	0
adenylate kinase 4	25.268	75.8	0	14	721026520	P27144	AK4	0	0	0	0	0	0	0	0	0	0	0	0	0	0	0	0	0	0	0	0	0	0	0	0	0	0	0	0	0	0	0	0	0	0	0	0	0	0	0	0	0	0
heme binding protein 1	21.097	62.4	0	8	142114200	Q9NRV9	HEBP1	0	0	0	0	0	0	0	0	0	0	0	0	0	0	0	0	0	0	0	0	0	0	0	0	0	0	0	0	0	0	0	0	0	0	0	0	0	0	0	0	0	0
lysophospholipase like 1	26.316	41.4	0	8	67498800	Q5VWZ2	LYPLAL1	0	0	0	0	0	0	0	0	0	0	0	0	0	0	0	0	0	0	0	0	0	0	0	0	0	0	0	0	0	0	0	0	0	0	0	0	0	0	0	0	0	0
ADP ribosylation factor 1;ADP ribosylation factor 3;ADP ribosylation factor 5	20.697	57.5	0	9	653905330	P84077	ARF1	0.0123757	0	0	0	0	0	0	0	0	0.00934169	0	0	0.0086509	0	0	0	0	0	0	0	0	0	0	0	0	0	0	0	0	0	0	0	0	0	0	0	0	0	0	0	0	0
AU RNA binding methylglutaconyl-CoA hydratase	35.608	26	0	8	44525100	Q13825	AUH	0	0	0	0	0	0	0	0	0	0	0	0	0	0	0	0	0	0	0	0	0	0	0	0	0	0	0	0	0	0	0	0	0	0	0	0	0	0	0	0	0	0
methenyltetrahydrofolate synthetase	23.255	29.6	0	5	190735890	P49914	MTHFS	0	0	0	0	0	0	0	0	0	0	0	0	0	0	0	0	0	0	0	0	0	0	0	0	0	0	0	0	0	0	0	0	0	0	0	0	0	0	0	0	0	0
deoxythymidylate kinase	21.064	65.4	0	13	133844090	P23919-2	DTYMK	0	0	0	0	0	0	0	0	0	0	0	0	0	0	0	0	0	0	0	0	0	0	0	0	0	0	0	0	0	0	0	0	0	0	0	0	0	0	0	0	0	0
methionine sulfoxide reductase B2	19.536	20.3	0	5	95838500	Q9Y3D2	MSRB2	0	0	0	0	0	0	0	0	0	0	0	0	0	0	0	0	0	0	0	0	0	0	0	0	0	0	0	0	0	0	0	0	0	0	0	0	0	0	0	0	0	0
protein tyrosine phosphatase mitochondrial 1	22.843	38.8	0	7	172261720	Q8WUK0	PTPMT1	0	0	0	0	0	0	0	0	0	0	0	0	0	0	0	0	0	0	0	0	0	0	0	0	0	0	0	0	0	0	0	0	0	0	0	0	0	0	0	0	0	0
cytochrome c oxidase assembly factor 7 (putative)	25.709	35.9	0	8	212939580	Q96BR5	COA7	0	0	0	0	0	0	0	0	0	0	0	0	0	0	0	0	0	0	0	0	0	0	0	0	0	0	0	0	0	0	0	0	0	0	0	0	0	0	0	0	0	0
transcription factor A, mitochondrial	29.096	53.7	0	21	1368696080	Q00059	TFAM	0	0	0	0	0	0	0	0	0	0	0	0	0	0	0	0	0	0	0	0	0	0	0	0	0	0	0	0	0	0	0	0	0	0	0	0	0.0103984	0	0	0	0	0
haloacid dehalogenase like hydrolase domain containing 3	28	35.5	0	8	58978070	Q9BSH5	HDHD3	0	0	0	0	0	0	0	0	0	0	0	0	0	0	0	0	0	0	0	0	0	0	0	0	0	0	0	0	0	0	0	0	0	0	0	0	0	0	0	0	0	0
metaxin 1	35.777	42.6	0	12	363399220	Q13505-3	MTX1	0.701346	0.880358	0.564874	0.255362	0.45291	0.155582	0.250226	0.346967	0.46032	0.393992	0.822695	0.496119	0.636623	0.816706	0.535549	0.458095	0.18547	0.332598	0.806702	0.30712	0.426294	0.498495	0.774684	0.614106	0.627071	0.579127	0.558149	0.630751	0.271856	0.523153	0.20812	0.162578	0.129436	0.509469	0.537673	0.24601	0.330072	0.760297	0.401369	0.101108	0.0488592	0
DNL-type zinc finger	19.204	13.5	0	2	127407600	Q5SXM8	DNLZ	0	0	0	0	0	0	0	0	0	0	0	0	0	0	0	0	0	0	0	0	0	0	0	0	0	0	0	0	0	0	0	0	0	0	0	0	0	0	0	0	0	0
NADH:ubiquinone oxidoreductase complex assembly factor 6	32.847	18.5	0	4	11401170	Q330K2-2	NDUFAF6	0	0	0	0	0	0	0	0	0	0	0	0	0	0	0	0	0	0	0	0	0	0	0	0	0	0	0	0	0	0	0	0	0	0	0	0	0	0	0	0	0	0
C-X9-C motif containing 2	9.4598	21.5	0.0014477	2	65600070	Q9NRP2	CMC2	0	0	0	0	0	0	0	0	0	0	0	0	0	0	0	0	0	0	0	0	0	0	0	0	0	0	0	0	0	0	0	0.263929	0.521406	0.803703	0.497166	0.508565	0.539838	0	0.974587	0.286276	0	0
translocase of outer mitochondrial membrane 34	34.559	11.3	0.0010945	3	2667530	Q15785	TOMM34	0	0	0	0	0	0	0	0	0	0	0	0	0	0	0	0	0	0	0	0	0	0	0	0	0	0	0	0	0	0	0	0	0	0	0	0	0	0	0	0	0	0
small integral membrane protein 20	7.7019	20.9	0	1	38573000	Q8N5G0	SMIM20	0	0	0	0	0	0	0	0	0	0	0	0	0	0	0	0	0	0	0	0	0	0	0	0	0	0	0	0	0	0	0	0	0	0	0	0	0	0	0	0	0	0
electron transfer flavoprotein regulatory factor 1	10.864	10	0.0031938	1	10839600	Q6IPR1	LYRM5	0	0	0	0	0	0	0	0	0	0	0	0	0	0	0	0	0	0	0	0	0	0	0	0	0	0	0	0	0	0	0	0	0	0	0	0	0	0	0	0	0	0
cytochrome c oxidase assembly factor 6	9.4275	36.7	0	3	133352700	Q5JTJ3-3	COA6	0	0	0	0	0	0	0	0	0	0	0	0	0	0	0	0	0	0	0	0	0	0	0	0	0	0	0	0	0	0	0	0	0	0	0	0	0	0	0	0	0	0
succinate dehydrogenase complex assembly factor 3	14.651	9.6	0.0052301	1	4593300	Q9NRP4	SDHAF3	0	0	0	0	0	0	0	0	0	0	0	0	0	0	0	0	0	0	0	0	0	0	0	0	0	0	0	0	0	0	0	0	0	0	0	0	0	0	0	0	0	0
iron-sulfur cluster assembly enzyme	17.999	16.2	0.00038865	4	21004270	Q9H1K1	ISCU	0	0	0	0	0	0	0	0	0	0	0	0	0	0	0	0	0	0	0	0	0	0	0	0	0	0	0	0	0	0	0	0	0	0	0	0	0	0	0	0	0.323429	0
reactive intermediate imine deaminase A homolog	14.494	65	0	5	259902690	P52758	HRSP12	1.02375	0.725615	0.304757	0.353654	0	0	0.387859	0	0.193557	0.494088	0.796836	0.340674	0.174396	0.167284	0.224065	0.259052	0.215503	0.170077	0.256367	0.195713	0.179717	0.298013	0	0	0	0	0	0.290952	0.335706	0.752843	0.360524	0.440307	0.589113	0.577422	0	0.294377	0	0.723585	0	0.873173	0.795547	0.644098
translocase of outer mitochondrial membrane 70	67.454	11.7	0	5	36189000	O94826	TOMM70A	0	0	0	0	0	0	0	0	0	0	0	0	0	0	0	0	0	0	0	0	0	0	0	0	0	0	0	0	0	0	0	0	0	0	0	0	0	0	0	0	0	0
yrdC N6-threonylcarbamoyltransferase domain containing	29.328	19.7	0	5	20267930	Q86U90	YRDC	0	0	0	0	0	0	0	0	0	0	0	0	0	0	0	0	0	0	0	0	0	0	0	0	0	0	0	0	0	0	0	0	0	0	0	0	0	0	0	0	0	0
LYR motif containing 2	10.449	31.8	0.00038986	3	33604900	Q9NU23	LYRM2	0	0	0	0	0	0	0	0	0	0	0	0	0	0	0	0	0	0	0	0	0	0	0	0	0	0	0	0	0	0	0	0	0	0	0	0	0	0	0	0	0	0
mitochondrial ribosomal protein L33	7.6191	20	0.00041597	2	47749400	O75394	MRPL33	0	0	0	0	0	0	0	0	0	0	0	0	0	0	0	0	0	0	0	0	0	0	0	0	0	0	0	0	0	0	0	0	0	0	0	0	0	0	0	0	0	0
creatine kinase, mitochondrial 2	47.504	13.1	0.0038719	5	22591700	P17540	CKMT2	0	0	0	0	0	0	0	0	0	0	0	0	0	0	0	0	0	0	0	0	0	0	0	0	0	0	0	0	0	0	0	0	0	0	0	0	0	0	0	0	0	0
coenzyme Q4	27.043	5.4	0.0048934	1	1165900	Q9Y3A0-2	COQ4	0	0	0	0	0	0	0	0	0	0	0	0	0	0	0	0	0	0	0	0	0	0	0	0	0	0	0	0	0	0	0	0	0	0	0	0	0	0	0	0	0	0
small integral membrane protein 8	11.059	15.5	1	1	5898900	Q96KF7	SMIM8	0	0	0	0	0	0	0	0	0	0	0	0	0	0	0	0	0	0	0	0	0	0	0	0	0	0	0	0	0	0	0	0	0	0	0	0	0	0	0	0	0	0
mitochondrial elongation factor 1	15.631	11.5	0.00039339	1	2876200	Q9NQG6-2	MIEF1	0	0	0	0	0	0	0	0	0	0	0	0	0	0	0	0	0	0	0	0	0	0	0	0	0	0	0	0	0	0	0	0	0	0	0	0	0	0	0	0	0	0
glutathione peroxidase 4	19.525	8.2	0.00037807	1	7428300	P36969-2	GPX4	0	0	0	0	0	0	0	0	0	0	0	0	0	0	0	0	0	0	0	0	0	0	0	0	0	0	0	0	0	0	0	0	0	0	0	0	0	0	0	0	0	0
thioesterase superfamily member 4	27.129	27.1	0	6	81794470	Q5T1C6	THEM4	0	0	0	0	0	0	0	0	0	0	0	0	0	0	0	0	0	0	0	0	0	0	0	0	0	0	0	0	0	0	0	0	0	0	0	0	0	0	0	0	0	0
SPRY domain containing 4	23.128	13.5	0.0003858	3	13511940	Q8WW59	SPRYD4	0	0	0	0	0	0	0	0	0	0	0	0	0	0	0	0	0	0	0	0	0	0	0	0	0	0	0	0	0	0	0	0	0	0	0	0	0	0	0	0	0	0
synthesis of cytochrome C oxidase 2	29.81	41	0	10	191521273	O43819	SCO2	0.685861	0.371081	0.523842	0	0.0716995	0.301456	0.446672	0.607449	1.00462	1.15105	1.00275	0.174448	0	0	0	0	0	0	0	0.0113726	0	0	0	0	0	0	0	0	0	0	0	0	0	0	0	0	0	0	0	0	0	0
DnaJ heat shock protein family (Hsp40) member C30	25.961	31.4	0	5	24905060	Q96LL9	DNAJC30	0	0.930775	0.350699	1.0275	0.781753	0.652604	1.11382	0.594617	0.516281	0.466335	0.50739	0	0.076027	0.0870398	0	0	0	0	0	0	0	0	0	0	0	0	0	0	0	0	0	0	0	0	0	0	0	0	0	0	0	0
mitochondrial ribosomal protein S36	11.466	69.9	0	6	451075040	P82909	MRPS36	1.195	3.24248	0.504602	0.0681587	0	0	0	0	0	0	0	0	0	0	0	0	0	0	0	0	0	0	0	0	0	0	0	0	0	0	0	0	0	0	0	0	0	0	0.170056	0.132756	0.174746	0.177469
ATP synthase inhibitory factor subunit 1	12.249	27.4	0	7	5590311130	Q9UII2	ATPIF1	0.381258	1.30837	1.04617	0.100044	0.538032	0.63099	0.648054	0.698684	0.656322	0.717194	0.722026	0.390836	0.8084	0.90653	1.30155	4.26461	7.98618	4.49735	1.34485	0.669694	0.586807	0.204409	0.619132	0.5193	0.472515	0.481056	0.196975	0.370557	0.23818	0.336991	0.248558	0.116815	0.119081	0.229452	0.230779	0.129177	0.132224	0.238537	0.244781	0.175062	0.0201909	0.0839125
cytochrome c oxidase copper chaperone COX11	31.43	30.8	0	7	94415800	Q9Y6N1	COX11	0	0	0	0	0	0	0	0	0	0	0	0	0	0	0	0	0	0	0	0	0	0	0	0	0	0	0	0	0.0422116	0	0.438865	0.36047	0	0.957003	3.36619	0.437132	0.189773	0	0	0.1432	0	0
mitochondrial ribosomal protein L34	10.165	25	0	3	223828680	Q9BQ48	MRPL34	0.684301	1.74562	1.76749	3.97985	0.572268	0.526383	0.189565	0	0.0996664	0.372267	0.250587	0.101487	0.134338	0.119646	0.0884363	0	0	0	0	0	0	0	0.112845	0	0	0	0	0	0	0	0	0	0	0	0	0	0	0	0	0	0	0
radical S-adenosyl methionine domain containing 1	48.713	11.8	0.00038153	4	2278100	Q9HA92	RSAD1	0	0	0	0	0	0	0	0	0	0	0	0	0	0	0	0	0	0	0	0	0	0	0	0	0	0	0	0	0	0	0	0	0	0	0	0	0	0	0	0	0	0
agmatinase	37.66	8.5	0	1	6022795	Q9BSE5	AGMAT	0	0	0	0	0	0	0	0	0	0	0	0	0	0	0	0	0	0	0	0	0	0	0	0	0	0	0	0	0	0	0	0	0.155561	0.0538886	0	0	0	0	0	0	0	0
histidine triad nucleotide binding protein 1	13.802	11.1	0.0035436	1	10188990	P49773	HINT1	0	0	0	0	0	0	0	0	0	0	0	0	0	0	0	0	0	0	0	0	0	0	0	0	0	0	0	0	0	0	0	0	0	0	0	0	0	0	0	0	0	0
isopentenyl-diphosphate delta isomerase 1	26.319	23.8	0	5	142398300	Q13907	IDI1	0	0	0	0	0	0	0	0	0	0	0	0	0	0	0	0	0	0	0	0	0	0	0	0	0	0	0	0	0	0	0.154667	0.326016	0	0.207669	0	0.0971663	0	0.147055	0.543453	1.68037	0.185522	1.30007
HIG1 hypoxia inducible domain family member 2A	11.528	50.9	0	2	103489320	Q9BW72	HIGD2A	0	0	0	0	0	0	0	0	0	0	0	0	0	0	0	0	0	0	0	0	0	0	0	0	0	0	0	0	0	0	0.0846556	0	0	0	0.227884	0	0	0	0	0	0	0
chromosome 8 open reading frame 82	23.889	33.3	0	5	53416018	Q6P1X6	C8orf82	0	0	0	0	0	0	0	0	0	0.147512	0	0	0.29761	0	0	0	0	0	0	0	0	0	0	0	0	0	0	0	0	0	0	0	0	0	0	0	0	0	0	0.201874	0.313552	0.16867
histidine triad nucleotide binding protein 3	20.361	45.6	0	5	65427800	Q9NQE9	HINT3	0	0	0	0	0	0	0	0	0	0	0	0	0	0	0	0	0	0	0	0	0	0	0	0	0	0	0	0	0	0	0	0	0	0	0	0	0	0	0	0	0	0
sirtuin 3	43.573	10.3	0	4	126886320	Q9NTG7	SIRT3	0	0	0	0	0	0	0	0	0	0	0	0	0	0	0	0	0	0	0	0	0	0	0	0	0	0	0	0	0	0	0	0	0	0	0	0	0	0	0	0	0	0
lipoyl(octanoyl) transferase 2	25.195	5.2	0	1	9491500	A6NK58	LIPT2	0	0	0	0	0	0	0	0	0	0	0	0	0	0	0	0	0	0	0	0	0	0	0	0	0	0	0	0	0	0	0	0	0	0	0	0	0	0	0	0	0	0
chromosome 3 open reading frame 33	29.262	9.6	0.00041615	2	13792290	Q6P1S2-2	C3orf33	0	0	0	0	0	0	0	0.786315	0	0.697658	0	0	0	0	0	0	0	0	0	0	0	0	0	0	0	0	0	0	0	0	0	0	0	0	0	0	0	0	0	0	0	0
heat shock protein family D (Hsp60) member 1	61.054	89.4	0	78	1.44682e+11	P10809	HSPD1	0.00933141	0.010818	0.00796775	0.00302582	0.00818897	0.0085894	0.00962798	0.0119461	0.0203346	0.0166179	0.031747	0.0370139	0.0443101	0.0745165	0.0792815	0.114852	0.352832	0.189312	0.160053	0.143925	0.169802	0.191346	0.419342	0.447325	0.649095	1.05535	1.06924	2.84552	4.65512	1.51652e-09	2.45424	0.232064	8.45195	1.33129	0.123921	0.0660481	0.07339	0.18853	0.197087	0.135319	0.0904881	0.110281
mitochondrial calcium uptake 2	49.666	11.5	0.00038625	4	58601540	Q8IYU8	MICU2	0	0	0	0	0	0	0	0	0	0	0	0	0	0	0	0	0	0	0	0	0	0	0	0	0	0	0	0	0	0	0	0	0	0	0	0	0	0	0	0	0	0.286839
acyl-CoA dehydrogenase family member 10	118.83	12.3	0	11	9449922	Q6JQN1	ACAD10	0	0.249394	0	0	0	0	0	0	0	0	0	0	0	0	0.537348	0	0	0	1.13948	0	0	0	0	0	0	0.33631	0	0	0	0	0	0	0	0	0	0	0	0	0	0	0	0.752002
deoxyguanosine kinase	21.438	27	0	5	225485420	Q16854-2	DGUOK	0	0	0	0	0	0	0	0	0	0	0	0	0	0	0	0	0	0	0	0	0	0	0	0	0	0	0	0	0	0	0	0	0	0	0	0	0	0.0602041	0	0	0	0
catechol-O-methyltransferase domain containing 1	28.808	37	0	5	64555030	Q86VU5	COMTD1	0	0	0	0	0	0	0	0	0	0	0	0	0	0	0	0	0	0	0	0	0	0	0	0	0	0	0	0	0	0	0	0	0	0	0	0	0	0	0	0	0	0
carnitine O-octanoyltransferase	73.382	12.8	0	5	20165460	Q9UKG9-3	CROT	0	0	0	0	0	0	0	0	0	0	0	0	0	0	0	0	0	0	0	0	0	0	0	0	0	0	0	0	0	0	0	0	0	0	0	0	0	0	0	0	0	0
RNA exonuclease 2	26.832	39.2	0	8	425053413	Q9Y3B8	REXO2	0	0	0	0	0	0	0	0	0	0	0	0	0	0	0	0	0	0	0	0	0	0	0	0	0	0	0	0	0	0	0	0	0	0	0	0	0	0	0	0	0	0
ribosome binding factor A	38.359	19.2	0	5	81693420	Q8N0V3	RBFA	0	0	0	0	0	0	0	0	0	0	0	0	0	0	0	0	0	0	0	0	0	0	0	0	0	0	0	0	0	0	0	0	0	0	0	0	0	0	0	0	0	0
growth factor, augmenter of liver regeneration	23.449	18	0	2	79563500	P55789	GFER	0	0	0	0	0	0	0	0	0	0	0	0	0	0	0	0	0	0	0	0	0	0	0	0	0	0	0	0	0	0	0	0	0	0	0	0	0	0	0	0	0	0
decaprenyl diphosphate synthase subunit 2	44.128	40.6	0	12	36577010	Q86YH6	PDSS2	0	0	0	0	0	0	0	0	0	0	0	0	0	0	0	0	0	0	0	0	0	0	0	0	0	0	0	0	0	0	0	0	0	0	0	0	0	0	0	0	0	0
1-acylglycerol-3-phosphate O-acyltransferase 5	42.072	17.3	0	5	33274798	Q9NUQ2	AGPAT5	0	0	0	0	0	0	0.204774	0.268649	0.413482	0	0	0	0.305786	0.728921	0.463946	0.556458	0.670589	0	0.247537	0	0.0961314	0.394301	0.940608	0.269136	0.492625	0.185386	1.08807	0.206497	1.4938	0	0	0	0.217333	0	0	0	0	0.92919	0.897087	0.260106	0	0
tRNA isopentenyltransferase 1	52.725	5.6	0	2	8772940	Q9H3H1	TRIT1	0	0	0	0	0	0	0	0	0	0	0	0	0	0	0	0	0	0	0	0	0	0	0	0	0	0	0	0	0	0	0	0	0	0	0	0	0	0	0	0	0	0
mitochondrial transcription termination factor 3	34.358	46.3	0	12	173450000	Q96E29-3	MTERF3	0	0	0	0	0	0	0	0	0	0	0	0	0	0	0	0	0	0	0	0	0	0	0	0	0	0	0	0	0	0	0	0	0	0	0	0	0	0	0	0	0	0
transmembrane protein 65	25.498	32.1	0	9	1412253960	Q6PI78	TMEM65	0	0	0	0	0	0	0	0.0032628	0.014397	0.0145461	0.0471767	0.0240503	0.00761393	0	0	0	0	0	0	0	0	0	0	0	0	0	0	0	0	0	0	0	0	0	0	0	0	0	0	0	0	0
superoxide dismutase 1	15.936	53.2	0	6	1835967600	P00441	SOD1	0	0	0	0	0	0	0	0	0	0	0	0	0	0	0	0	0	0	0	0	0	0	0	0	0	0	0	0	0	0	0	0	0	0	0	0	0	0	0	0	0	0
aarF domain containing kinase 1	60.577	21.3	0	7	14816570	Q86TW2	ADCK1	0	0	0	0	0	0	0	0	0	0	0	0	0	0	0	0	0	0	0	0	0	0	0	0	0	0	0	0	0	0	0	0	0	0	0	0	0	0	0	0	0	0
BH3 interacting domain death agonist	11.263	41.4	0	3	135392750	P55957-4	BID	0	0	0	0	0	0	0	0	0	0	0	0	0	0	0	0	0	0	0	0	0	0	0	0	0	0	0	0	0	0	0	0	0	0	0	0	0	0	0	0	0	0
peptidylprolyl isomerase E;peptidylprolyl isomerase F	22.04	61.4	0	9	3101431300	P30405	PPIF	0	0	0	0	0	0	0	0	0	0	0	0	0	0	0	0	0	0	0	0	0	0	0	0	0	0	0	0	0	0	0	0	0	0	0	0	0	0	0	0	0	0
mitochondrial antiviral signaling protein	40.467	3.3	0.001796	1	15287460	Q7Z434-4	MAVS	0	0	0	0	0	0	0	0	0	0	0	0	0	0	0	0	0	0	0	0	0	0	0	0	0	0	0	0.315198	0.225728	0	0	0	0	0	0	0	0	0	0	0	0	0
ubiquitin specific peptidase 30	58.502	16.4	0	6	20401138	Q70CQ3	USP30	0	0	0	0	0	0	0	0	0	0	0	0	0	0	0	0	0	0	0	0	0	0	0	0	0	0	0	0	0	0	0	0	0	0	0	0	0.0846462	0	0	0	0	0.113883
GUF1 homolog, GTPase	74.327	30	0	15	77228730	Q8N442	GUF1	0	0	0	0	0	0	0	0	0	0	0	0	0	0	0	0	0	0	0	0	0	0	0	0	0	0	0	0	0	0	0	0	0	0	0	0	0	0	0	0	0	0
FAST kinase domains 2	81.462	29	0	17	248431900	Q9NYY8	FASTKD2	0	0	0	0	0	0	0	0	0	0	0	0	0	0	0	0	0	0	0	0	0	0	0	0	0	0	0	0	0	0	0	0	0	0	0	0	0	0.017118	0.00477476	0	0.00843823	0.0990608
acyl-CoA synthetase long chain family member 1	77.906	35.1	0	22	177119080	P33121-3	ACSL1	0	0	0	0	0	0	0	0	0	0	0	0	0	0	0	0	0	0	0	0	0	0	0	0	0	0	0	0	0	0	0	0	0	0	0	0	0	0	0	0.0291777	0.0198226	0.0376618
glutaminase	73.46	50.2	0	24	1455553992	O94925	GLS	0	0	0	0	0	0	0	0	0	0	0	0	0	0	0	0	0	0	0	0	0	0	0	0	0	0.0036062	0	0.00383299	0.00459515	0	0.0164769	0.0173307	0.0310314	0.0564006	0.0478155	0.0142099	0.0524673	0.0821161	0.296359	0.374393	0.213137	0.12569
solute carrier family 25 member 5	32.852	62.8	0	26	136745657000	P05141	SLC25A5	0.225173	0.211075	0.230958	0.073426	0.118375	0.0928783	0.0531156	0.0675258	0.0863349	0.0780145	0.0589823	0.0532658	0.0371929	0.0561575	0.0424023	0.0641381	0.0793083	0.0737754	0.0481099	0.0373811	0.0317069	0.0154371	0.0425458	0.0280605	0.0422521	0.0909227	0.0404542	0.060427	0.0186113	0.0567828	0.0957187	0.0552964	0.0465462	0.0288457	0.0538301	0.033258	0.0677295	0.111006	0.126896	0.140771	0.134763	0.134785
Suv3 like RNA helicase	87.99	40.1	0	26	494396890	Q8IYB8	SUPV3L1	0	0	0	0	0	0	0	0	0	0	0	0	0	0	0	0	0	0	0	0	0	0	0	0	0	0	0	0	0	0	0	0	0	0	0	0	0	0	0	0.013161	0.00846214	0.0246743
metabolism of cobalamin associated B	27.388	60.8	0	11	1961517020	Q96EY8	MMAB	0	0	0	0	0	0	0	0	0	0	0	0	0	0	0	0	0	0	0	0	0	0	0	0	0	0	0	0	0	0	0	0	0	0.0199172	0	0.010481	0.0146681	0.0692373	0.120345	0.0193116	0.0346122	0.0766369
solute carrier family 25 member 6	32.866	67.4	0	26	7938847160	P12236	SLC25A6	0.427648	0.344384	0.266102	0.148049	0.146023	0.048353	0.0454994	0.0990025	0.0828844	0.0873114	0.100071	0.0718517	0.0731448	0.0687214	0.0548586	0.081881	0.134411	0.0411219	0.0466147	0.00568324	0	0.0136166	0.0256504	0.0100045	0.0221573	0	0.0219818	0.0415294	0	0.0454617	0.124907	0.051839	0.037398	0.0818398	0.0952892	0.0170284	0.0785599	0.147107	0.14123	0.00643591	0.0488676	0.127345
peptidase, mitochondrial processing subunit beta	54.366	56.6	0	23	3403509170	O75439	PMPCB	0	0	0	0	0	0	0	0	0	0	0	0	0	0	0	0	0	0	0	0	0	0	0	0	0.00181124	0.00392544	0.00227515	0.00263962	0	0	0	0	0	0.0186305	0.00398233	0.0150459	0.0106448	0.0660021	0.0634243	0.0231848	0.0536204	0.0300024
threonine synthase like 1	83.069	24.1	0	16	117365070	Q8IYQ7	THNSL1	0	0	0	0	0	0	0	0	0	0	0	0	0	0	0	0	0	0	0	0	0	0	0	0	0	0	0	0	0	0	0	0	0	0	0	0	0	0	0	0	0	0
solute carrier family 25 member 4	33.064	54	0	17	945041915	P12235	SLC25A4	0.160895	0.0710343	0.105712	0.0124819	0.183182	0.0574169	0.0244553	0.0682725	0.0415919	0.0424972	0.0268848	0.025889	0	0.0533227	0	0	0	0	0	0	0	0.0149299	0.0867147	0	0.0445334	0	0	0.0401706	0	0	0.0905799	0.052538	0.0391158	0.0771406	0	0.0710275	0	0.180242	0.131816	0.203954	0.109331	0.0322002
cysteinyl-tRNA synthetase 2, mitochondrial	62.223	29.6	0	13	264675130	Q9HA77	CARS2	0	0	0	0	0	0	0	0	0	0	0	0	0	0	0	0	0	0	0	0	0	0	0	0	0	0	0	0	0	0	0	0	0	0	0.0263641	0	0	0	0.102304	0	0.0292606	0
solute carrier family 25 member 19	29.217	38	0	11	171624021	Q9HC21-2	SLC25A19	0	0	0.122267	0	0	0	0.0267629	0.0257836	0	0	0	0.00959724	0	0	0	0	0	0	0	0	0	0	0	0	0	0	0	0	0	0	0	0.0563957	0	0.0139798	0	0	0	0	0	0	0	0.0396503
cytochrome c oxidase assembly homolog COX15	43.835	28.6	0	9	302363080	Q7KZN9-2	COX15	0.392721	0.331585	0.202653	0.0712117	0.131427	0	0.0289665	0	0.0753177	0.0648018	0.0816726	0.0404264	0	0.0739817	0	0	0	0	0	0	0	0	0	0	0	0	0	0	0	0	0	0	0	0	0	0	0	0	0.133621	0	0	0.118846
3-oxoacyl-ACP synthase, mitochondrial	48.842	42.9	0	11	266322540	Q9NWU1	OXSM	0	0	0	0	0	0	0	0	0	0	0	0	0	0	0	0	0	0	0	0	0	0	0	0	0	0	0	0	0	0	0	0	0	0	0	0	0	0	0	0.0379499	0.0849435	0.124762
heat shock protein family A (Hsp70) member 9	73.68	69.7	0	54	74822749400	P38646	HSPA9	0.0078537	0.0164814	0.0165332	0.00527083	0.0146637	0.0212844	0.0134962	0.0152953	0.0205202	0.0155686	0.0221203	0.0281705	0.0274739	0.0348138	0.0318617	0.0371476	0.0559496	0.0498411	0.0648352	0.0507194	0.0584599	0.0712449	0.108775	0.0842276	0.122028	0.163076	0.147208	0.195185	0.149901	0.287662	0.477062	0.245908	0.394668	0.388247	0.595479	0.33142	0.359535	0.760201	1.06048	0.987852	0.950131	1.57212
transmembrane protein 177	33.76	19.9	0	7	305607400	Q53S58	TMEM177	0.467918	0	0	0	0	0	0.0645192	0.0950448	0.216887	0	0	0	0	0	0	0	0	0	0	0	0	0	0	0	0	0	0	0	0	0	0	0	0	0	0	0	0	0.273451	0.179755	0	0	0
microsomal glutathione S-transferase 3	16.516	34.2	0	5	3501470440	O14880	MGST3	0.507567	0.530686	0.525894	0.132298	0.632628	0.597331	0.325688	0.618732	0.577287	0.487251	0.671662	0.536474	0.383381	0.472391	0.230791	0.441133	0.611468	0.407947	0.424163	0.230526	0.278883	0.23568	0.406349	0.487462	0.375061	0.647277	0.0266106	0.349862	0.203036	0.452316	0.526135	0.0400471	0.070708	0.13958	0.39161	0.237431	0.265533	0.397789	0.352635	0.754373	0.210113	0.439355
sideroflexin 3	35.503	12.8	0.0021429	3	1046707410	Q9BWM7	SFXN3	0.395607	1.23024	0.617925	0.168294	0.312702	0.323591	0.205749	0.213531	0.20337	0.145716	0.0760135	0.112782	0.0835502	0.0824304	0.110379	0.139095	0.189457	0	0.133455	0.0842287	0.0426048	0.0584124	0.123523	0.103144	0.0986401	0.115087	0.0802576	0.0903186	0.0445413	0	0.477342	0.131844	0	0.162237	0.0916919	0.107158	0.264457	0.340765	0	0.31083	0.426187	0.408547
coenzyme Q9	35.509	41.8	0	10	573532770	O75208	COQ9	0	0	0	0	0	0	0	0	0	0	0	0	0	0	0	0	0	0.0698659	0.109788	0.103879	0	0.0714741	1.50774	0.0553849	0.103034	0.090198	0.100645	0.0779675	0	0	0.324247	0.0610761	0	0	0	0.0673195	0.148918	0.284887	0	0	0.0686694	0.24483
leucine zipper and EF-hand containing transmembrane protein 1	83.353	52.5	0	36	2639651310	O95202	LETM1	0.0182587	0.00844422	0.0176205	0.0142856	0.013828	0.0583068	0.0580355	0.0838818	0.0760219	0.0692828	0.0378717	0.0372935	0.0189766	0.0419659	0.016705	0.0283988	0	0.00618548	0.063768	0.0509109	0.0548551	0.103246	0.140839	0.105784	0.133818	0.129014	0.0922485	0.288396	0.167025	0.212374	0.394851	0.352817	0.24103	0.402525	0.521816	0.519674	0.419837	0.991911	1.36606	1.19251	0.887005	0.875048
OXA1L mitochondrial inner membrane protein	48.547	24.6	0	11	689111390	Q15070	OXA1L	0.277191	0.558327	0.607827	0	0.219433	0.124624	0.133394	0.173529	0.158696	0.113002	0.375968	0.223761	0.233196	0.348632	0.613794	0.259243	0.443607	0.102679	0.168771	0	0.10673	0.197921	0	0.139485	0.142131	0.234819	0.217428	0.519806	0.45029	0.18368	0	0.515256	0.0690407	0.147658	0.118783	0.112146	0.175072	0.335744	0.402779	0.37853	0.33689	0.166194
solute carrier family 25 member 40	38.124	26.6	0	8	71518010	Q8TBP6	SLC25A40	0	0	0	0	0	0	0	0	0	0	0	0	0	0	0	0	0	0	0	0	0	0	0	0	0	0	0	0	0	0	0	0	0	0	0	0	0	0	0	0	0	0
choline dehydrogenase	65.358	44.1	0	21	151509850	Q8NE62	CHDH	0	0	0	0	0	0	0	0	0	0	0	0	0	0	0	0	0	0	0	0	0	0	0	0	0	0	0	0	0	0	0	0	0	0	0	0	0	0	0	0	0	0
solute carrier family 25 member 18;solute carrier family 25 member 22	34.47	48	0	17	1910507641	Q9H936	SLC25A22	0.271924	0.0675502	0.0376058	0	0.045836	0.00798629	0	0	0.00818547	0.00843274	0	0	0	0	0	0.0053274	0	0	0	0	0	0	0	0	0	0	0	0	0	0	0	0	0	0	0	0.00723033	0	0.0512794	0.0449618	0.0154695	0.0409585	0.0129235
glutaminase	65.459	50.2	0	23	268721150	O94925-3	GLS	0	0	0	0	0	0	0	0	0	0	0	0	0	0	0	0	0	0	0	0	0	0	0	0	0	0	0	0	0	0	0	0	0	0	0	0	0	0	0	0.0265948	0	0.0362668
solute carrier family 25 member 10	31.282	48.1	0	13	2426014068	Q9UBX3	SLC25A10	0.108596	0.0325424	0.0495404	0	0.0387462	0	0	0.0410305	0.0328812	0.0189824	0.0309925	0.00924574	0	0	0	0	0	0.00553769	0	0	0.00423399	0	0	0	0.00400359	0.0050629	0.00580023	0.00659308	0	0	0	0	0	0	0	0	0	0	0	0	0	0
NAD kinase 2, mitochondrial	49.432	58.8	0	23	551453530	Q4G0N4	NADK2	0	0	0	0	0	0	0	0	0	0	0	0	0	0	0	0	0	0	0	0	0	0	0	0	0	0	0	0	0	0	0	0	0	0	0	0	0	0	0	0	0	0
solute carrier family 25 member 32	35.407	45.7	0	10	138637200	Q9H2D1	SLC25A32	0.0933599	0	0	0	0	0	0	0	0	0	0	0	0	0	0	0	0	0	0	0	0	0	0	0	0	0	0	0	0	0	0	0	0	0	0	0	0	0	0	0	0	0
solute carrier family 25 member 21	33.116	50	0	15	493125560	Q9BQT8-2	SLC25A21	0.00617842	0	0	0	0	0	0	0	0	0	0	0	0	0	0	0	0	0	0	0	0	0	0	0	0	0	0	0	0	0	0	0	0	0	0	0	0	0	0	0	0	0
carnitine palmitoyltransferase 2	73.776	62.3	0	40	1709597475	P23786	CPT2	0	0	0	0	0	0	0	0	0	0	0	0	0	0	0	0	0	0	0	0	0	0	0	0	0	0	0	0	0.0128561	0	0	0	0	0	0	0	0.00418059	0	0	0	0.0185256	0.0371017
coproporphyrinogen oxidase	50.151	46.3	0	19	1589126190	P36551	CPOX	0	0	0	0	0	0	0	0	0	0	0	0	0	0	0	0	0	0	0	0	0	0	0	0	0	0	0	0	0	0	0	0	0	0	0.00505336	0.00442655	0.00469156	0.00826013	0	0.00684575	0.0137953	0.0287654
solute carrier family 25 member 51	33.672	18.5	0	4	13863100	Q9H1U9	SLC25A51	0	0	0	0	0	0	0	0	0	0	0	0	0	0	0	0	0	0	0	0	0	0	0	0	0	0	0	0	0	0	0	0	0	0	0	0	0	0	0	0	0	0
solute carrier family 25 member 35	30.749	13.9	0	3	5150060	Q3KQZ1-3	SLC25A35	0	0	0	0	0	0	0	0	0	0	0	0	0	0	0	0	0	0	0	0	0	0	0	0	0	0	0	0	0	0	0	0	0	0	0	0	0	0	0	0	0	0
solute carrier family 25 member 44	35.392	18.2	0	5	29277410	Q96H78	SLC25A44	0	0	0	0	0	0	0	0	0	0	0	0	0	0	0	0	0	0	0	0	0	0	0	0	0	0	0	0	0	0	0	0	0	0	0	0	0	0	0	0	0	0
OMA1 zinc metallopeptidase	60.12	11.3	0	6	8730640	Q96E52	OMA1	0	0	0	0	0	0	0	0	0	0	0	0	0	0	0	0	0	0	0	0	0	0	0	0	0	0	0	0	0	0	0	0	0	0	0	0	0	0	0	0	0	0
electron transfer flavoprotein dehydrogenase	68.495	43.1	0	23	601488088	Q16134	ETFDH	0	0	0	0	0	0	0	0	0	0	0	0	0	0	0	0.0829758	0	0	0	0	0	0	0.00393175	0	0	0	0	0	0	0	0	0	0	0	0	0	0	0	0	0	0	0.206314
growth hormone inducible transmembrane protein	37.205	18.3	0	7	2017398100	Q9H3K2	GHITM	1.36897	2.56066	2.56808	0.563715	1.00407	1.21964	1.0161	1.25346	1.80837	1.32462	1.38596	0.861034	0.423898	0.289413	0.313478	0.652763	0.536724	0.49635	0.508828	0.465271	0.53482	0.40811	0.529153	0.285098	0.373865	0.188067	0.45208	0.43108	0.342636	0.343307	0.856546	0.336328	0.393896	0.258059	0.550255	0.478485	0.303059	0.661501	0.68149	0.865822	0.454636	0.269891
diazepam binding inhibitor, acyl-CoA binding protein	10.044	41.4	0	2	59665400	P07108	DBI	0	0	0	0	0	0	0	0	0	0	0	0	0	0	0	0	0	0	0	0	0	0	0	0	0	0	0	0	0	0	0	0	0	0	0	0	0	0	0	0	0	0
D-glutamate cyclase	62.782	17.4	0	7	30817990	Q7Z3D6-3	C14orf159	0	0	0	0	0	0	0	0	0	0	0	0	0	0	0	0	0	0	0	0	0	0	0	0	0	0	0	0	0	0	0	0	0	0	0	0	0	0	0	0	0	0
protein only RNase P catalytic subunit	67.315	30.5	0	14	53443710	O15091	KIAA0391	0	0	0	0	0	0	0	0	0	0	0	0	0	0	0	0	0	0	0	0	0	0	0	0	0	0	0	0	0	0	0	0	0	0	0	0	0	0	0	0	0	0
peptide deformylase, mitochondrial	27.013	37.4	0	7	168355410	Q9HBH1	PDF	0	0.0876109	0.037646	0	0	0	0	0	0	0	0	0	0	0	0	0	0	0	0	0	0	0	0	0	0	0	0.113705	0	0	0	0	0	0	0	0	0.0491628	0	0	0.214802	0	0.0638346	0
queuine tRNA-ribosyltransferase catalytic subunit 1	44.047	25.1	0	7	103041060	Q9BXR0	QTRT1	0	0	0	0	0	0	0	0	0	0	0	0	0	0	0	0	0	0	0	0	0	0	0	0	0	0	0	0	0	0	0	0	0	0	0	0	0	0	0	0	0	0
ethylmalonyl-CoA decarboxylase 1	31.089	56	0	13	213176760	Q9NTX5-6	ECHDC1	0	0	0	0	0	0	0	0	0	0	0	0	0	0	0	0	0	0	0	0	0	0	0	0	0	0	0	0	0	0	0	0	0	0	0	0	0	0	0	0	0	0
solute carrier family 25 member 26	29.353	23.7	0	5	159505800	Q70HW3	SLC25A26	0	0	0	0	0	0	0	0	0	0	0	0	0	0	0	0	0	0	0	0	0	0	0	0	0	0	0	0	0	0	0	0	0	0	0	0	0	0	0	0	0	0
aminoadipate aminotransferase	47.351	34.6	0	10	29409450	Q8N5Z0	AADAT	0	0	0	0	0	0	0	0	0	0	0	0	0	0	0	0	0	0	0	0	0	0	0	0	0	0	0	0	0	0	0	0	0	0	0	0	0	0	0	0	0	0
solute carrier family 25 member 52	33.721	13.5	0.00038285	4	2700100	Q3SY17	SLC25A52	0	0	0	0	0	0	0	0	0	0	0	0	0	0	0	0	0	0	0	0	0	0	0	0	0	0	0	0	0	0	0	0	0	0	0	0	0	0	0	0	0	0
sulfite oxidase	60.282	35	0	14	72135150	P51687	SUOX	0	0	0	0	0	0	0	0	0	0	0	0	0	0	0	0	0	0	0	0	0	0	0	0	0	0	0	0	0	0	0	0	0	0	0	0	0	0	0	0	0	0
AFG1 like ATPase	54.844	7.1	0.00039078	3	4462270	Q8WV93	LACE1	0	0	0	0	0	0	0	0	0	0	0	0	0	0	0	0	0	0	0	0	0	0	0	0	0	0	0	0	0	0	0	0	0	0	0	0	0	0	0	0	0	0
carnitine O-acetyltransferase	70.857	12.3	0	7	8432797	P43155	CRAT	0	0	0	0	0	0	0	0	0	0	0	0	0	0	0	0	0	0	0	0	0	0	0	0	0	0	0	0	0	0	0	0	0	0	0	0	0	0	0	0	0	0.571696
isochorismatase domain containing 2	24.097	48.4	0	6	144009006	Q96AB3-2	ISOC2	0	0	0	0	0	0	0	0	0	0	0	0	0	0	0	0	0	0	0	0	0	0	0	0.0336977	0	0	0	0.812965	0	0	0	0.329943	0	0	2.1847	0.229085	0.428777	0.737832	0	0.483895	0.198446	0.526545
cytochrome c oxidase assembly factor COX20	13.291	33.1	0	4	179579630	Q5RI15	COX20	0.246837	0.73102	0.381582	0	0.766044	0	0.265544	0	0.412298	0.937627	1.40752	0.341908	0	0	0	0	0	0	0	0	0	0	0	0	0	0	0.161039	0	0	0	0	0	0	0	0	0.254324	0	0	0	0	0	0
methyltransferase like 17	50.733	20.8	0	7	39605705	Q9H7H0	METTL17	0	0	0	0	0	0	0	0	0	0	0	0.0781841	0.187376	0	0	0	0	0	0	0	0	0	0	0	0.145251	0	0.109816	0.0982283	0	0	0	0	0	0	0	0	0	0	0	0	0	0
RAB5 interacting factor	9.53	18.4	0.0032017	1	42897700	Q9BUV8-4	C20orf24	0	0	0	0	0	0	0	0	0	0	0	0	0	0	0	0	0	0.271258	0	0	0	0	0	0	0	0	0	0	0	0	0	0	0	0	0	0	0	0	0	0	0	0
hydroxysteroid dehydrogenase like 2	45.394	82.3	0	32	1463898380	Q6YN16	HSDL2	0	0	0	0	0	0	0	0	0	0	0	0	0	0	0	0	0	0	0	0	0	0	0	0	0	0	0	0	0	0	0	0	0	0	0	0.00612804	0.0385105	0.0336463	0.0332434	0.01704	0.0218537	0.238447
mitochondrial ribosomal protein L3	38.632	23	0	8	293409980	P09001	MRPL3	0.337582	1.48443	0.598379	0.234455	0.0840281	0.378284	0.261524	0.208223	0.150204	0.103119	0.103214	0.344405	0.238394	0.195144	0.254087	0.125538	0.16163	0.17838	0.18113	0.1702	0.336506	0.401666	0.227763	0.183647	0.0346688	0.237397	0.270402	0.282657	0.210955	0.192199	0.268014	0.196744	0.154017	0.147178	0.281056	0.15974	0.352357	0.134734	0.405078	0.732819	0.222467	0.701459
glutamyl-tRNA amidotransferase subunit B	61.863	36.8	0	14	315228130	O75879	GATB	0	0	0	0	0	0	0	0	0	0	0	0	0	0	0	0	0	0	0	0	0	0	0	0	0	0	0	0	0	0	0	0	0	0	0	0	0	0	0	0	0	0
mitochondrial translational initiation factor 2	81.316	32.3	0	17	187929217	P46199	MTIF2	0	0	0	0	0	0	0	0	0	0	0	0	0	0	0	0	0	0	0	0	0	0	0	0	0	0	0	0	0	0	0	0.020481	0	0.0450067	0	0.0258162	0.0401811	0.110553	0.0631408	0.0777044	0.121141	0.0937768
succinate-CoA ligase ADP-forming subunit beta	48.039	46	0	25	2100902080	Q9P2R7-2	SUCLA2	0	0	0	0	0	0	0	0	0	0	0	0	0	0	0	0	0	0	0	0	0	0	0	0	0	0	0	0	0	0	0	0.00476494	0	0.00997314	0	0	0.0215408	0.0170952	0.0612826	0.0192938	0.0539556	0.0588282
mitochondrial ribosomal protein L46	31.705	50.9	0	11	1362527770	Q9H2W6	MRPL46	0.0411301	0.272926	0.152185	0.0548365	0.109618	0.109204	0.0871278	0.0581865	0.0938893	0.0734734	0.0496555	0.158865	0.107349	0.146552	0.104962	0.0868458	0.104448	0	0.0774087	0.0926736	0.053357	0.036664	0.0291237	0.0196902	0.0549531	0.0524227	0.0668122	0.0346581	0	0	0.0392802	0	0.0121424	0.0174788	0.0749898	0.126161	0.0512415	0.0646816	0.4924	0.310343	0.358619	0.447953
pyruvate carboxylase	129.63	54.5	0	49	569281993	P11498	PC	0	0	0	0	0	0	0	0	0	0	0	0	0	0	0	0	0	0	0	0	0	0	0	0	0	0	0.00320901	0	0.0205544	0	0.0409446	0	0.0252242	0.0155808	0.146016	0.0892885	0.136085	0.379188	0.463356	0.398707	0.252634	0.259494
lon peptidase 1, mitochondrial	106.49	55.7	0	49	3753785434	P36776	LONP1	0	0	0	0	0	0	0	0	0	0	0	0	0	0.00211956	0	0	0	0	0	0	0.00229798	0.000818147	0	0.00466121	0.00330382	0	0.00190859	0.00845494	0.00623486	0.0254028	0.18437	0.089832	0.149181	0.226716	0.362369	0.240706	0.313875	0.907721	0.768249	0.644703	0.619942	0.596226
TNF receptor associated protein 1	80.109	65.1	0	46	11454150289	Q12931	TRAP1	0	0	0.00801325	0	0	0	0.0181762	0.00121836	0	0.0010965	0	0.000955134	0.000527231	0	0.00180358	0	0.000211	0	0	0.000839062	0.000947747	0	0.00371119	0.000684853	0.000789279	0.000488096	0.000673406	0.00341581	0	0.0021904	0.00571264	0.00724254	0.00757332	0.0403485	0.0263725	0.0203819	0.058132	0.0570492	0.148019	0.106602	0.190435	0.151127
pyruvate dehydrogenase kinase 3	46.938	49	0	20	247218038	Q15120	PDK3	0	0	0	0	0	0	0	0	0	0	0	0	0	0	0	0	0	0	0	0	0	0	0	0	0	0	0	0	0	0	0	0	0	0	0	0.00821829	0	0	0.0285685	0	0	0.130447
DnaJ heat shock protein family (Hsp40) member A3	52.488	34.6	0	14	890811000	Q96EY1	DNAJA3	0.551027	0.799665	0.752803	0.23549	0.238877	0.291055	0.145304	0.119169	0.141342	0.175458	0.300127	0.305845	0.297555	0.33554	0.223353	0.311403	0.282926	0.461197	0.354441	0.313941	0.217232	0.257319	0.414599	0.330912	0.279056	0.375672	0.0819737	0.183783	0	0.343578	0.247891	0.243597	0.0967957	0.400223	0.386225	0.33314	0.29055	0.328742	0.412992	0.180843	0.132948	0.539108
GTP dependent ribosome recycling factor mitochondrial 2	86.323	36.8	0	22	311150761	Q969S9-3	GFM2	0	0	0	0	0	0	0	0	0	0	0	0	0	0	0	0	0	0	0	0	0	0	0	0	0	0	0	0	0	0	0	0	0	0	0	0	0.0239846	0.0729511	0.144092	0.138953	0.213211	0.0689727
G elongation factor mitochondrial 1	83.471	52.1	0	40	1775832822	Q96RP9	GFM1	0	0	0	0	0	0	0	0	0	0	0	0	0	0	0	0	0	0	0	0	0	0	0	0	0	0	0	0	0	0	0.00393248	0	0.00349892	0	0.0211331	0.00429766	0.00308022	0.0165033	0.0659297	0.0664393	0.050398	0.082811
arginyl-tRNA synthetase 2, mitochondrial	65.505	38.1	0	20	157652290	Q5T160	RARS2	0	0	0	0	0	0	0	0	0	0	0	0	0	0	0	0	0	0	0	0.037208	0	0	0	0	0	0	0	0	0	0	0	0	0	0	0	0	0	0	0	0	0	0
phosphodiesterase 12	58.889	44.9	0	17	642305120	Q6L8Q7-2	PDE12	0	0	0	0	0	0	0	0	0	0	0	0	0	0	0	0	0	0	0	0	0	0	0	0	0	0	0	0	0	0	0	0	0	0	0	0.00905181	0	0.0336911	0.0618267	0.0158086	0	0
mitochondrial assembly of ribosomal large subunit 1	26.17	15	0	2	55474670	Q96EH3	MALSU1	0	0	0.165665	0	0	0	0	0	0	0	0	0	0	0	0	0	0	0	0	0	0	0	0	0	0	0	0	0	0	0	0	0	0	0	0	0.0800022	0	0	0	0.283179	0	0
inorganic pyrophosphatase 2	37.92	56	0	19	1647674372	Q9H2U2	PPA2	0.0254811	0	0	0	0	0	0	0	0.00704555	0	0	0	0.00731285	0	0	0	0	0	0	0	0.0163035	0	0	0.0111796	0.0256523	0.0295262	0.0174375	0.0443619	0.0174652	0.0452041	0.10424	0.0589844	0.0402535	0.0982217	0.0765924	0.089997	0.121785	0.459673	0.481105	0.527606	0.43405	0.612937
transmembrane protein 11	21.541	17.2	0	3	182535380	P17152	TMEM11	0	0	0	0	0	0	0.066055	0	0.0964929	0	0	0	0	0.0944635	0	0	0	0	0	0	0.212608	0	0	0	0	0.34812	0.233871	0.589225	0.0941711	0.602817	0	0	0.361485	0	0	0	0	0	0	0	0	0.422027
mercaptopyruvate sulfurtransferase	33.178	68.7	0	16	850946510	P25325	MPST	0	0	0	0	0	0	0	0	0	0	0	0	0	0	0	0	0	0	0	0	0	0	0	0	0	0	0	0	0	0	0	0	0	0.018842	0.0263884	0.0326696	0	0.069638	0.179377	0.336901	0.0848108	0.454683
PGAM family member 5, mitochondrial serine/threonine protein phosphatase	32.004	72.7	0	23	3290559380	Q96HS1	PGAM5	0.140177	0.693704	0.0799738	0	0.0610453	0.109677	0.0697032	0.0848352	0.111142	0.0540745	0.220271	0.225539	0.188663	0.449046	0.62269	1.3049	0.866682	0.79938	0.321431	0.338634	0.702689	0.324426	0.616648	0.806727	1.30405	1.74609	1.48323	1.98752	1.09572	1.39204	1.81554	0.220005	0.516732	0.682901	0.435018	0.380644	0.54607	0.920774	1.43328	1.04015	1.2048	0.691605
leucyl-tRNA synthetase 2, mitochondrial	101.97	47.3	0	36	1405613590	Q15031	LARS2	0	0	0	0	0	0	0	0	0	0	0	0	0	0	0	0	0	0	0	0	0	0	0	0	0	0	0	0	0	0	0.0244664	0.0232102	0.0361417	0.0929451	0.0872093	0.0767033	0.180201	0.813233	0.772218	0.805796	0.901916	0.955877
DExH-box helicase 30	136.11	56.7	0	65	1.07457e+09	Q7L2E3-2	DHX30	0.00311324	0.0280523	0.0134613	0	0	0.00833384	0	0.0196022	0.0120272	0.00999613	0.025185	0.0356569	0.0277885	0.0189127	0.0273255	0.0264537	0.00673566	0.0192231	0.0342906	0.0264392	0.0565718	0.014624	0.0573792	0.0481556	0.0779083	0.0617713	0.0750477	0.0667689	0.0643316	0.0106695	0.150752	0.20273	0.180926	0.336334	0.452892	0.425016	0.533882	1.34774	1.28126	1.67789	0.979514	1.98099
threonyl-tRNA synthetase 2, mitochondrial	81.035	44.3	0	27	462126100	Q9BW92	TARS2	0	0	0	0	0	0	0	0	0	0	0	0	0	0	0	0	0	0	0.00421557	0.00704333	0	0	0	0.0206597	0.0188563	0	0	0.0277901	0	0.0145269	0.0127053	0.0220312	0.0453794	0.220267	0.131258	0.272424	0.445147	0.786524	1.12846	1.00568	1.22951	0.703287
leucine rich pentatricopeptide repeat containing	157.9	72.1	0	104	9585412592	P42704	LRPPRC	0	0	0.000398032	0.00111544	0.000946502	0.00310987	0.00312706	0.00276851	0.00444256	0.00365776	0.0105941	0.0112503	0.0142252	0.0220011	0.0130288	0.0214788	0.0307246	0.0366925	0.0461092	0.0290211	0.0370581	0.0280526	0.0656794	0.059891	0.0802949	0.0824352	0.0489987	0.123964	0.0694111	0.280212	0.50009	0.274686	0.365453	0.644232	1.12085	0.756184	1.22691	2.44709	2.62579	2.68371	1.73644	2.10439
hydroxysteroid 17-beta dehydrogenase 4	79.685	61.4	0	43	3026846982	P51659	HSD17B4	0	0	0	0	0	0	0	0	0	0	0	0.011351	0	0.00654119	0.0186988	0.0105759	0.0260345	0.0927787	0.0648081	0.0492249	0.0609167	0.0406512	0.162689	0.103951	0.221085	0.207451	0.185646	0.332088	0.215082	0.566793	0.788587	0.299326	0.473463	0.561002	0.938098	0.788799	1.03612	2.38229	2.72792	1.95183	0.917794	1.0273
SRA stem-loop interacting RNA binding protein	12.122	80.4	0	9	10886042410	Q9GZT3-2	SLIRP	0	0	0	0	0	0	0.00350848	0.0087554	0.00652156	0.00537899	0	0.00749794	0.00466229	0.0189676	0	0.019097	0.0350053	0	0.00917035	0.0174885	0.0249835	0.0168133	0.303844	0.0338006	0.060777	0.083598	0.0476089	0.0878961	0.0272166	0.162058	0.464332	0.402604	0.126854	0.197803	0.841036	0.21545	0.850927	2.42741	2.03039	1.82938	1.69449	1.48048
X-prolyl aminopeptidase 3	54.671	43.8	0	15	742203360	Q9NQH7-4	XPNPEP3	0	0	0	0	0	0	0	0	0.0324799	0.0113933	0.0195965	0.0347797	0.0388525	0.0237839	0.0166272	0	0	0	0.0250725	0.0375509	0.0564448	0.0397362	0.060706	0.0496223	0.0604479	0.0792539	0.0583526	0.105103	0.0631666	0.244791	0.185575	0.355574	0.423874	0.862424	1.07441	1.09198	0.974675	3.45184	2.86889	2.34304	2.01568	1.33118
acyl-CoA thioesterase 9	46.354	56.7	0	23	1088926970	Q9Y305-2	ACOT9	0	0	0	0	0	0	0	0	0	0	0	0	0	0	0	0	0	0	0	0	0	0	0	0	0	0	0.0128564	0.0757658	0.0664994	0.141227	0.617337	0.245907	0.181711	0.909907	1.14295	1.01538	1.55817	2.19273	2.70592	1.3042	0.696361	0.655551
ATPase family AAA domain containing 3B	72.572	52.5	0	35	53064873	Q5T9A4	ATAD3B	0	0	0.153226	0	0.142825	0.217161	0	1.04013	0	0.175159	0.263493	0.216774	0.609066	0.256118	0.271313	0.470446	0.347893	0.663798	0.7754	0.189853	0.0631831	0	0.144719	0	0.58632	0	0.354553	0.170558	0	0	0	0.274494	0	0.206818	0.464724	0.194783	0.495811	0.527624	0	0.340092	0	0.320091
D-2-hydroxyglutarate dehydrogenase	56.415	15	0	6	39412256	Q8N465	D2HGDH	0	0	0	0	0	0	0	0	0	0	0	0	0	0	0	0	0	0	0	0	0	0	0	0	0	0	0	0	0	0	0	0	0	0	0	0	0	0	0	0	0	0
protoporphyrinogen oxidase	50.765	28.3	0	9	25410070	P50336	PPOX	0	0	0	0	0	0	0	0	0	0	0	0	0	0	0	0	0	0	0	0	0	0	0	0	0	0	0	0.272174	0.126836	0	0	0	0	0	0	0	0	0	0	0	0	0
reticulon 4 interacting protein 1	43.589	38.4	0	11	18554420	Q8WWV3	RTN4IP1	0	0	0	0	0	0	0	0	0	0	0	0	0	0	0	0	0	0	0	0	0	0	0	0	0	0	0	0	0	0	0	0	0	0	0	0	0	0	0	0	0	0
syntaxin 17	33.403	21.5	0	3	37280820	P56962	STX17	0	0	0	0	0	0	0	0	0	0	0	0	0	0	0	0	0	0	0	0	0	0	0	0	0	0	0	0	0	0	0	0	0	0	0	0	0	0	0	0	0	0
mitochondrial translational initiation factor 3	31.725	28.4	0	6	43195290	Q9H2K0	MTIF3	0	0	0	0	0	0	0	0	0	0	0	0	0	0	0	0	0	0	0	0	0	0	0	0	0	0	0	0	0	0	0	0	0	0	0	0	0	0	0	0	0	0
tRNA mitochondrial 2-thiouridylase	42.95	28.7	0	9	37389320	O75648-2	TRMU	0	0	0	0	0	0	0	0	0	0	0	0	0	0	0	0	0	0	0	0	0	0	0	0	0	0	0	0	0	0	0	0	0	0	0	0	0	0	0	0	0	0
phosphatidylserine decarboxylase	43.046	17.1	0	6	39409370	Q9UG56-2	PISD	0	0	0	0	0	0	0	0	0	0	0	0	0	0	0	0	0	0	0	0	0	0	0	0	0	0	0	0	0	0	0	0	0	0	0	0	0	0	0	0	0	0
NOP2/Sun RNA methyltransferase 4	37.373	26.3	0	9	108744640	Q96CB9-4	NSUN4	0	0	0	0	0	0	0	0	0	0	0	0	0	0	0	0	0	0	0	0	0	0	0	0	0	0	0	0.0504897	0	0	0	0	0	0	0	0	0	0	0	0	0	0
transcription factor B2, mitochondrial	45.348	30.3	0	11	73680820	Q9H5Q4	TFB2M	0	0	0	0	0	0	0	0	0	0	0	0	0	0	0	0	0	0	0	0	0	0	0	0	0	0	0	0	0	0	0	0	0	0	0	0	0	0	0	0	0	0
alkB homolog 1, histone H2A dioxygenase	43.831	14.1	0	4	5665970	Q13686	ALKBH1	0	0	0	0	0	0	0	0	0	0	0	0	0	0	0	0	0	0	0	0	0	0	0	0	0	0	0	0	0	0	0	0	0	0	0	0	0	0	0	0	0	0
peroxisomal membrane protein 2	22.252	31.8	0	7	119291600	Q9NR77	PXMP2	0	0	0	0	0	0	0	0	0	0	0	0	0	0	0	0	0	0	0	0	0	0	0	0	0	0	0	0	0	0	0	0	0	0	0	0	0	0	0	0	0	0
pseudouridine synthase 1	44.377	60.2	0	23	2.98805e+08	Q9Y606-2	PUS1	0	0	0	0	0	0	0	0	0	0	0	0	0	0	0	0	0	0	0	0	0	0	0	0	0	0	0	0	0	0	0	0	0	0	0	0	0	0	0	0	0	0
sepiapterin reductase	28.048	52.9	0	10	638110270	P35270	SPR	0	0	0	0	0	0	0	0	0	0	0	0	0	0	0	0	0	0	0	0	0	0	0	0	0	0	0	0	0	0	0	0	0	0	0	0	0	0	0	0	0	0
pyridoxamine 5'-phosphate oxidase	29.988	23.4	0.00041684	5	26920270	Q9NVS9	PNPO	0	0	0	0	0	0	0	0	0	0	0	0	0	0	0	0	0	0	0	0	0	0	0	0	0	0	0	0	0	0	0	0	0	0	0	0	0	0	0	0	0	0
FKBP prolyl isomerase 8	44.648	22.3	0	8	79477440	Q14318-2	FKBP8	0	0	0	0.0411647	0	0.112423	0.0271155	0	0	0	0	0	0	0	0	0	0.0750999	0	0.0984153	0	0	0.0411574	0.0641606	0	0	0	0	0	0	0.116209	0	0	0	0	0	0	0	0	0	0	0	0
lipoic acid synthetase	41.911	21.8	0	5	6625640	O43766	LIAS	0	0	0	0	0	0	0	0	0	0	0	0	0	0	0	0	0	0	0	0	0	0	0	0	0	0	0	0	0	0	0	0	0	0	0	0	0	0	0	0	0	0
glyoxalase domain containing 4	33.232	50	0	12	235189580	Q9HC38-2	GLOD4	0	0	0	0	0	0	0	0	0	0	0	0	0	0	0	0	0	0	0	0	0	0	0	0	0	0	0	0	0	0	0	0	0	0	0	0	0	0	0	0	0	0
tRNA methyltransferase 2 homolog B	51.485	17.4	0	5	12696543	Q96GJ1-3	TRMT2B	0	0	0	0	0	0	0	0	0	0	0	0	0	0	0	0	0	0	0	0	0	0	0	0	0	0	0	0	0	0	0	0	0	0	0	0	0	0	0	0	0	0
regulator of microtubule dynamics 3	52.118	3.6	0.0018005	1	3946050	Q96TC7	RMDN3	0	0	0	0	0	0	0	0	0	0	0	0	0	0	0	0	0	0	0	0	0	0	0	0	0	0	0	0	0	0	0	0	0	0	0	0	0	0	0	0	0	0
translocator protein	18.828	13.6	0.0014519	3	1094530710	P30536	TSPO	0.0550588	0	0	0	0	0	0.0187993	0	0	0.0192957	0	0	0	0	0	0	0	0	0	0	0	0	0	0	0	0.0510915	0	0	0	0	0	0	0	0	0	0	0	0	0	0	0	0
cytochrome b5 type B	16.694	59.3	0	6	1591952280	O43169	CYB5B	0.0581211	0.07216	0	0	0	0	0	0	0	0	0	0	0.0302823	0	0	0	0	0	0	0	0.0324432	0.0317799	0.0721353	0.0744258	0.087708	0.102775	0.116127	0.302091	0.21326	0.180293	0.241243	0.132711	0.0723245	0	0	0	0.0590546	0.117846	0	0.250701	0.175071	0.21361
NADH:ubiquinone oxidoreductase complex assembly factor 5	38.918	26.4	0	9	108619800	Q5TEU4	NDUFAF5	0	0	0	0	0	0	0	0	0	0	0	0	0	0	0	0	0	0	0	0	0	0	0	0	0	0	0	0	0	0	0	0	0	0	0	0	0	0	0	0	0	0
nitrilase family member 2	30.608	22.1	0.00041203	5	10201920	Q9NQR4	NIT2	0	0	0	0	0	0	0	0	0	0	0	0	0	0	0	0	0	0	0	0	0	0	0	0	0	0	0	0	0	0	0	0	0	0	0	0	0	0	0	0	0	0
HIV-1 Tat interactive protein 2	30.13	35.1	0	12	1866435080	Q9BUP3-3	HTATIP2	0	0	0	0	0	0	0	0	0	0	0	0	0	0	0	0	0	0	0	0	0	0	0	0	0	0	0	0	0	0	0	0	0	0	0	0	0	0	0	0	0	0
pentatricopeptide repeat domain 2	43.967	4.6	0.0014514	2	9837960	Q8WV60	PTCD2	0	0	0	0	0	0	0	0	0	0	0	0	0	0	0	0	0	0	0	0	0	0	0	0	0	0	0	0	0	0	0	0	0	0	0	0	0	0	0	0	0	0
mitochondrial ribosomal protein L32	21.405	21.8	0	4	390373470	Q9BYC8	MRPL32	0.273983	2.04432	1.82165	0.47048	0.653685	0.520405	0.253908	0.319988	0.247365	0.686253	1.35219	1.24287	0.207631	0.208559	0.414894	0.393683	0.81579	0.742144	0.493163	0.426731	0	0	0.685309	0.18514	0	0.350269	0	0.734098	0	1.34269	1.20944	0.473984	0	0.366969	0.563306	0.635753	0.271456	0	0.219612	1.09662	0.208878	0.433353
thymidine kinase 2	35.412	15.3	0.00038329	4	8152480	O00142-6	TK2	0	0	0	0	0	0	0	0	0	0	0	0	0	0	0	0	0	0	0	0	0	0	0	0	0	0	0	0	0	0	0	0	0	0	0	0	0	0	0	0	0	0
mitochondrial E3 ubiquitin protein ligase 1	39.8	16.2	0.0011086	4	9862578	Q969V5	MUL1	0	0	0	0	0	0	0	0	0	0	0	0	0	0	0	0	0	0	0	0	0	0	0	0	0	0.135105	0	0	0	0	0	0	0	0	0	0	0	0	0	0	0	0
methyltransferase like 15	46.121	42	0	12	42658140	A6NJ78	METTL15	0	0	0	0	0	0	0	0	0	0	0	0	0	0	0	0	0	0	0	0	0	0	0	0	0	0	0	0	0	0	0	0	0	0	0	0	0	0	0	0	0	0
quinoid dihydropteridine reductase	25.789	44.3	0	7	226436540	P09417	QDPR	0	0	0	0	0	0	0	0	0	0	0	0	0	0	0	0	0	0	0	0	0	0	0	0	0	0	0	0	0	0	0	0	0	0	0	0	0	0	0	0	0	0
coenzyme Q6, monooxygenase	50.869	22.4	0	10	157258828	Q9Y2Z9	COQ6	0	0	0	0	0	0	0	0	0.0470716	0	0	0	2.61986	0.0787737	0.0632203	0.186821	0.22227	0.343951	0.36019	0.216239	0	0.0371037	0.392887	0.088754	0.216451	0.277443	0.253299	1.88255	0.149939	0.245547	0.766137	0.267512	0.0924227	0.301	0.210429	0.147495	0	0.441199	0	0.269996	0.231259	0
mono-ADP ribosylhydrolase 1	35.505	20.3	0	5	118775960	Q9BQ69	MACROD1	0	0	0	0	0	0	0	0	0	0	0	0	0	0	0	0	0	0	0	0	0	0	0	0	0	0	0	0	0	0	0	0	0	0	0	0	0	0	0	0	0	0
mitochondrial ribosomal protein S15	29.842	29.6	0	11	1032783210	P82914	MRPS15	0.113638	0.053472	0.0760828	0.0144156	0.016933	0.0455905	0.0268124	0.0814275	0.0948789	0.118608	0.520895	0.542505	0.448308	0.510093	0.369373	0.215673	0.194242	0.305993	0.225673	0.194833	0.279187	0.158903	0.172766	0.104767	0.513439	0.431869	0.445501	0.496589	0.374867	0.25438	0.615661	0.111894	0.10053	0.0515176	0.0521733	0.0634817	0.0436608	0.222432	0	0	0	0
caseinolytic mitochondrial matrix peptidase chaperone subunit X	69.223	36.3	0	21	107603546	O76031	CLPX	0	0	0	0	0	0	0	0	0	0	0	0	0	0	0	0	0	0	0	0	0	0	0	0	0	0	0	0	0	0	0	0	0	0	0	0	0	0	0	0	0	0
OPA1 mitochondrial dynamin like GTPase	115.88	43.1	0	42	226687890	O60313-2	OPA1	0.0904602	0	0.00643696	0	0.0094606	0.00799243	0	0.00477635	0	0	0.00457935	0	0	0	0	0	0	0	0	0	0	0	0	0	0.00870001	0	0	0.00979565	0	0.00960322	0	0.00873269	0.00880674	0.0165549	0.0181261	0.014244	0.0128191	0.0221512	0.0175339	0	0.0183174	0.0198884
glutaredoxin 5	16.628	33.1	0	4	182467321	Q86SX6	GLRX5	0.117439	0	0	0	0	0	0.0408512	0	0	0	0	0.102681	0	0	0.0403466	0	0.0975146	0.11436	0.0639711	0.0431606	0.0359046	0.0733252	0	0.0398636	0	0	0.0565189	0	0	0	0.199831	0.2055	0	0.465589	0.333451	0	0	0.297398	0	0.585696	0	0.423628
acetyl-CoA acyltransferase 1	44.292	47.9	0	15	1308042536	P09110	ACAA1	0	0	0	0	0	0	0	0	0	0	0	0	0	0	0	0	0	0	0	0	0	0	0	0	0	0	0	0	0	0	0	0	0	0	0	0	0	0	0	0	0	0
NADH:ubiquinone oxidoreductase complex assembly factor 7	49.237	39	0	14	194070820	Q7L592	NDUFAF7	0	0	0	0	0	0	0	0	0	0	0	0	0	0	0	0	0	0	0	0	0	0	0	0	0	0	0	0	0	0	0	0	0	0	0	0	0	0	0	0	0	0
armadillo repeat containing X-linked 3	42.5	31.7	0	10	85147710	Q9UH62	ARMCX3	0	0	0	0	0	0	0	0	0	0	0	0	0	0	0	0	0	0	0	0	0	0	0	0	0	0	0	0	0	0	0	0	0	0	0	0	0	0	0	0	0	0
RNA pseudouridine synthase D3	38.46	34.5	0	11	89667215	Q6P087	RPUSD3	0	0	0	0	0	0	0	0	0	0	0	0	0	0	0	0	0	0	0	0	0	0	0	0	0	0	0	0	0	0	0	0	0	0	0	0	0	0	0	0.0566547	0	0.0945207
mitochondrial methionyl-tRNA formyltransferase	43.832	11.8	0	4	9552310	Q96DP5	MTFMT	0	0	0	0	0	0	0	0	0	0	0	0	0	0	0	0	0	0	0	0	0	0	0	0	0	0	0	0	0	0	0	0	0	0	0	0	0	0	0	0	0	0
tRNA nucleotidyl transferase 1	50.127	44.7	0	16	122677990	Q96Q11	TRNT1	0	0	0	0	0	0	0	0	0	0	0	0	0	0	0	0	0	0	0	0	0	0	0	0	0	0	0	0	0	0	0	0	0	0	0	0	0	0	0	0	0	0
RAB24, member RAS oncogene family	23.124	45.8	0	8	151680090	Q969Q5	RAB24	0	0	0	0	0	0	0	0	0	0	0	0	0	0	0	0	0	0	0	0	0	0	0	0	0	0	0	0	0	0	0	0	0	0	0	0	0	0	0	0	0	0
apurinic/apyrimidinic endodeoxyribonuclease 1	35.554	38.7	0	9	174673860	P27695	APEX1	0	0	0	0	0	0	0	0	0	0	0	0	0	0	0	0	0	0	0	0	0	0	0	0	0	0	0	0	0	0	0	0	0	0	0	0	0	0	0	0	0	0
hydroxyacylglutathione hydrolase	33.805	37.3	0	8	139144740	Q16775	HAGH	0	0	0	0	0	0	0	0	0	0	0	0	0	0	0	0	0	0	0	0	0	0	0	0	0	0	0	0	0	0	0	0	0	0	0	0	0	0	0	0	0	0
Ts translation elongation factor, mitochondrial	35.39	51.7	0	15	2181954717	P43897	TSFM	0	0	0	0	0	0	0.00161709	0	0	0	0	0	0	0	0	0	0.00458585	0	0	0	0	0	0	0	0	0	0	0	0	0	0	0	0.0180185	0	0	0.0047465	0	0	0	0	0	0.00309415
nudix hydrolase 9	33.775	26.3	0	7	56379700	Q9BW91-2	NUDT9	0	0	0	0	0	0	0	0	0	0	0	0	0	0	0	0	0	0	0	0	0	0	0	0	0	0	0	0	0	0	0	0	0	0	0	0	0	0	0	0	0	0
death associated protein 3	41.044	50.4	0	19	2588955250	P51398-2	DAP3	0	0	0.0140739	0.00821133	0.0452265	0.0871093	0.0673664	0.186611	0.223467	0.181762	0.767132	0.643784	0.682559	0.879807	0.48712	0.469662	0.569281	0.808379	0.437672	0.331782	0.422898	0.438667	0.756489	0.425371	0.568708	0.578025	0.285186	0.380476	0.160039	0.458386	0.695976	0.255536	0.0605553	0.132282	0.151572	0.0709152	0.0788509	0.203311	0.32937	0.270334	0.195514	0.312093
methylcrotonoyl-CoA carboxylase 1	80.472	32.3	0	15	75344040	Q96RQ3	MCCC1	0	0	0	0	0	0	0	0	0	0	0	0	0	0	0	0	0	0	0	0	0	0	0	0	0	0	0	0	0	0	0	0	0	0	0	0	0	0	0	0	0	0
pyruvate dehyrogenase phosphatase catalytic subunit 1	61.053	52.1	0	21	281964000	Q9P0J1	PDP1	0	0	0	0	0	0	0	0	0	0	0	0	0	0	0	0	0	0	0	0	0	0	0	0	0	0	0	0	0	0	0	0	0	0	0	0	0	0	0	0	0	0
translational activator of cytochrome c oxidase I	32.477	50.2	0	15	615442480	Q9BSH4	TACO1	0	0	0	0	0	0	0	0	0	0	0	0	0	0	0	0	0	0	0	0	0	0	0	0	0	0	0	0	0	0	0	0	0	0	0	0	0	0	0	0	0	0
transmembrane protein 14C	11.564	50	0	3	1186427370	Q9P0S9	TMEM14C	0.288064	0.258461	0	0	0.104607	0.116129	0	0	0.0431838	0.119279	0	0	0	0	0	0	0.118665	0	0	0	0	0	0	0	0	0.112769	0	0	0	0	0	0	0	0	0	0	0	0	0	0	0	0
CDGSH iron sulfur domain 1	12.199	45.4	0	6	1437850660	Q9NZ45	CISD1	0	0	0	0	0	0	0	0	0	0	0	0	0	0	0	0	0	0	0	0	0	0	0	0	0.0143408	0	0	0	0	0	0	0	0	0	0	0	0	0	0	0.0241763	0.0293873	0.019159
haloacid dehalogenase like hydrolase domain containing 5	43.588	51.9	0	20	2395923780	Q9BXW7-2	CECR5	0	0	0	0	0	0	0	0	0	0	0	0	0	0	0	0	0	0	0	0	0	0	0	0	0	0	0	0.0333483	0.0465052	0	0	0	0	0	0	0	0	0	0	0.0091222	0	0
methylenetetrahydrofolate dehydrogenase (NADP+ dependent) 2, methenyltetrahydrofolate cyclohydrolase	37.895	57.4	0	18	2969337900	P13995	MTHFD2	0	0	0	0	0	0	0	0	0	0	0	0	0	0	0	0	0	0	0	0	0	0	0	0	0	0	0	0	0	0	0	0	0	0	0	0	0	0.0160771	0.0204173	0.012387	0.00497979	0.0213444
ATPase family AAA domain containing 3A	66.217	65	0	39	4008945930	Q9NVI7-2	ATAD3A	0.0445175	0.0981258	0.0343768	0.00971371	0.0419178	0.0857294	0.0784826	0.0995603	0.143922	0.126036	0.209691	0.217316	0.219691	0.328383	0.214673	0.253109	0.353791	0.360489	0.430966	0.297749	0.219719	0.107531	0.290169	0.214861	0.308383	0.282771	0.165026	0.319582	0.131917	0.121409	0.137519	0.120518	0.0499408	0.100001	0.226253	0.0908156	0.106346	0.137209	0.266684	0.205449	0.143096	0.110923
mitochondrial tRNA translation optimization 1	77.3	16.6	0	10	29745070	Q9Y2Z2-4	MTO1	0	0	0	0	0	0	0	0	0	0	0	0	0	0	0	0	0	0	0	0	0	0	0	0	0	0	0	0.137511	0	0	0	0	0	0	0	0	0	0	0	0	0	0
aurora kinase A interacting protein 1	22.354	5	0.0017928	1	238844580	Q9NWT8	AURKAIP1	1.14069	0.812255	0.85367	0.234866	0.784243	0.526294	0.458469	0	0.54051	0.477094	0.521687	0.526442	0.523017	0	0.787864	0.35997	0.61681	0.35896	0.426071	0	0.411363	0.207059	0.380148	0.247946	0.368297	0.32538	0.206342	0.258934	0.219251	0	0	0	0	0	0	0	0	0	0	0	0	0
GTP binding protein 6 (putative)	56.897	39.3	0	16	197098050	O43824	GTPBP6	0	0	0	0	0	0	0	0	0	0	0	0	0	0	0	0	0	0	0	0	0	0	0	0	0	0	0	0	0	0	0	0	0	0.0253802	0.114931	0	0	0.116918	0	0.171475	0.0834354	0.111528
aldo-keto reductase family 7 member A2	39.589	25.1	0	8	202427000	O43488	AKR7A2	0	0	0	0	0	0	0	0	0	0	0	0	0	0	0	0	0	0	0	0	0	0	0	0	0	0	0	0	0	0	0	0	0	0	0	0	0	0	0	0	0	0
complement C1q binding protein	31.362	63.1	0	12	22645776740	Q07021	C1QBP	0.0150185	0.00188497	0.00660246	0	0	0.00130489	0.00283735	0.00285084	0.00366723	0.00466119	0.00471856	0.00609019	0	0.00664502	0.00101571	0	0	0	0	0.00148098	0	0.00103384	0	0.0020301	0.00973377	0.00521003	0.00138707	0.012379	0	0	0.00198468	0.00235802	0.00244427	0.00628658	0.0225885	0.00461138	0.00633356	0.0269101	0.0224624	0.0245332	0.0244345	0.0481881
mitochondrial ribosomal protein L16	28.449	41	0	11	324288495	Q9NX20	MRPL16	0	0	0.0192245	0	0	0	0	0.0071166	0	0	0	0	0	0.0182737	0	0	0	0	0	0	0	0	0.0161649	0	0	0	0	0	0	0	0	0	0	0	0.0399706	0	0	0	0	0	0	0
BCL2 like 1	18.894	16.5	0.00074599	3	61694500	Q07817-2	BCL2L1	0	0	0	0	0	0	0	0	0	0	0	0	0	0	0	0	0	0	0	0	0	0	0	0	0	0	0	0	0	0	0	0	0	0	0	0	0	0	0	0	0	0
methionyl aminopeptidase type 1D, mitochondrial	37.087	26	0	5	29093530	Q6UB28	METAP1D	0	0	0	0	0	0	0	0	0	0	0	0	0	0	0	0	0	0	0	0	0	0	0	0	0	0	0	0	0	0	0	0	0	0	0	0	0	0	0	0	0	0
TruB pseudouridine synthase family member 2	30.454	25.5	0	5	21202880	O95900-2	TRUB2	0	0	0	0	0	0	0	0	0	0	0	0	0	0	0	0	0	0	0	0	0	0	0	0	0	0	0	0	0	0	0	0	0	0	0	0	0	0	0	0	0	0
fragile histidine triad diadenosine triphosphatase	16.858	35.4	0	4	16549100	P49789	FHIT	0	0	0	0	0	0	0	0	0	0	0	0	0	0	0	0	0	0	0	0	0	0	0	0	0	0	0	0	0	0	0	0	0	0	0	0	0	0	0	0	0	0
NAD(P)HX epimerase	31.674	49	0	12	1116895100	Q8NCW5	APOA1BP	0	0	0	0	0	0	0	0	0	0	0	0	0	0	0	0	0	0	0	0	0	0	0	0	0	0	0	0	0	0	0	0	0	0	0	0	0	0	0	0	0	0
adenosylhomocysteinase like 1	53.753	10.6	0.0011062	5	4965853	O43865-2	AHCYL1	0	0	0	0	0	0	0	0	0	0	0	0	0	0	0	0	0	0	0	0	0	0	0	0	0	0	0	0	0	0	0	0	0	0	0	0	0	0	0	0	0	0
glycerol-3-phosphate acyltransferase, mitochondrial	93.794	5.2	0.00075301	3	17058440	Q9HCL2	GPAM	0	0	0	0	0	0	0	0	0	0	0	0	0	0	0	0	0	0	0	0	0	0	0	0	0	0	0	0	0	0	0	0	0	0	0	0	0	0	0	0	0	0
mitochondrial ribosomal protein S12	15.173	8.7	0	2	227655200	O15235	MRPS12	0	0	0	0	0	0	0	0	0	0	0	0	0	0	0	0	0	0	0	0	0	0	0	0	0	0	0	0	0	0	0	0	0	0	0	0	0	0	0	0	0	0
phenylalanyl-tRNA synthetase 2, mitochondrial	52.356	23.5	0	10	59857890	O95363	FARS2	0	0	0	0	0	0	0	0	0	0	0	0	0	0	0	0	0	0	0	0	0	0	0	0	0	0	0	0	0	0	0	0	0	0	0	0	0	0	0	0	0	0
farnesyl diphosphate synthase	40.532	24.1	0	7	101323290	P14324-2	FDPS	0	0	0	0	0	0	0	0	0	0	0	0	0	0	0	0	0	0	0	0	0	0	0	0	0	0	0	0	0	0	0	0	0	0	0	0	0	0	0	0	0	0
nocturnin	48.195	3.5	0.00038358	1	3403960	Q9UK39	CCRN4L	0	0	0	0	0	0	0	0	0	0	0	0	0	0	0	0	0	0	0	0	0	0	0	0	0	0	0	0	0	0	0	0	0	0	0	0	0	0	0	0	0	0
peroxiredoxin 3	25.838	47.5	0	13	52859002090	P30048-2	PRDX3	0.00386541	0.007766	0.0109316	0.00845148	0.00503622	0.0105571	0.00869261	0.0140212	0.0158462	0.0201562	0.0372453	0.0467401	0.0406812	0.0626595	0.0571162	0.0776976	0.14748	0.158242	0.16724	0.139291	0.144331	0.13173	0.326737	0.34337	0.274396	0.285632	0.840281	2.67104	1.46054	7.53461	4.35604	2.20978	1.77671	0.999218	0.578779	0.320948	0.484581	0.584021	0.583287	0.648112	0.51339	0.504476
coiled-coil-helix-coiled-coil-helix domain containing 4	15.996	16.9	0.009134	1	26654500	Q8N4Q1	CHCHD4	0	0	0	0	0	0	0	0	0	0	0	0	0	0	0	0	0	0	0	0	0	0	0	0	0	0	0	0	0	0	0	0	0	0	0	0	0	0	0	0	0	0
ATP synthase mitochondrial F1 complex assembly factor 1	27.438	46.2	1	12	61398330	Q5TC12-3	ATPAF1	0	0	0	0	0	0	0	0	0	0	0	0	0	0	0	0	0	0	0	0	0	0	0	0	0	0	0	0	0	0	0	0	0	0	0	0	0	0	0	0	0	0
mitochondrial intermediate peptidase	80.64	43.1	0	27	163153507	Q99797	MIPEP	0	0	0	0	0	0	0	0	0	0	0	0	0	0	0	0	0	0	0	0	0	0	0	0	0	0	0	0	0	0	0	0	0	0	0	0	0	0	0	0	0.00562988	0
nitric oxide associated 1	78.457	19.6	0	10	51859490	Q8NC60	NOA1	0	0	0	0	0	0	0	0	0	0	0	0	0	0	0	0	0	0	0	0	0	0	0	0	0	0	0	0	0	0	0	0	0	0	0	0	0	0	0	0	0	0
peptidyl-tRNA hydrolase 2	19.193	47.5	0	5	597312600	Q9Y3E5	PTRH2	0.100164	0	0	0	0.172431	0.229256	0	0.314154	0.133862	0.0515143	0.205605	0.12999	0.110508	0	0.100012	0.203221	0.203276	0	0.403225	0.0912642	0.106808	0	0.174829	0.0626492	0.0640258	0	0.32006	0.0175175	0	0.426072	0.462421	0.371284	0	0.672019	0.287051	0.292319	0.343655	0.570984	0.324219	0.0787222	0	0.166123
phosphatidylglycerophosphate synthase 1	62.73	14.7	0	7	32293500	Q32NB8	PGS1	0	0	0	0	0	0	0	0	0	0	0	0	0	0	0	0	0	0	0	0	0	0	0	0	0	0	0	0	0	0	0	0	0	0	0	0	0	0	0	0	0	0
malonyl-CoA-acyl carrier protein transacylase	42.961	52.1	0	15	322737771	Q8IVS2	MCAT	0	0	0	0	0	0	0	0	0	0	0	0	0.0313124	0	0	0	0	0	0	0	0	0.0129703	0.0403333	0.0202944	0	0	0.00707278	0.00695374	0.00762427	0	0	0	0	0	0	0	0	0.0747916	0	0.036495	0	0
phosphoenolpyruvate carboxykinase 2, mitochondrial;phosphoenolpyruvate carboxykinase 1	70.698	55.8	0	32	2985291072	Q16822	PCK2	0	0	0	0	0	0	0	0	0	0	0	0	0	0	0	0	0	0	0	0	0	0	0.00138611	0	0	0	0.00143821	0.00636801	0.00146444	0	0	0	0	0	0.00174366	0.00129468	0.00938764	0.0161438	0.01133	0.0568836	0.0306195	0.0519129
transforming growth factor beta regulator 4	70.737	38	0	23	906246505	Q969Z0	TBRG4	0	0	0	0	0	0	0	0	0	0	0	0	0	0	0	0	0	0	0	0	0	0	0	0	0	0	0	0.00458454	0.00394486	0	0	0	0	0.00180441	0	0	0	0	0	0	0	0
peptidase, mitochondrial processing subunit alpha	58.252	55.2	0	27	2244292170	Q10713	PMPCA	0	0	0	0	0	0	0	0	0	0	0	0	0	0	0	0	0	0	0	0	0	0	0	0	0	0	0	0	0	0	0	0	0	0	0	0	0	0	0	0	0	0
mitochondrial carrier 2	33.331	52.8	0	13	4872977520	Q9Y6C9	MTCH2	0.124501	0.122983	0.127534	0.0270496	0.0854192	0.140272	0.0691433	0.0678493	0	0.0566269	0.0361014	0.0660443	0.0169249	0.0360162	0.063448	0.0471576	0.0172085	0.0549154	0.0319265	0.0372085	0.0300073	0.0393894	0.0324562	0.0364607	0.0569011	0.0741968	0.0339226	0.216679	0.0990011	0.116642	0.107567	0.100008	0.0736048	0.0461025	0.074014	0.0126262	0.150215	0.238197	0.0874921	0.193474	0	0.2415
mitochondrial amidoxime reducing component 2	38.023	31	0	11	261238560	Q969Z3	37316	0	0	0	0	0	0	0	0	0	0	0	0	0	0	0	0	0	0	0	0	0	0	0	0	0	0	0	0	0	0	0	0	0	0	0	0	0	0	0	0	0	0
transmembrane protein 70	28.969	23.8	0	5	556901600	Q9BUB7	TMEM70	0.0648152	0.145859	0.072252	0	0	0.05648	0	0.0557379	0.0540041	0.0172352	0.282709	0.409536	0.292297	0.172234	0.349682	0.564209	0.505103	0.641335	0.890551	0.188113	0.320996	0	0.588771	0.126039	0.130249	0	0.0630394	0.131622	0	0.150286	0	0.0552637	0	0.0178171	0.049407	0	0.0763697	0.109418	0.0196204	0	0	0
glycine C-acetyltransferase	45.285	31	0	8	554504070	O75600	GCAT	0	0	0	0	0	0	0	0	0	0	0	0	0	0	0	0	0	0	0	0	0	0	0	0	0	0	0	0	0	0	0	0	0	0	0	0	0	0	0	0	0	0
DEAD-box helicase 28	59.58	27	0	11	47577700	Q9NUL7	DDX28	0	0	0	0	0	0	0	0	0	0	0	0	0	0	0	0	0	0	0	0	0	0	0	0	0	0	0	0	0	0	0	0	0	0	0	0	0	0	0	0.0652652	0	0
acyl-CoA synthetase short chain family member 1	74.626	27.5	0	15	99676820	Q9NUB1-2	ACSS1	0	0	0	0	0	0	0	0	0	0	0	0	0	0	0	0	0	0	0	0	0	0	0	0	0	0	0	0	0	0	0	0	0	0	0	0	0	0	0	0	0	0
single stranded DNA binding protein 1	17.259	58.8	0	10	23239603400	Q04837	SSBP1	0.406079	0.351768	0.447959	0.0934903	0.0738449	0.0606419	0.0417729	0.0292778	0.0416614	0.0219887	0.0218966	0.0292964	0.0189669	0.0197396	0.00910413	0.0126793	0.0220605	0.0266921	0.01185	0.0150878	0.0183119	0.0138559	0.0192783	0.0131724	0.0127929	0.0133838	0.0186795	0.0238632	0.0147368	0.0168116	0.072226	0.0162846	0.0249023	0.0413764	0.0473481	0.0193159	0.0399616	0.100532	0.1867	0.116931	0.0922762	0.0812579
ATP synthase mitochondrial F1 complex assembly factor 2	32.772	46.4	0	11	695879170	Q8N5M1	ATPAF2	0	0	0	0	0	0	0	0	0	0	0	0	0	0	0	0	0	0	0	0	0	0	0	0	0	0	0	0	0	0	0	0	0	0	0	0	0	0	0	0	0	0
mitochondrial transcription termination factor 4	43.957	20.5	0	7	23819880	Q7Z6M4	MTERF4	0	0	0	0	0	0	0	0	0	0	0	0	0	0	0	0.324816	0	0	0	0	0	0	0	0	0	0	0	0	0	0	0	0	0	0	0	0	0	0	0	0	0	0
solute carrier family 25 member 46	46.173	27.5	0	6	31722260	Q96AG3	SLC25A46	0	0	0	0	0	0	0	0	0	0	0	0	0	0	0	0	0	0	0	0	0	0	0	0	0	0	0	0	0	0	0	0	0	0	0	0	0	0	0	0	0	0
prolyl-tRNA synthetase 2, mitochondrial	53.262	26.7	0	10	103080910	Q7L3T8	PARS2	0	0	0	0	0	0	0	0	0	0	0	0	0	0	0	0	0	0	0	0	0	0	0	0	0	0	0	0	0	0	0	0	0	0	0	0	0	0	0.143794	0.0962606	0.141388	0.396491
RCC1 like	49.996	20.5	0	9	101418620	Q96I51	WBSCR16	0	0	0	0	0	0	0	0	0	0	0	0	0	0	0	0	0	0	0	0	0	0	0	0	0	0	0	0	0	0	0	0	0	0	0	0	0	0	0	0.226517	0	0
cytochrome b5 reductase 3	31.628	75.2	0	23	8216483360	P00387-2	CYB5R3	0.0249977	0.0312644	0.00737678	0	0.00511319	0.0092713	0.00949952	0.0136919	0.0193826	0.0184256	0.0308744	0.0372591	0.022219	0.0194006	0.00939509	0.0119138	0.00883757	0	0.0247616	0.0266448	0.0174365	0.0194147	0.045826	0.0331155	0.00508394	0.0518772	0.0492679	0.0606596	0.0380237	0.0663581	0.127576	0.0662978	0.0384907	0.00819601	0	0.0218162	0.0263036	0.0144693	0.0142127	0.0900485	0.00963961	6.34216
pentatricopeptide repeat domain 1	78.855	18.1	0	10	36749420	O75127	PTCD1	0	0	0	0	0	0	0	0	0	0	0	0	0	0	0	0	0	0	0	0	0	0	0	0	0	0	0	0	0	0	0	0	0	0	0	0	0	0	0	0	0	0
succinate-CoA ligase GDP-forming subunit beta	46.51	55.8	0	27	4318163601	Q96I99	SUCLG2	0	0	0	0	0	0	0	0	0	0	0	0	0	0	0	0	0	0	0	0	0	0.000496641	0	0	0	0	0	0	0	0	0	0	0	0	0	0.00438455	0	0.00145003	0.0193288	0.0195383	0.0587249	0.0511683
succinate-CoA ligase GDP/ADP-forming subunit alpha	36.249	42.8	0	15	2333817555	P53597	SUCLG1	0	0	0	0	0	0	0	0	0	0	0	0	0	0.00510108	0	0	0	0	0	0	0.00273297	0	0	0	0	0.0159722	0.00516839	0.0205038	0	0.00717052	0.0813499	0.05177	0	0.00809715	0.0261286	0.010901	0.0235475	0.0271506	0.118632	0.0664387	0.183736	0.0820524
asparaginyl-tRNA synthetase 2, mitochondrial	54.089	38.4	0	15	451562010	Q96I59	NARS2	0	0	0	0	0	0	0	0	0	0	0	0	0	0	0	0	0	0	0	0	0	0	0	0	0	0	0	0	0	0	0	0	0	0	0	0	0	0	0	0	0.0368706	0
mitochondrial rRNA methyltransferase 3	47.019	27.4	0	9	250158780	Q9HC36	RNMTL1	0	0	0	0	0	0	0	0	0	0	0	0	0	0	0	0	0	0	0	0	0	0	0	0	0	0	0	0	0	0	0	0	0	0	0	0	0	0	0	0	0	0
3-hydroxyisobutyryl-CoA hydrolase	43.482	43.8	0	17	996879100	Q6NVY1	HIBCH	0	0	0	0	0	0	0	0	0	0	0	0	0	0	0	0	0	0	0	0	0	0	0	0	0	0	0	0	0	0	0	0	0	0	0	0	0	0	0	0	0	0
thiosulfate sulfurtransferase	33.429	53.5	0	15	875609950	Q16762	TST	0	0	0	0	0	0	0	0	0	0	0	0	0	0	0	0	0	0	0	0	0	0	0	0	0	0	0	0	0	0	0	0	0	0	0	0	0	0	0	0	0	0
transcription factor B1, mitochondrial	39.542	41.6	0	13	197064730	Q8WVM0	TFB1M	0	0	0	0	0	0	0	0	0	0	0	0	0.00890397	0	0	0	0	0	0	0	0	0	0	0	0	0	0	0.0409528	0	0	0	0	0	0	0	0	0	0	0	0.0292202	0	0
pyruvate dehydrogenase complex component X	54.122	44.3	0	18	452031615	O00330	PDHX	0.754334	0.479276	0.267794	0.0828123	0.0240807	0.0949961	0.0713036	0.195408	0.156168	0.157571	0.157758	0.155309	0.148695	0.132355	0.140959	0.0137805	0	0.181658	0.072384	0.0410975	0.141043	0.0424195	0	0	0.0127665	0	0.0504438	0.0111383	0.24882	0	0.0615675	0	0.0180972	0.0611684	0.0445663	0.0595283	0.225872	0	0.11715	0.0312787	0	0
tyrosyl-tRNA synthetase 2	53.198	44.2	0	17	789377799	Q9Y2Z4	YARS2	0.0907009	0.0622026	0.0782112	0	0.00887677	0.0137742	0.00985351	0	0	0.0171243	0.0505259	0.0428424	0	0.0229095	0	0	0	0.0180388	0	0	0	0.00630439	0	0	0	0	0	0	0	0	0	0.0431103	0.0089861	0.0112118	0.051717	0.161672	0.0927934	0	0	0.0540766	0.17456	0.0342458
acyl-CoA synthetase family member 3	64.129	36.8	0	19	268200190	Q4G176	ACSF3	0	0	0	0	0	0	0	0	0	0	0	0	0	0	0	0	0	0	0	0	0	0	0	0	0	0	0	0	0	0	0	0	0	0	0	0	0	0	0	0	0	0
abhydrolase domain containing 10, depalmitoylase	33.932	56.9	0	17	2940076370	Q9NUJ1	ABHD10	0	0	0	0	0	0	0	0	0	0	0	0	0	0	0	0	0	0	0	0	0	0	0	0	0	0	0	0	0	0	0	0	0	0	0	0	0	0.0205772	0	0	0	0
fumarylacetoacetate hydrolase domain containing 2A	34.596	38.2	0	10	616033400	Q96GK7	FAHD2A	0	0	0	0	0	0	0	0	0	0	0	0	0	0	0	0	0	0	0	0	0	0	0	0	0	0	0	0	0	0	0	0	0	0	0	0	0	0	0	0	0	0
caseinolytic mitochondrial matrix peptidase chaperone subunit B	75.448	47.1	0	32	699402240	Q9H078-2	CLPB	0	0	0	0	0	0	0	0	0	0	0	0	0	0	0	0	0	0	0	0	0	0	0	0	0	0	0	0	0	0	0	0	0	0	0	0	0	0	0	0	0	0
G-rich RNA sequence binding factor 1	53.126	53.5	0	22	1200791630	Q12849	GRSF1	0	0	0	0	0	0	0	0	0	0	0	0	0	0	0	0	0	0	0	0	0	0	0	0	0	0	0	0	0	0	0	0	0	0	0	0	0	0	0	0.0134584	0	0
alanyl-tRNA synthetase 2, mitochondrial	107.34	40.3	0	32	452749742	Q5JTZ9	AARS2	0	0	0	0	0	0	0	0	0	0	0	0	0	0	0	0	0	0	0	0	0	0	0	0	0	0	0	0	0	0	0	0	0	0	0	0.0125141	0	0.0212057	0.123219	0.018983	0.0429661	0.116135
Tu translation elongation factor, mitochondrial	49.541	72.3	0	35	17048814590	P49411	TUFM	0.00920171	0.00210194	0.00411354	0.00256903	0.00266294	0.00536434	0.000615498	0.00856154	0.0067755	0.00950059	0.0115147	0.00821561	0.00990133	0.0188016	0.00987031	0.013567	0.0201791	0.0175662	0.0255662	0.0121843	0.0221849	0.0119408	0.0719693	0.0272747	0.0458043	0.0350275	0.0329596	0.0946387	0.0533539	0.135525	0.182695	0.0637785	0.0918981	0.118187	0.139972	0.0692183	0.149808	0.335765	0.372189	0.260249	0.231416	0.223721
aldehyde dehydrogenase 18 family member A1	87.088	55.5	0	41	5334706559	P54886-2	ALDH18A1	0	0.000492452	0	0	0	0.00117252	0	0.000779965	0	0	0	0.00125634	0	0.00113541	0.00116217	0.00100258	0	0	0	0	0	0.000500871	0.00904295	0.00197884	0.00268373	0.012419	0.0120455	0.0157052	0.015472	0.119131	0.0804312	0.0589854	0.163505	0.0812921	0.134029	0.118235	0.141454	0.284844	0.247737	0.258605	0.184875	0.373783
translocase of inner mitochondrial membrane 44	51.355	52	0	29	2368026770	O43615	TIMM44	0	0	0	0	0	0	0	0	0	0	0	0	0	0	0	0	0	0	0	0	0	0	0	0	0	0	0	0	0	0	0	0	0	0.0108413	0	0.00253676	0.00321185	0.0652915	0.0922217	0.221306	0.0810697	0.101594
glutaminyl-tRNA amidotransferase subunit QRSL1	57.46	32	0	13	233521167	Q9H0R6	QRSL1	0	0	0	0	0	0	0	0	0	0	0	0	0	0	0	0	0	0	0	0	0	0	0	0	0	0	0	0	0	0	0	0	0	0	0	0	0	0.0230478	0	0	0	0
coenzyme Q8A	71.949	23	0	12	354689780	Q8NI60	ADCK3	0	0	0	0	0	0	0	0	0	0	0	0	0	0	0	0	0	0	0.017328	0	0	0	0	0	0	0	0	0	0	0	0	0	0	0	0	0	0	0.101099	0	0	0	0.0591215
isocitrate dehydrogenase (NADP(+)) 2	50.909	46.9	0	24	1574749370	P48735	IDH2	0	0	0	0	0	0	0	0	0	0	0	0	0	0	0	0	0	0	0	0	0	0	0	0	0	0	0	0	0	0	0.0448254	0.0138023	0	0.0206095	0.00742708	0.0154699	0.054218	0.0245147	0.12249	0.057512	0.116405	0.171385
GTP binding protein 3, mitochondrial	49.846	27.6	0	10	248805710	Q969Y2-3	GTPBP3	0	0	0	0	0	0	0	0	0	0	0	0	0	0	0	0	0	0	0	0	0	0	0	0	0	0	0	0	0	0	0	0	0	0	0	0	0	0	0.0914094	0	0	0.0710038
dicarbonyl and L-xylulose reductase	25.913	71.3	0	14	765364925	Q7Z4W1	DCXR	0	0	0	0	0	0	0	0	0	0	0	0	0	0	0	0	0	0	0	0	0	0	0	0	0	0	0	0	0	0	0	0	0	0	0	0	0	0	0	0.0501382	0.118374	0
leucine aminopeptidase 3	52.771	72.7	0	34	2960609450	P28838-2	LAP3	0	0	0	0	0	0	0	0	0	0	0	0	0	0	0	0	0	0	0	0	0	0	0.00369494	0.00333329	0.00377486	0.0106119	0.0100698	0.0276113	0.0468598	0.123131	0.32222	0.377549	0.646094	2.80968	1.16604	0.0687093	0.131862	0.141001	0.165541	0.0629008	0.0674331	0.0699664
iron-sulfur cluster assembly factor IBA57	38.155	60.7	0	15	735416380	Q5T440	IBA57	0	0	0	0	0	0	0	0	0	0	0	0	0	0	0	0	0	0	0	0	0	0	0	0	0	0	0.029272	0	0.014724	0	0	0	0.0231202	0.040512	0	0	0.0305988	0	0.0708571	0.102408	0.0748418	0
prolyl endopeptidase like	73.351	7.7	0	3	16415280	Q4J6C6-4	PREPL	0	0	0	0	0	0	0	0	0	0	0	0	0	0	0	0	0	0	0	0	0	0	0	0	0	0	0	0	0	0	0	0	0	0	0	0	0	0	0	0	0	0
O-sialoglycoprotein endopeptidase like 1	45.122	11.1	0.00041339	4	22818770	Q9H4B0	OSGEPL1	0	0	0	0	0	0	0	0	0	0	0	0	0	0	0	0	0	0	0	0	0	0	0	0	0	0	0	0	0	0	0	0	0	0	0	0	0	0	0	0	0	0
flavin adenine dinucleotide synthetase 1	54.187	33.9	0	13	63880860	Q8NFF5-2	FLAD1	0	0	0	0	0	0	0	0	0	0	0	0	0	0	0	0	0	0	0	0	0	0	0	0	0	0	0	0	0	0	0	0	0	0	0	0	0	0	0	0	0	0
holocytochrome c synthase	30.601	61.9	0	17	872644671	P53701	HCCS	1.04213	0.387818	0.136832	0	0.011317	0.162827	0.143277	0.157463	0.266868	0.199941	0.186047	0.0545086	0	0	0.0358574	0	0	0	0	0	0.0499788	0.0274857	0.0264474	0.0125699	0.0229702	0	0.0228171	0	0	0	0	0.0340336	0.0261466	0.0283267	0.0248465	0.138655	0.0368477	0.305331	0.135227	0	0.0260108	0.0845646
acyl-CoA thioesterase 1	46.277	65.1	0	21	1134096380	Q86TX2	ACOT1	0	0	0	0	0	0	0	0	0	0	0	0	0	0	0	0	0	0	0	0	0	0	0	0	0	0	0	0	0	0	0	0	0	0	0	0	0	0	0	0	0	0
nudix hydrolase 19	42.233	42.1	0	12	623978600	A8MXV4	NUDT19	0	0	0	0	0	0	0	0	0	0	0	0	0	0	0	0	0	0	0	0	0	0	0	0	0	0	0	0	0	0	0	0	0	0	0	0	0	0	0	0	0	0
ETHE1 persulfide dioxygenase	27.873	28.3	0	5	231476890	O95571	ETHE1	0	0	0	0	0	0	0	0	0	0	0	0	0	0	0	0	0	0	0	0	0	0	0	0	0	0	0	0	0	0	0	0	0	0	0	0	0	0	0	0	0	0
tRNA methyltransferase 5	58.246	19.3	0	10	14805130	Q32P41	TRMT5	0	0	0	0	0	0	0	0	0	0	0	0	0	0	0	0	0	0	0	0	0	0	0	0	0	0	0	0	0	0	0	0	0	0	0	0	0	0	0	0	0	0
GTP binding protein 10	42.932	46.5	0	16	128952240	A4D1E9	GTPBP10	0	0	0	0	0	0	0	0	0	0	0	0	0	0	0	0	0	0	0	0	0	0	0	0	0	0	0	0	0	0	0	0	0	0	0	0	0.0249327	0	0	0.0299037	0	0
ferredoxin reductase	53.836	45	0	20	172825225	P22570	FDXR	0	0	0	0	0	0	0	0	0	0	0	0	0	0	0	0	0	0	0	0	0	0	0	0	0	0	0	0	0	0	0	0	0	0	0	0	0	0	0	0.031198	0	0
Era like 12S mitochondrial rRNA chaperone 1	48.349	33.2	0	10	180245458	O75616	ERAL1	0	0	0	0	0	0	0	0	0	0	0	0	0	0	0	0	0	0	0	0	0.0155244	0	0	0	0	0	0	0	0.0109333	0	0	0	0	0	0	0	0	0	0	0.0122867	0	0.0164534
tRNA methyltransferase 10C, mitochondrial RNase P subunit	47.346	70.2	0	27	1885890766	Q7L0Y3	TRMT10C	0	0	0	0	0	0	0	0	0	0	0.00384476	0	0	0	0	0	0	0	0	0	0	0.00114871	0	0	0	0	0.00459412	0.0029564	0	0	0	0	0	0.00330193	0.00840923	0	0.00753206	0.043696	0.0792108	0.0206219	0.0410013	0.0958212
ganglioside induced differentiation associated protein 1	41.345	25.1	0	11	507698100	Q8TB36	GDAP1	0	0	0	0	0	0	0	0	0	0	0	0	0	0	0	0	0	0	0	0	0	0	0	0	0	0	0	0	0	0	0	0	0	0	0	0	0	0	0	0	0	0
mitochondrial translational release factor 1 like	43.599	21.1	0	8	48534880	Q9UGC7	MTRF1L	0	0	0	0	0	0	0	0	0	0	0	0	0	0	0	0	0	0	0	0	0	0	0	0	0	0	0	0	0	0	0	0	0	0	0	0	0	0	0	0	0	0
glutamyl-tRNA synthetase 2, mitochondrial	58.688	35.4	0	18	293397729	Q5JPH6	EARS2	0	0	0	0	0	0	0	0	0	0	0	0	0	0	0	0	0	0	0	0	0	0	0	0	0	0	0	0	0.00417504	0	0	0	0	0	0	0	0	0	0	0	0	0
poly(A) binding protein cytoplasmic 1	61.18	29.4	0	15	201633293	P11940-2	PABPC1	0	0	0	0	0	0	0	0	0	0	0	0	0	0	0	0	0	0	0	0	0	0	0	0	0	0	0	0	0	0	0	0	0	0.0166908	0	0.015386	0.00985315	0.107652	0.13659	0	0	0.021756
mitochondrial inner membrane protein MPV17	19.733	21.6	0	3	332504770	P39210	MPV17	0.147251	0	0.276102	0	0.16313	0.182345	0	0	0	0	0	0	0	0	0	0	0	0	0	0	0	0	0	0	0	0	0	0	0	0	0	0	0	0	0	0	0	0	0	0	0	0
mitochondrial amidoxime reducing component 1	39.453	36.2	0	11	505318060	Q5VT66-2	36951	0	0	0	0	0	0	0	0	0	0	0	0	0	0	0	0	0	0	0	0	0	0	0	0	0	0	0.0129235	0	0	0	0	0	0.0116435	0.0173306	0	0	0	0.0541135	0	0	0.0113248	0.143342
glutamic--pyruvic transaminase;glutamic--pyruvic transaminase 2	57.903	38.8	0	16	633655220	Q8TD30	GPT2	0	0	0	0	0	0	0	0	0	0	0	0	0	0	0	0	0	0	0	0	0	0	0	0	0	0	0	0	0	0	0	0	0	0	0	0	0	0	0	0	0	0
mitochondrial fission factor	27.105	11.8	0	3	35905500	Q9GZY8-5	MFF	0	0	0	0	0	0	0	0	0	0	0	0	0	0	0	0	0	0	0	0	0	0	0	0	0	0	0	0	0	0	0	0	0	0	0	0	0	0	0	0	0	0
protein kinase cAMP-activated catalytic subunit alpha	39.821	15.7	0	5	25629180	P17612-2	PRKACA	0	0	0	0	0	0	0	0	0	0	0	0	0	0	0	0	0	0	0	0	0	0	0	0	0	0	0	0	0	0	0	0	0	0	0	0	0	0	0	0	0	0
histidyl-tRNA synthetase 2, mitochondrial;histidyl-tRNA synthetase 1	56.888	27.5	0	14	241774110	P49590	HARS2	0	0	0	0	0	0	0	0	0	0	0	0	0	0	0	0	0	0	0	0	0	0	0	0	0	0	0	0	0	0	0	0	0	0	0	0	0	0.0487438	0	0.0313137	0.0697566	0.107426
mitochondrial carrier 1	41.544	38	0	11	785627460	Q9NZJ7	MTCH1	0.411654	0.373844	0.388665	0	0.162836	0.16197	0.136221	0.167515	0.202737	0.195274	0.0889153	0.0849634	0.156055	0.308576	0	0	0.111511	0	0.0869376	0.225494	0.206191	0	0.371095	0.315969	0.718404	0.360109	0.319504	0.16108	0.243226	0.10342	0.180129	0.130953	0.10282	0	0	0.137641	0	0.0744303	0.177565	0	0.0851609	0
mitochondrial fission process 1	18.01	56.6	0	9	852888813	Q9UDX5	MTFP1	1.39505	0.943811	0.727902	0.248086	0.558582	0.227014	0.0604026	0.10656	0.0943384	0.165457	0.0807152	0.106738	0.0522898	0.113418	0.206632	0.0525495	0	0.0835109	0.0782751	0.065556	0.0421873	0.0354617	0	0.0239883	0.0476252	0	0.0618432	0.0287782	0	0	0.06106	0.0240104	0	0	0	0	0	0	0	0	0	0
acyl-CoA synthetase family member 2	66.798	36.7	0	17	129475370	Q96CM8-3	ACSF2	0	0	0	0	0	0	0	0	0	0	0	0	0	0	0	0	0	0	0	0	0	0	0	0	0	0	0	0	0	0	0	0	0	0	0	0	0	0	0	0	0	0
folylpolyglutamate synthase	59.173	14	0	5	10010220	Q05932-3	FPGS	0	0	0	0	0	0	0	0	0	0	0	0	0	0	0	0	0	0	0	0	0	0	0	0	0	0	0	0	0	0	0	0	0	0	0	0	0	0	0	0	0	0
CDK5 regulatory subunit associated protein 1	56.223	17.9	0	7	18852600	Q96SZ6-2	CDK5RAP1	0	0	0	0	0	0	0	0	0	0	0	0	0	0	0	0	0	0	0	0	0	0	0	0	0	0	0	0	0	0	0	0	0	0	0	0	0	0	0	0	0	0
ras homolog family member T2	68.117	19.4	0	7	104903450	Q8IXI1	RHOT2	0	0	0	0	0	0	0	0	0	0	0	0	0	0	0	0	0	0	0	0	0	0	0	0	0	0	0	0	0	0	0	0	0	0	0	0	0	0	0	0	0	0
coenzyme Q8B	60.069	23.7	0	8	39762007	Q96D53	ADCK4	0	0	0	0	0	0	0	0	0	0	0	0	0	0	0	0	0	0	0	0	0	0	0	0	0	0	0	0	0	0	0	0	0	0	0	0	0	0	0	0	0	0
peroxiredoxin 2	21.892	58.1	0	11	1454595960	P32119	PRDX2	0	0	0	0	0	0	0	0.0111416	0	0	0	0.016908	0	0.0121597	0.0863259	0.0391046	0.121597	0	0.0797062	0.297157	0.0869895	0.0873264	0.122514	0.193081	0.362255	0.521232	0.692868	0.739211	0.676228	1.87923	4.64407	1.36547	2.03858	1.9193	0.332816	0.3834	0.535332	0.672754	0.310406	0.223733	0.280579	0.101851
transmembrane protein 126A	21.527	55.4	0	11	686886020	Q9H061	TMEM126A	0.540577	0.603063	0.342131	0	0.661302	0.567819	0.175405	0.431389	0.466289	0.372726	0.270311	0.165188	0.40495	3.47228	0.423801	0.709025	1.14566	0.661612	0.443133	0.136166	0.121414	0	3.08885	0.127935	0.401208	0.152422	0.160343	0.169676	0.0822357	0.36981	2.32588	0.306325	0.211235	0.387879	0.295809	0.201832	0.142055	0.179469	0.290103	0.24905	0	0
YME1 like 1 ATPase	75.981	42.3	0	22	397774510	Q96TA2-3	YME1L1	1.68226	4.41553	2.87294	0.463926	0.32923	0.732627	0.92024	1.41522	1.79972	1.19469	1.41236	0.888648	0.609118	0.784881	0.431797	0.732295	0.511327	0.319116	0.653199	0.464973	0.440327	0.240123	0.615886	0.278611	0.234887	0.251498	0.167166	0.401098	0.218657	0.0715541	0.240444	0.359341	0.28285	0.549228	0.570425	0.174402	0.307138	0.799592	0.850237	0.472481	0.22806	0.372979
mitochondrial ribosomal protein L37	48.117	57.2	0	25	1164302720	Q9BZE1	MRPL37	0.353278	3.46184	4.53037	2.13494	2.04153	1.31431	0.729913	0.658434	0.613184	0.758215	0.751845	0.523754	0.531497	0.555939	0.373913	0.427999	0.762739	0.806165	0.353354	0.159499	0.31035	0.173748	0.441366	0.134077	0.438275	0.346787	0.192995	0.610334	0.235961	0.158753	0.694193	0.509905	0.537966	0.543613	0.286775	0.633939	0.284958	0.530012	0.954008	0.496116	0.23866	0.070131
mitochondrial ribosomal protein L2	33.3	38.4	0	10	381080290	Q5T653	MRPL2	0.3754	3.01883	3.28558	0.867319	0.550549	0	0.259314	0	0.0245168	0.0529485	0.184081	0.338299	0.0958701	0.0684445	0	0	0	0.149591	0	0	0	0	0.104328	0	0.079306	0	0.15041	0	0	0	0	0	0	0	0	0.0627785	0.0148794	0	0.427987	0.180484	0.119507	0
dihydrolipoamide branched chain transacylase E2	53.486	56.4	0	25	320596730	P11182	DBT	0	0.041821	0.140612	0.0672036	0.27684	0.695632	0.491726	0.811549	1.9784	1.44646	1.85871	1.89949	1.21126	0.539699	0.14136	0.086737	0	0	0	0	0	0	0	0	0	0	0	0	0	0	0	0	0	0	0	0	0	0	0	0	0	0
OCIA domain containing 1	27.626	49.8	0	13	1153557006	Q9NX40	OCIAD1	1.40209	1.41597	1.42062	0.597535	0.882567	1.65578	1.84631	2.59342	3.11638	3.85762	3.97184	1.08712	0.789089	0.405802	0.217059	0.432773	0.335819	0.119054	0.216544	0.103734	0	0	0.169368	0.0277	0.0630227	0.0122208	0.16487	0	0.0158891	0	0.1494	0	0.0650038	0.117637	0	0.0892079	0.0539303	0.117173	0.119726	0.0821202	0.0639267	0
AFG3 like matrix AAA peptidase subunit 2;ankyrin 2	88.583	50.6	0	40	734168050	Q9Y4W6	AFG3L2	0.694766	1.49569	1.54357	1.73471	4.33472	4.75361	2.08856	2.13132	1.52603	0.849187	0.635069	0.302991	0.242552	0.218893	0.153909	0.276939	0.23158	0.265109	0.367899	0.200176	0.174392	0.0721574	0.115622	0.0489226	0.0660123	0.0607954	0.0355109	0.195734	0	0	0.162832	0.0462059	0.0500236	0.0205143	0.0784228	0.0741353	0.0400583	0.388472	0.242872	0.118362	0.269654	0.125371
matrix AAA peptidase interacting protein 1	32.544	24.4	0	7	91785865	Q8WWC4	C2orf47	0	0	0.766015	0.367416	1.42356	2.05138	1.23147	1.47546	0.23986	0.149089	0.253326	0	0	0	0	0	0	0	0	0	0	0	0	0	0	0	0	0	0	0	0	0	0	0	0	0.109107	0	0	0.129582	0.170389	0	0
coronin 7;presequence translocase associated motor 16	114.16	7.8	0	7	300937540	P57737-3	PAM16	0.367954	0.889133	0.811966	0.496359	0.792054	0.745291	1.10377	1.24836	2.93212	2.29038	0.960208	0.889847	0.261191	0.0583116	0.0933339	0.0898102	0.128824	0.334974	0	0.141911	0	0.0372786	0	0	0	0	0	0	0	0	0	0	0	0	0	0	0	0	0	0	0	0
DnaJ heat shock protein family (Hsp40) member C19	12.498	83.6	0	13	2277460330	Q96DA6	DNAJC19	0.574837	1.06829	0.974206	0.234598	0.885421	1.80216	3.04841	4.47595	5.37683	4.46589	1.76785	0.319614	0.319851	0.222119	0.18196	0.155508	0.161334	0.0617942	0.101918	0.0638961	0.0188097	0.026234	0.069148	0.0193382	0.02751	0.0245548	0	0	0	0	0	0	0	0	0	0.0353038	0.0592955	0.0447211	0	0	0	0
distal membrane arm assembly complex 1	11.829	33.9	0.00041494	2	89503610	Q96GE9-2	TMEM261	1.06286	0.70953	0	0	0	0	2.07185	0	0.374026	0	1.55887	0.48032	0.420012	1.06014	0.749714	0.637027	0.771548	0	0.54635	0	0	0	0	0	0	0	0	0	0	0	0	0	0	0	0	0	0	0	0	0	0	0
nudix hydrolase 6	17.082	37.4	0.00041649	5	27366570	P53370-2	NUDT6	0	0	0	0	0	0	0	0	0	0	0	0	0	0	0	0	0	0	0.227628	0	0	0	0	0	0	0	0	0	0	0	0	0	0	0	0	0	0	0	0	0	0	0
pyruvate dehydrogenase phosphatase regulatory subunit	99.363	44	0	37	1337709126	Q8NCN5	PDPR	0	0	0	0	0	0	0	0	0	0	0	0	0	0	0	0	0	0	0	0	0	0	0	0	0	0	0	0	0	0	0	0	0	0	0	0	0	0	0	0	0	0
transmembrane protein 205	21.198	27	0	4	977687240	Q6UW68	TMEM205	0	0	0	0	0	0	0	0	0	0	0	0	0	0	0	0	0	0	0	0	0	0	0.00864511	0	0	0	0	0	0	0	0	0	0	0	0	0	0.0295699	0.0477014	0.0216694	0	0	0
succinate dehydrogenase complex assembly factor 2	19.599	21.7	0.00040816	4	13919160	Q9NX18	SDHAF2	0	0	0	0	0	0	0	0	0	0	0	0	0	0	0	0	0	0	0	0	0	0	0	0	0	0	0	0	0	0	0	0	0	0	0	0	0	0	0	0	0	0
decaprenyl diphosphate synthase subunit 1	46.261	12	0	4	16765864	Q5T2R2	PDSS1	0	0	0	0	0	0	0	0	0	0	0	0	0	0	0	0	0	0	0	0	0	0	0	0	0	0	0	0	0	0	0	0	0	0	0	0	0	0	0	0	0	0
sirtuin 5	21.688	28.7	0.001107	4	17534330	Q9NXA8-4	SIRT5	0	0	0	0	0	0	0	0	0	0	0	0	0	0	0	0	0	0	0	0	0	0	0	0	0	0	0	0	0	0	0	0	0	0	0	0	0	0	0	0	0	0
protein phosphatase targeting COQ7	32.645	13.8	0.00039216	3	4882700	Q8NI37	PPTC7	0	0	0	0	0	0	0	0	0	0	0	0	0	0	0	0	0	0	0	0	0	0	0	0	0	0	0	0	0	0	0	0	0	0	0	0	0	0	0	0	0	0
selenoprotein O	73.488	3	0	1	841130	Q9BVL4	SELO	0	0	0	0	0	0	0	0	0	0	0	0	0	0	0	0	0	0	0	0	0	0	0	0	0	0	0	0	0	0	0	0	0	0	0	0	0	0	0	0	0	0
Coenzyme A synthase	62.328	17.7	0	7	226414730	Q13057	COASY	0	0	0	0	0	0	0	0	0	0	0	0	0	0.0495846	0	0.0772386	0	0	0	0	0	0	0	0	0	0	0	0	0	0	0	0	0	0	0	0.793264	0	0	0	0	1.60533	0
solute carrier family 25 member 14	35.958	6.5	0.0045502	2	19939880	O95258-2	SLC25A14	0.298532	0	0	0	0.209745	0	0	0	0	0	0	0	0	0	0	0	0	0	0	0	0	0	0	0	0	0	0	0	0	0	0	0	0	0	0	0	0	0	0	0	0	0
nardilysin convertase	131.7	3.5	0.003196	4	1292900	O43847	NRD1	0	0	0	0	0	0	0	0	0	0	0	0	0	0	0	0	0	0	0	0	0	0	0	0	0	0	0	0	0	0	0	0	0	0	0	0	0	0	0	0	0	0
solute carrier family 25 member 38	33.565	9.5	0.0010929	3	1802220	Q96DW6	SLC25A38	0	0	0	0	0	0	0	0	0	0	0	0	0	0	0	0	0	0	0	0	0	0	0	0	0	0	0	0	0	0	0	0	0	0	0	0	0	0	0	0	0	0
solute carrier family 25 member 53	34.48	6.5	0	1	198750	Q5H9E4	SLC25A53	0	0	0	0	0	0	0	0	0	0	0	0	0	0	0	0	0	0	0	0	0	0	0	0	0	0	0	0	0	0	0	0	0	0	0	0	0	0	0	0	0	0
methyltransferase like 8	33.386	11.7	0.0014535	3	27191920	Q9H825	METTL8	0	0	0	0	0	0	0	0	0	0	0	0	0	0	0	0	0	0	0	0	0	0	0	0	0	0	0	0	0	0	0	0	0	0	0	0	0	0	0	0	0	0
translocase of inner mitochondrial membrane 10	10.333	61.1	0	8	171045720	P62072	TIMM10	0	0	0	0	0	0	0	0.182188	0.114795	0.0925049	0	0	0	0	0	0	0	0	0	0	0	0	0	0	0	0	0	0	0.098002	0	0	0	0.275614	0.763488	3.22436	1.04985	0.952629	2.30686	0.43251	0.22729	0.195847	0
translocase of inner mitochondrial membrane 9	10.378	47.2	0	4	385184180	Q9Y5J7	TIMM9	0	0	0	0	0	0	0.0582418	0.124384	0.0749897	0.093077	0	0	0	0	0	0	0	0	0	0	0	0	0	0	0	0	0.302097	0.298724	0.312592	0.321585	1.39957	0.504619	0.879883	1.31855	3.00333	2.34987	1.88112	1.67392	1.13636	0.380536	0.22453	0.231101
malic enzyme 2;malic enzyme 3	65.443	63.2	0	32	2876757626	P23368	ME2	0	0.00834747	0.00782317	0	0.00832544	0	0.00440834	0	0.00759942	0.00453391	0.0120754	0.00501226	0.0060108	0.0078688	0	0.00985174	0	0	0.00880284	0.0104815	0.00169011	0.0122671	0.0457419	0.0315457	0.0656531	0.436586	2.6327	0.881606	0.0137591	0.0346518	0.164567	0.18366	0.290212	0.611025	2.90615	4.59276	5.7345	5.6511	0.532287	0.52058	0.213695	0.374558
methylcrotonoyl-CoA carboxylase 2	61.332	57.7	0	28	2584038713	Q9HCC0	MCCC2	0	0	0	0	0	0	0	0	0	0	0.00160018	0.00468507	0	0	0.00256646	0.00638658	0.0158323	0.00932132	0.0352859	0.0431092	0.0419333	0.0413887	0.126621	0.107665	0.156811	0.243525	0.290963	0.792425	0.35807	2.6404	4.80102	2.57726	4.76042	0.922672	0.396025	0.233136	0.30629	0.92509	1.18648	1.41503	0.885797	0.912227
pyruvate dehydrogenase kinase 2	38.864	14	0	3	14680490	Q15119-2	PDK2	0	0	0	0	0	0	0	0	0	0	0	0	0	0	0	0	0	0	0	0	0	0	0	0	0	0	0	0	0	0	0	0	0	0	0	0	0	0	0	0	0	0
translocase of inner mitochondrial membrane 13	10.5	70.5	0	6	1383771800	Q9Y5L4	TIMM13	0	0	0	0	0	0	0	0	0	0	0	0	0	0	0	0	0	0	0	0	0	0	0	0	0	0	0	0	0	0	0	0	0	0	0	0	0	0	0	0	0	0
mitochondrial calcium uptake 1	45.974	25.6	0	8	59339800	Q9BPX6-2	MICU1	0	0	0	0	0	0	0	0	0	0	0	0	0	0	0	0	0	0	0	0	0	0	0	0	0	0	0	0	0	0	0	0	0	0	0	0	0	0	0	0	0	0
sideroflexin 4	37.998	25.8	0	8	236895270	Q6P4A7	SFXN4	0.330855	0.291049	0	0.0427319	1.21439	0.240432	0.146671	0.19373	0	0	0	0	0	0	0	0	0.343422	0	0.240606	0.150162	0.228927	0.296439	1.123	0.623403	2.14943	0.443804	0.0993643	0	0.106721	0	0.834236	0	0	0	0	0	0.0990172	0.310505	0.113501	0.349049	0.387908	0.29331
NOP2/Sun RNA methyltransferase 2	86.47	27.4	0	17	51660460	Q08J23	NSUN2	0	0	0	0	0	0	0	0	0	0	0	0	0	0	0	0	0	0	0	0	0	0	0	0	0	0	0	0	0	0	0	0	0	0	0	0	0	0	0	0.124526	0.0935553	0.430392
fission, mitochondrial 1	16.937	32.2	0	5	1223863900	Q9Y3D6	FIS1	0	0	0	0	0	0	0	0	0	0	0	0	0	0	0	0	0	0	0	0	0	0	0	0	0	0	0	0	0	0	0	0	0	0	0	0	0	0	0	0.032242	0.1136	0.129034
methylenetetrahydrofolate dehydrogenase (NADP+ dependent) 1 like	105.79	44.7	0	40	3219034733	Q6UB35	MTHFD1L	0.00128057	0.00239286	0.0045911	0	0	0.00509234	0.00438415	0.0093169	0.00607261	0.00916088	0.00814507	0.0134307	0.0142162	0.0198995	0.0139323	0.0231707	0.00853795	0.00364635	0.0271407	0.0572177	0.0359335	0.0305777	0.100734	0.0524511	0.0546419	0.0857082	0.0891307	0.1519	0.122619	0.268085	0.644358	0.446734	0.35223	0.726043	0.773176	0.380919	0.765982	0.97986	0.980482	0.936338	0.857496	0.840561
methionyl-tRNA synthetase 2, mitochondrial	66.59	34.6	0	17	142377547	Q96GW9	MARS2	0	0	0	0	0	0	0	0	0	0	0	0	0	0	0	0	0	0	0	0	0	0	0	0	0	0	0	0	0	0	0	0	0	0	0	0.00913623	0	0	0.0336296	0.19135	0.0519504	0.263918
insulin degrading enzyme	117.97	28.8	0	29	126224490	P14735	IDE	0	0	0	0	0	0	0	0	0	0	0	0	0	0	0	0	0	0	0	0	0	0	0	0	0	0	0	0	0	0	0	0	0	0	0	0	0	0	0	0	0.0182817	0.544289
von Willebrand factor A domain containing 8	214.82	37	0	61	1.63499e+08	A3KMH1	VWA8	0	0	0	0	0	0	0	0	0	0	0	0	0	0	0.00323241	0.00240447	0.0054883	0	0.00658623	0	0.0120166	0.0047832	0.0180457	0.0228341	0.022458	0.0293886	0.0314215	0.0412381	0.0697873	0.0500404	0.313633	0.392739	0.405996	0.99568	0.883898	0.605349	0.799154	1.87591	1.64474	1.56098	0.710572	0.644424
carnitine palmitoyltransferase 1A	88.367	37.3	0	24	187623774	P50416	CPT1A	0	0	0	0	0	0	0	0	0	0	0	0	0	0	0	0	0	0	0	0	0	0	0	0	0	0	0	0	0	0	0	0	0	0	0	0	0.00788391	0	0	0	0.0295634	0.071264
mitochondrial ribosomal protein L55	15.128	38.3	0	6	747964360	Q7Z7F7	MRPL55	0.60794	0.754535	0.784406	0.428186	0.413472	0.504993	0.518403	0.622719	0.338347	0.461496	0.396375	0.48478	0.446695	0.361718	0.416598	0.2596	0.300025	0.287154	0.561113	0.25642	0.100345	0.0365803	0.0676134	0	0.0913333	0	0.124626	0.125984	0	0	0	0.108025	0	0	0	0.0951106	0.0912051	0	0.161029	0.318717	0.403824	1.00388
cytochrome c oxidase assembly factor COX14	6.5996	28.1	0.0011046	2	793735600	Q96I36	COX14	0	0	0	0	0	0	0	0	0	0	0	0	0	0	0	0	0	0	0	0	0	0	0	0	0	0	0	0	0	0	0	0	0	0	0.089619	0.0713974	0.12333	0.218641	0.418739	0.282756	0.368295	0
tryptophanyl tRNA synthetase 2, mitochondrial	40.146	49.2	0	15	457066740	Q9UGM6	WARS2	0	0	0	0	0	0	0	0	0	0	0	0	0	0	0	0	0	0	0	0	0	0	0	0	0	0	0	0	0	0	0	0	0	0	0	0	0	0.0416395	0.0384107	0.0767828	0.130443	0.207217
ras homolog family member T1	79.547	30.1	0	19	321431915	Q8IXI2-3	RHOT1	0	0	0	0	0	0.0236262	0.00922622	0	0	0	0.0206983	0	0.0225397	0.00872145	0.0101218	0.069334	0.043053	0.0247145	0.11545	0.0915128	0.0735591	0.0677638	0.294233	0.14703	0.223858	0.103054	0	0.0263562	0	0	0	0	0	0.0342108	0.0377195	0.0636029	0.159806	0.109421	0.055959	0.482803	0.873702	0.376132
citrate synthase	51.712	59.4	0	23	35702557000	O75390	CS	0.00148229	0.00216446	0.000928987	0	0	0.000614262	0.00200831	0.000742383	0.00275394	0.000762244	0.00053396	0	0.000894817	0.00093794	0.000793993	0.00110204	0.00138252	0.00128549	0.00345447	0.00102895	0.00098209	0.00124711	0.00515859	0.00242598	0.00118628	0.00921087	0.00540001	0.00911547	0.00583149	0.0395566	0.0240695	0.00975217	0.0137262	0.0325806	0.0660075	0.0689305	0.0554066	0.17526	0.274098	0.169803	0.307094	0.466866
translocase of inner mitochondrial membrane 23	21.943	31.6	0	5	1895062090	O14925	TIMM23	0.812326	1.59643	1.13138	0.360442	0.22978	0.356784	0.309479	0.498083	0.761485	0.502872	0.511257	0.340534	0.217136	0.154752	0.178629	0.224334	0.137916	0.215965	0.209138	0.0727507	0.0624399	0.0352964	0.124758	0.0953538	0.152399	0.131018	0.131823	0.110861	0	0.117152	0	0	0	0.191482	0.0356667	0.139475	0	0.256999	0.154686	0.324645	0.173688	0.500065
synaptosome associated protein 29	28.97	35.7	0	7	115005210	O95721	SNAP29	0	0	0	0	0	0	0	0	0	0	0	0	0	0	0	0	0	0	0	0	0	0	0	0	0	0	0	0	0	0	0	0	0	0	0	0	0	0.0570452	0.0602449	0	0	0.296622
mitochondrial ribosomal protein L48	21.749	28.9	0	5	918477430	Q96GC5-3	MRPL48	0.0464793	0.0701378	0.0416376	0.102573	0	0	0	0	0	0	0	0	0	0	0	0.0127239	0	0	0	0.0139836	0	0.0589667	0.0488307	0	0.035447	0	0.0877298	0.0818356	0	0	0.347934	0.125467	0.0607412	0.0280091	0.10016	0.0174239	0.0527327	0.0565873	0.562386	0.698518	0.145988	0.450186
aldehyde dehydrogenase 3 family member A2	54.847	33	0	17	674183611	P51648	ALDH3A2	0.143249	0.22902	0	0	0	0.0253204	0.0183255	0	0.064913	0.0364169	0.0644208	0.059125	0.0614184	0.0388859	0.0965653	0.0237028	0.134564	0	0.0825995	0.0458028	0.053968	0.0585525	0.133245	0.0929284	0.0562361	0.171002	0.148779	0.0540414	0.0935915	0	0.255855	0.461676	0.545359	1.05523	0.300128	0.173193	0.693954	0.732663	0.695492	0.873641	0.721237	1.11487
2,4-dienoyl-CoA reductase 1	34.994	56.4	0	18	1494593230	Q16698-2	DECR1	0	0	0	0	0	0	0	0	0	0	0	0	0	0	0	0	0	0	0	0	0	0	0	0	0	0	0	0	0	0	0	0	0	0	0	0	0	0	0.00752882	0.00669503	0.00500389	0
exo/endonuclease G	41.084	28	0	6	56454562	Q9Y2C4	EXOG	0.936368	0.459802	0.236025	0	0	0.164708	0.523452	0.706069	0.974051	0.618819	0.153581	0	0	0	0	0	0	0	0	0	0	0	0	0	0	0	0	0	0	0	0	0.253016	0	0.185443	0.105618	0	0	0.194274	0.818489	0	0	0.656598
outer mitochondrial membrane lipid metabolism regulator OPA3	19.996	34.6	0	5	673051450	Q9H6K4	OPA3	0	0	0	0	0	0	0	0	0	0	0	0	0	0	0	0	0	0	0	0	0	0	0	0	0	0	0	0	0	0	0	0	0	0	0.0166842	0	0	0.118347	0.0919182	0.172481	0.0929746	0.265386
nipsnap homolog 2	33.742	35.3	0	10	637665730	O75323	GBAS	0.108136	0.051333	0	0	0.0459304	0	0	0	0.063552	0.0238518	0.0698032	0.0854551	0.0317684	0.0329412	0	0.0409152	0	0	0	0.193281	0.0579809	0.0405605	0	0	0.0414383	0.0483075	0	0	0	0	0.0463798	0	0.188471	0.40797	0.453112	0.256928	0.493199	0.997481	0.96382	0.700818	0.315882	1.0843
nipsnap homolog 1	33.31	41.9	0	14	2184655550	Q9BPW8	NIPSNAP1	0.195168	0	0.122013	0.0193151	0.0663638	0	0.048831	0.0389104	0.110655	0.0101466	0.0496074	0.0244251	0.0186466	0.0341417	0.0770186	0.218917	0.0297861	0.0265478	0.0761961	0.106699	0.12449	0.094069	0.223043	0.162032	0.248203	0.221641	0.192227	0.166778	0.135838	0.504299	0.683992	0.170862	0.389536	0.428599	0.687484	0.50802	0.590171	1.97699	2.27633	1.64866	1.41416	1.92452
lysophospholipase 1	22.875	21.5	0	4	540893490	O75608-2	LYPLA1	0	0	0	0	0	0	0	0	0	0	0	0	0	0	0	0	0	0	0	0	0	0	0	0	0	0	0	0	0	0	0	0.0467401	0.0682884	0.126342	0.0610056	0.189081	0.0578748	0.395936	0.514241	0.450278	0.362508	0.806815
aldehyde dehydrogenase 9 family member A1	53.801	45.7	0	22	3031472660	P49189	ALDH9A1	0	0	0	0	0	0	0	0	0	0	0	0	0	0	0	0	0	0	0	0	0	0	0	0	0	0.00108609	0	0.0186431	0.0130299	0.0698501	0.217045	0.0904583	0.241622	0.257771	0.672901	0.439967	1.44091	2.9056	2.36407	1.97971	1.11932	0.639781
coenzyme Q7, hydroxylase	24.277	31.3	0	6	134331437	Q99807	COQ7	0	0	0.0909674	0	0	0.206615	0.39405	0.301166	0.300428	0	0	0.0988908	0	0	0	0.152589	0.203131	0	0.167913	0.276153	0.444471	0.401106	0.794242	0.348378	0.804955	0.245209	0.178999	0.310022	0.452406	0	0	0.220707	0.351339	0.522096	0.164271	0.483741	0.914464	0	2.09625	0.891173	0.869161	0.675665
mitochondrial ribosomal protein L40	24.49	45.1	0	10	1789680820	Q9NQ50	MRPL40	0.479013	0.667157	0.893976	0.334873	0.240345	0.213501	0.0780719	0.162711	0.454722	0.338877	0.41808	0.33256	0.151192	0.229157	0.159838	0.163847	0.182713	0.155818	0.198598	0.121622	0.0566638	0.0204712	0.150015	0.0896319	0.0983745	0.0292321	0	0.0271637	0.0222024	0.118789	0.0421244	0.288378	0.0185469	0.377704	0.294955	0.21294	0.0558792	0.288781	0.313419	0.369145	0.85928	0.624463
3-hydroxyisobutyrate dehydrogenase	35.329	48.2	0	15	5089383010	P31937	HIBADH	0.00246602	0	0	0	0	0	0	0	0	0	0	0	0	0	0	0	0	0	0	0	0	0	0	0	0	0	0	0	0	0	0	0	0	0.00415042	0.00267914	0	0	0.00585664	0.0537107	0.0158084	0	0.0269437
arginase 2	38.577	54.5	0	14	1561017280	P78540	ARG2	0	0	0	0	0	0	0	0	0	0	0	0	0	0	0	0	0	0	0	0	0	0	0	0	0	0	0	0	0	0	0	0	0	0	0	0	0	0	0	0	0	0
solute carrier family 25 member 16	36.223	14.5	0.0003827	5	7342210	P16260	SLC25A16	0	0	0	0	0	0	0	0	0	0	0	0	0	0	0	0	0	0	0	0	0	0	0	0	0	0	0	0	0	0	0	0	0	0	0	0	0	0	0	0	0	0
sideroflexin 5	37.124	17.6	0.00075443	5	23508490	Q8TD22	SFXN5	0	0	0	0	0	0	0	0	0	0	0	0	0	0	0	0	0	0	0	0	0	0	0	0	0	0	0	0	0	0	0	0	0	0	0	0	0	0	0	0	0	0
5'-aminolevulinate synthase 1	70.58	8.9	0.0010961	5	8604587	P13196	ALAS1	0	0	0	0	0	0	0	0	0	0	0	0	0	0	0	0	0	0	0	0	0	0	0	0	0	0	0	0	0	0	0	0	0	0	0	0	0	0	0	0	0	0
translocase of inner mitochondrial membrane 8A	10.998	11.3	0.00075019	1	61398500	O60220	TIMM8A	0	0	0	0	0	0	0	0	0	0	0	0	0	0	0	0	0	0	0	0	0	0	0	0	0	0	0	0	0	0	0	0	0	0	0	0	0	0	0	0	0	0
nitrilase 1	31.858	14.8	0	4	65241110	Q86X76-2	NIT1	0	0	0	0	0	0	0	0	0	0	0	0	0	0	0	0	0	0	0	0	0	0	0	0	0	0	0	0	0	0	0	0	0	0	0	0	0	0	0	0	0	0
succinate dehydrogenase complex assembly factor 4	12.213	24.1	0	1	74760800	Q5VUM1	SDHAF4	0	0	0	0	0	0	0	0	0	0	0	0	0	0	0	0	0	0	0	0	0	0	0	0	0	0	0	0	0	0	0	0	0	0	0	0	0	0	0	0	0	0
hydroxysteroid dehydrogenase like 1	37.001	33.6	0	11	955881910	Q3SXM5	HSDL1	0	0	0	0	0	0	0	0	0	0	0	0	0	0	0	0	0	0	0	0	0	0.00644928	0	0.0122151	0	0	0.0166426	0	0	0	0.0522286	0.0373802	0.0197373	0.04847	0.0297548	0.166727	0.209869	0.445184	0.775253	0.406042	0.413395	0.465269
solute carrier family 25 member 33	35.375	25.2	0	7	147426130	Q9BSK2	SLC25A33	0.541614	0.42988	0.531499	0	0.394066	0.193058	0	0	0	0	0	0	0	0.169945	0	0	0	0	0.279157	0.239165	0.132964	0	0	0	0	0	0	0.198661	0.132437	0.216613	0	0	0	0	0	0	0	0	0.23487	0	0	0
acyl-CoA thioesterase 13	14.96	43.6	0	5	3822608400	Q9NPJ3	ACOT13	0.449681	3.34213	5.38212	1.86887	1.67396	1.20186	0.554104	0.502341	0.713815	0.583083	0.57718	0.412419	0.176341	0.0655452	0.272866	0.379983	0.456303	0.600906	0.0879765	0.128947	0.140691	0.0344696	0.163706	0.0436841	0.107205	0.163349	0.0578235	0.0988701	0.0447279	0.0611142	0.161675	0.193183	0.0627753	0.263662	0.0700975	0.0612915	0.105624	0.194234	0.301867	0.150051	0.150253	0.117173
crystallin zeta	35.206	73.6	0	19	1131305188	Q08257	CRYZ	0	0	0.0222327	0	0	0	0.0114697	0	0.0151222	0.00460382	0	0.00877343	0	0.0102418	0	0.0104022	0	0	0	0	0.0093135	0.019136	0.0287422	0	0	0.0296553	0.0241119	0.0433694	0	0	0.177464	0.107724	0.0909008	0	0.0391629	0.0485696	0.0627896	0.199103	0.197594	0.193634	0.385945	0.383228
sideroflexin 1	35.619	68.9	0	18	13366684700	Q9H9B4	SFXN1	1.75815	0.967354	1.02093	0.200029	0.360937	0.271847	0.209052	0.252969	0.289283	0.253942	0.255832	0.16375	0.116637	0.111798	0.14878	0.318037	0.141639	0.163843	0.16672	0.12787	0.100416	0.120836	0.165065	0.077502	0.109958	0.133461	0.0770757	0.0925861	0.0426055	0.0731111	0.228271	0.0956768	0.0518101	0.103606	0.128325	0.090213	0.0697625	0.216783	0.231391	0.199773	0.12215	0.471996
sideroflexin 2	36.231	32	0	9	165347860	Q96NB2	SFXN2	0.691791	0.309671	0.231731	0.0961313	0	0.0462328	0.0370093	0	0	0	0	0	0	0	0	0	0	0	0	0	0	0	0	0	0	0	0	0	0	0	0	0	0	0	0	0	0	0	0	0	0	0
malate dehydrogenase 2	35.503	72.5	0	23	105325802976	P40926	MDH2	0.00832783	0.00357426	0.00372899	0.000662398	0.0013907	0.0010195	0.00192522	0.00157288	0.00265588	0.00141769	0.00412579	0.00761834	0.00441426	0.0053661	0.004365	0.00670698	0.00975874	0.0113069	0.00795663	0.00837266	0.00794388	0.00693122	0.0180284	0.0122359	0.0129808	0.02586	0.0143146	0.0171152	0.0172298	0.102052	0.175663	0.0706746	0.0893278	0.123874	0.15555	0.173398	0.370699	0.612273	0.736545	0.768323	1.08023	0.997687
mitochondrial pyruvate carrier 2	14.279	47.2	0	6	1522814410	O95563	MPC2	0.125061	0.195095	0.0823557	0.0396912	0.098525	0.0621369	0.030327	0.0345213	0.0340879	0.0761329	0.0308462	0	0	0.0369477	0.0345501	0.0317546	0.0285657	0	0.0459965	0	0	0	0.0321414	0.0241541	0.0525491	0	0.0764711	0.0404364	0	0	0	0.0500501	0	0	0	0	0	0	0	0.028136	0.369122	0.252115
solute carrier family 25 member 3	39.958	47.9	0	21	36508202980	Q00325-2	SLC25A3	0.370635	0.205821	0.106173	0.0146652	0.048245	0.0365589	0.0156499	0.024998	0.0278406	0.0230725	0.0354327	0.0184168	0.0174727	0.0283373	0.0227679	0.0376696	0.0319032	0.0189692	0.0251088	0.0114754	0.0201332	0.0074473	0.0308134	0.0208279	0.0579309	0.0641888	0.0335548	0.0159537	0.0149638	0.0195261	0.0385097	0.0149105	0.0167283	0.0181754	0.0350894	0.0148121	0.027297	0.05095	0.0983263	0.0654113	0.108428	0.184366
solute carrier family 25 member 20	32.943	62.5	0	17	1215976920	O43772	SLC25A20	0.45524	0.169959	0.44846	0.0414908	0.27925	0.0847382	0.0175784	0.0537698	0.0296294	0.0654195	0.0301728	0.0283062	0.0539187	0.0528965	0	0.0336539	0.0344773	0	0.01636	0	0	0	0	0	0.023186	0	0.0317436	0	0.0199906	0	0.04451	0	0.0317405	0	0	0.0205124	0.0305355	0.075929	0.0347064	0.0500545	0.121881	0.151247
solute carrier family 25 member 15	32.736	54.8	0	13	656603190	Q9Y619	SLC25A15	0.16597	0	0	0	0	0	0	0.0127962	0.0203259	0	0.0114236	0	0	0	0	0	0	0	0	0	0	0	0	0	0	0	0	0	0	0	0	0	0	0	0	0	0	0	0	0	0	0
heat shock protein family E (Hsp10) member 1	10.932	94.1	0	18	217529099070	P61604	HSPE1	0	0	0	0	0	0	0	0	0	0	0.000325503	0.000260904	0.00045985	0.000457734	0.00191661	0.000738361	0.00125176	0	0.000279341	0	0.000808296	0.00124972	0.0023393	0.000934972	0.00211103	0.00123329	0.000924355	0.00223335	0.000495318	0.00100768	0.0059949	0.0062888	0.0104215	0.00679581	0.00887041	0.00927586	0.0127053	0.0305454	0.0616839	0.0267497	0.0875693	0.0811874
hydroxysteroid 17-beta dehydrogenase 10	26.923	89.3	0	18	23281317130	Q99714	HSD17B10	0.00209782	0.0042417	0.00317552	0	0	0.00412596	0.00234209	0.00220225	0.00244196	0.00125913	0.00407154	0.00339397	0.00331203	0.00701558	0.00284379	0.00450115	0.00361989	0.00147919	0.00555276	0.00493689	0.00593025	0.00378691	0.00914831	0.0118252	0.0222198	0.0178919	0.00338676	0.0109503	0.0208605	0.0139959	0.0530059	0.0433061	0.0231063	0.06384	0.0624489	0.0590955	0.0760884	0.176244	0.219796	0.211564	0.251627	0.294462
peroxisomal biogenesis factor 11 beta	26.724	49	0	11	577132980	O96011-2	PEX11B	0	0	0	0	0	0	0	0	0	0	0	0	0	0	0	0	0	0	0	0	0	0	0	0	0	0	0	0	0	0	0	0	0	0	0	0	0	0	0	0	0	0
mitochondrial pyruvate carrier 1	12.347	15.6	0.00040833	3	395423500	Q9Y5U8	MPC1	0.584194	0	0.0684047	0	0	0	0	0	0	0	0	0	0	0	0	0	0	0	0	0	0	0	0	0	0	0	0	0	0	0	0	0	0	0	0	0	0	0	0	0	0	0
branched chain amino acid transaminase 2	44.287	40.6	0	14	828028240	O15382	BCAT2	0	0	0	0	0	0	0	0	0	0	0	0	0	0	0	0	0	0	0	0	0	0	0	0	0	0	0	0	0	0	0	0	0	0	0	0	0	0	0	0	0.0103293	0.0100615
mitochondrial trans-2-enoyl-CoA reductase	40.461	21.2	0	8	594239350	Q9BV79	MECR	0	0	0	0	0	0	0	0	0	0	0	0	0	0	0	0	0	0	0	0	0	0	0	0	0	0	0	0	0	0	0	0	0	0	0	0	0	0	0	0	0	0
apoptosis inducing factor mitochondria associated 1	66.9	63.6	0	36	8423507616	O95831	AIFM1	0.022119	0	0.000433629	0	0	0	0	0	0	0	0	0	0	0	0	0	0	0	0	0	0	0	0	0	0	0	0	0	0	0	0	0.00109136	0	0	0.00213612	0.00659782	0.00806946	0.0304637	0.0495388	0.0391635	0.0795563	0.0863858
dihydroorotate dehydrogenase (quinone)	42.867	64.1	0	20	622419570	Q02127	DHODH	0.284897	0.0263822	0.0684129	0	0	0	0	0	0	0	0	0	0	0	0	0	0	0	0	0	0	0	0	0	0	0	0	0	0	0	0	0	0	0	0	0	0	0	0	0	0	0.0238716
electron transfer flavoprotein subunit alpha	35.079	61.6	0	17	27686021530	P13804	ETFA	0.0010408	0	0	0	0	0	0	0	0	0	0	0	0	0	0	0	0	0	0	0	0	0	0	0	0	0.000789003	0	0.00106592	0.0100598	0	0	0	0	0.0031486	0.0027999	0.00241798	0.00129328	0.0059216	0.0145547	0.00470006	0.00542371	0.0111242
electron transfer flavoprotein subunit beta	27.843	73.3	0	23	19518127590	P38117	ETFB	0.00317203	0.000501266	0	0	0	0	0	0	0	0	0	0	0	0	0	0	0	0	0	0	0	0	0	0	0	0	0	0	0	0	0	0	0	0.00151945	0	0	0.00342964	0.00347181	0.0144404	0.00443509	0.0104194	0.00479742
glyoxylate and hydroxypyruvate reductase	35.668	47.9	0	12	1138733520	Q9UBQ7	GRHPR	0	0	0	0	0	0	0	0	0	0	0	0	0	0	0	0	0	0	0	0	0	0	0	0	0	0	0	0	0	0	0	0	0	0	0	0	0	0.0338096	0.0640885	0.0597891	0.0487772	0.148134
FAST kinase domains 5	86.573	22.9	0	14	47801470	Q7L8L6	FASTKD5	0	0	0	0	0	0	0	0	0	0	0	0	0	0	0	0	0	0	0	0	0	0	0	0	0	0	0	0	0	0	0	0	0	0	0	0	0	0	0.955225	0.336353	0	0
ornithine aminotransferase	48.534	78.4	0	34	21832189615	P04181	OAT	0	0	0	0	0	0	0	0	0	0	0	0	0	0	0	0	0	0	0	0	0	0	0	0	0	0	0.000431331	0	0	0	0	0.00116144	0.00381661	0.00503714	0.0190086	0.0259276	0.0194588	0.0555595	0.0653628	0.0708009	0.0671571	0.0839776
lactate dehydrogenase B	36.638	55.4	0	19	8001491720	P07195	LDHB	0.002223	0	0	0	0	0	0	0	0	0	0	0	0	0	0	0.00174589	0	0	0	0	0.000886474	0	0	0	0	0	0	0	0	0	0	0	0	0	0	0	0.00110447	0.0150307	0.0241811	0.0171791	0.025117	0.0408858
solute carrier family 25 member 1	34.012	45	0	12	4496050000	P53007	SLC25A1	0.766879	0.704659	0.923834	0.246857	0.688624	0.314193	0.250598	0.328287	0.380214	0.409838	0.3203	0.223178	0.103208	0.21509	0.117425	0.116012	0.137494	0.292233	0.379183	0.164712	0.156201	0.0714547	0.185426	0.112117	0.15081	0.227667	0.199605	0.383975	0.14738	0.404823	0.278382	0.169243	0.14827	0.0493654	0.0857792	0.0496161	0.16003	0.142913	0.201392	0.482896	0.485242	0.353967
translocase of inner mitochondrial membrane 17B	18.273	47.7	0	7	850787190	O60830	TIMM17B	0.871764	0.369315	1.28725	0	0	0.0594554	0.354573	0.429495	0.576946	0.0581004	0.424264	0.240637	0.195347	0.221476	0.187528	0.106265	0	0	0.0417896	0.162766	0	0.132302	0	0	0.137515	0.199885	0.183165	0	0	0	0.0281213	0.0243179	0	0.0444506	0	0.119667	0	0	0.376774	0.211337	0.325735	0.252699
solute carrier family 25 member 11	34.061	71.7	0	19	11894549900	Q02978	SLC25A11	0.668841	0.69155	0.866936	0.425207	0.500284	0.340454	0.158599	0.207714	0.301665	0.264728	0.164551	0.134717	0.115599	0.174545	0.110488	0.231013	0.2324	0.178122	0.232887	0.130055	0.0900938	0.0628215	0.147919	0.095574	0.237165	0.148391	0.143803	0.146717	0.179214	0.176271	0.158245	0.138714	0.0810734	0.0919525	0.104026	0.106593	0.172797	0.218379	0.351753	0.37624	0.44229	0.705195
solute carrier family 25 member 25	52.662	28.6	0	11	527305992	Q6KCM7	SLC25A25	0.0457797	0	0	0.052452	0.131398	0.200054	0.0093547	0	0.333534	0.403613	0.258751	0.110364	0	0.0971869	0.179402	0	0	0.121396	0	0	0.0842191	0.0961442	0	0	0.103944	0	0	0	0.0904954	0	0	0	0	0.0682994	0	0.0585595	0.116512	0	0.164346	0.187557	0.266385	0.220696
solute carrier family 25 member 24	53.354	58.5	0	31	5960944350	Q6NUK1	SLC25A24	0.90708	0.430339	0.324983	0.165292	0.246457	0.299093	0.156503	0.294474	0.410809	0.485024	0.454838	0.199241	0.0703683	0.0871067	0.080046	0.0738951	0.0704399	0.0942236	0.0765936	0.0360588	0.0257984	0.0279592	0.0623697	0.0341143	0.0859835	0.0492115	0.022968	0.0324618	0.0259444	0.0218307	0.0936423	0.0412171	0.0411287	0.0398735	0.0455751	0.0282779	0.0821464	0.162077	0.192221	0.204239	0.359999	0.335274
aconitase 2	85.424	59.2	0	48	9917305317	Q99798	ACO2	0.00391885	0	0	0	0	0	0.00242691	0.00230767	0.00143019	0.00176715	0.00145047	0.000697633	0.00181344	0.003554	0.00182481	0.00244155	0.00382095	0.00569319	0.00580172	0.00388867	0.00535853	0.00401372	0.0173967	0.00406844	0.0149881	0.0173312	0.0174588	0.0343558	0.0254787	0.0427691	0.113911	0.0939719	0.105847	0.242029	0.342617	0.295321	0.541128	1.06992	1.14222	0.555301	0.633726	0.5915
membrane associated ring-CH-type finger 5	31.231	38.8	0	10	275494050	Q9NX47	38412	0	0	0	0	0	0	0	0	0	0	0	0	0	0	0	0	0	0	0.062016	0	0	0.0326176	0	0	0.168414	0.120138	0.0890578	0	0	0	0.363305	0.0600524	0.0208692	0.148566	0.0509198	0.0348498	0.107094	0.237021	0.289167	0.54761	0.169631	0.240117
acylglycerol kinase	47.137	64	0	23	2188733350	Q53H12	AGK	0.340604	0.519157	0.297806	0.019859	0.384141	0.456823	0.35333	0.638418	0.561534	0.562193	0.53806	0.235942	0.13153	0.150261	0.0583777	0.138673	0.205021	0.0643386	0.103717	0.0624	0.0514937	0.0218648	0.177186	0.0855577	0.186888	0.189508	0.336907	0.339549	0.0250127	0.85584	1.14681	0.347383	0.87338	1.30141	2.72841	1.27807	1.52094	2.01913	0.844455	1.15705	0.77922	0.30476
microsomal glutathione S-transferase 1	17.598	27.1	0	4	231304200	P10620	MGST1	0	0	0	0	0	0	0	0	0	0	0	0	0	0	0	0	0	0	0	0	0	0	0	0	0	0	0	0	0	0	0	0	0	0	0	0	0	0	0.381047	0.28946	0	0
aldehyde dehydrogenase 1 family member L1	98.828	9.3	0	10	106882856	O75891	ALDH1L1	0	0	0	0.738708	0	0	0	0	0	0	0	0	0.075745	0.244637	0.341277	0.26222	0.341089	0.62116	0.471471	0.75102	1.06976	0.955789	1.81459	1.46025	2.13218	1.72458	1.31037	1.15443	0.761999	0.897379	0.995214	0.591027	0.444165	0.529796	0.655247	0.837453	0.899563	0.998732	1.33876	0.628863	0.638204	0.475299
aldehyde dehydrogenase 1 family member L2	101.74	72.3	0	58	1179804879	Q3SY69	ALDH1L2	0	0	0	0	0	0.00279425	0	0	0	0	0.00797868	0.0338251	0.0403789	0.0589575	0.0610103	0.168207	0.294967	0.300281	0.637017	0.624985	1.03329	1.09308	3.30098	1.65838	2.81816	2.99294	1.92129	2.14927	0.59823	1.20427	0.900511	0.441601	0.464652	0.555695	0.335591	0.283584	0.377144	0.764041	1.08711	0.395646	0.436049	0.496104
pyruvate dehydrogenase kinase 1	49.244	21.6	0	7	120873770	Q15118	PDK1	0	0	0	0	0	0	0	0	0	0	0	0	0	0	0	0	0	0	0	0	0	0	0	0	0	0	0	0	0	0	0	0	0	0	0	0	0	0	0	0	0	0.039861
mitochondria localized glutamic acid rich protein	25.389	31.7	0	3	45663100	Q8TDB4	MGARP	0	0	0	0	0	0	0	0	0	0	0	0	0	0	0	0	0	0	0	0	0	0	0	0	0	0	0	0	0	0	0	0	0	0	0	0	0	0	0	0	0	0
acyl-CoA thioesterase 7	36.567	16.7	0	5	37791990	O00154-6	ACOT7	0	0	0	0	0	0	0	0	0	0	0	0	0	0	0	0	0	0	0	0	0	0	0	0	0	0	0	0	0	0	0	0	0	0	0	0	0	0	0	0	0	0
alpha-methylacyl-CoA racemase	42.386	13.1	0	4	46178400	Q9UHK6	AMACR	0	0	0	0	0	0	0	0	0	0	0	0	0	0	0	0	0	0	0	0	0	0	0	0	0	0	0	0	0	0	0	0	0	0	0	0	0	0	0	0	0	0
solute carrier family 25 member 30	32.474	16.5	0	5	35805110	Q5SVS4	SLC25A30	0	0	0	0	0	0	0	0	0	0	0	0	0	0	0	0	0	0	0	0	0	0	0	0	0	0	0	0	0	0	0	0	0	0	0	0	0	0	0	0	0	0
neurolysin	80.651	46.3	0	32	885986940	Q9BYT8	NLN	0	0	0	0	0	0	0	0	0	0	0	0	0	0	0	0	0	0	0	0	0	0	0	0	0	0	0	0	0	0	0	0	0	0	0	0	0	0	0	0	0	0
succinyl-CoA:glutarate-CoA transferase	43.445	12.3	0	3	18946270	Q9HAC7-4	SUGCT	0	0	0	0	0	0	0	0	0	0	0	0	0	0	0	0	0	0	0	0	0	0	0	0	0	0	0	0	0	0	0	0	0	0	0	0	0	0	0	0	0	0
BCL2 like 13	52.723	12.6	0	5	10426867	Q9BXK5	BCL2L13	0	0	0	0	0	0	0	0	0	0	0	0	0	0	0	0	0	0	0	0	0	0	0	0	0	0	0.0745137	0	0	0	0	0	0	0	0	0	0	0	0	0	0	0
solute carrier family 25 member 29	32.062	23.1	0	5	12085200	Q8N8R3	SLC25A29	0	0	0	0	0	0	0	0	0	0	0	0	0	0	0	0	0	0	0	0	0	0	0	0	0	0	0	0	0	0	0	0	0	0	0	0	0	0	0	0	0	0
GrpE like 2, mitochondrial	25.431	22.7	0	5	388244070	Q8TAA5	GRPEL2	0	0	0	0	0	0	0	0	0	0	0	0	0	0	0	0	0	0	0	0	0	0	0	0	0	0	0	0	0	0	0	0	0	0	0	0	0	0	0	0	0	0
acyl-CoA synthetase long chain family member 6	69.221	4.3	1	3	301650	Q9UKU0-7	ACSL6	0	0	0	0	0	0	0	0	0	0	0	0	0	0	0	0	0	0	0	0	0	0	0	0	0	0	0	0	0	0	0	0	0	0	0	0	0	0	0	0	0	0
solute carrier family 25 member 23	48.785	5.5	1	3	1308500	Q9BV35-4	SLC25A23	0	0	0	0	0	0	0	0	0	0	0	0	0	0	0	0	0	0	0	0	0	0	0	0	0	0	0	0	0	0	0	0	0	0	0	0	0	0	0	0	0	0
solute carrier family 25 member 36	34.153	18.7	0.00039683	5	15114560	Q96CQ1-3	SLC25A36	0	0	0	0	0	0	0	0	0	0	0	0	0	0	0	0	0	0	0	0	0	0	0	0	0	0	0	0	0	0	0	0	0	0	0	0	0	0	0	0	0	0
serine active site containing 1	74.147	11.3	0	7	11864668	Q96JX3	SERAC1	0	0	0	0	0	0	0	0	0	0	0	0	0	0	0	0	0	0	0	0	0	0	0	0	0	0	0	0	0	0	0	0	0	0	0	0	0	0	0	0	0	0
acyl-CoA synthetase short chain family member 3	74.777	24.5	0	13	101045410	Q9H6R3	ACSS3	0	0	0	0	0	0	0	0	0	0	0	0	0	0	0	0	0	0	0	0	0	0	0	0	0	0	0	0	0	0	0	0	0	0	0	0	0	0	0	0	0	0
ADP ribosylation factor like GTPase 2	20.878	38	0	6	124852770	P36404	ARL2	0	0	0	0	0	0	0	0	0	0	0	0	0	0	0	0	0	0	0	0	0	0	0	0	0	0	0	0	0	0	0	0	0	0	0	0	0	0	0	0	0	0
thioredoxin reductase 1	54.753	43.3	0	16	82274900	Q16881-5	TXNRD1	0	0	0	0	0	0	0	0	0	0	0	0	0	0	0	0	0	0	0	0	0	0	0	0	0	0	0	0	0	0	0	0	0	0	0	0	0	0	0	0	0	0.0922613
branched chain keto acid dehydrogenase E1 subunit beta	43.122	18.1	0	5	96935610	P21953	BCKDHB	0	0	0	0	0	0	0	0	0	0	0	0	0	0	0	0	0	0	0	0	0	0	0	0	0	0	0	0	0	0	0	0	0	0	0	0	0	0	0	0.185867	0.19282	0.852225
elaC ribonuclease Z 2	92.218	33.8	0	22	68832823	Q9BQ52	ELAC2	0	0	0	0	0	0	0.00702042	0	0	0	0	0	0	0	0	0	0	0	0	0	0	0	0	0	0	0	0	0	0	0	0	0	0	0	0	0	0	0	0.157531	0.221148	0.0443366	0.869031
acyl-CoA dehydrogenase family member 8	45.069	44.1	0	16	156042090	Q9UKU7	ACAD8	0	0	0	0	0	0	0	0	0	0	0	0	0	0	0	0	0	0	0	0	0	0	0	0	0	0	0	0	0	0	0	0	0	0	0	0	0	0	0	0	0	0
3-oxoacid CoA-transferase 1	56.157	49.6	0	25	4950651750	P55809	OXCT1	0	0	0	0	0	0	0	0	0	0	0	0	0	0	0	0	0	0	0	0	0	0	0	0	0	0	0	0	0.000904917	0	0.00388274	0.00806637	0.00617883	0.0104439	0.0102286	0.0225869	0.0662305	0.0947547	0.123987	0.170785	0.155328	0.213329
ribose 5-phosphate isomerase A	33.269	28.6	0	7	27967590	P49247	RPIA	0	0	0	0	0	0	0	0	0	0	0	0	0	0	0	0	0	0	0	0	0	0	0	0	0	0	0	0	0	0	0	0	0	0	0	0	0	0	0	0	0	0
monoamine oxidase A	59.681	39.8	0	17	73074070	P21397	MAOA	0	0	0	0	0	0	0	0	0	0	0	0	0	0	0	0	0	0	0	0	0	0	0	0	0	0	0	0	0	0	0	0	0	0	0	0	0	0	0	0	0	0
glutaryl-CoA dehydrogenase	48.127	44.3	0	13	3186926190	Q92947	GCDH	0	0	0	0	0	0	0	0	0	0	0	0	0	0	0	0	0	0	0	0	0	0	0	0	0	0	0	0	0	0	0	0	0	0	0	0	0	0	0	0	0	0
pyruvate dehydrogenase E1 subunit alpha 1;pyruvate dehydrogenase E1 subunit alpha 2	43.295	64.9	0	32	14768289779	P08559	PDHA1	0.0604081	0.0135357	0.0164015	0.00393687	0.00743263	0.0106551	0.00719489	0.00885714	0.00956778	0.00373893	0.00512519	0.0114968	0.00575804	0.00671941	0.00527584	0.00292641	0.00783705	0.00871243	0.00881256	0.00420175	0.00358349	0.00169022	0.00652172	0.0047282	0.0180134	0.015209	0.0190141	0.0170941	0.00396	0.0126222	0.0167401	0.0257684	0.0276768	0.0668775	0.125047	0.06534	0.0842042	0.222146	0.191362	0.258989	0.226209	0.325524
pyruvate dehydrogenase E1 subunit beta	39.233	68.2	0	21	18558837980	P11177	PDHB	0.0821481	0.0464501	0.0251304	0.0218621	0.0247175	0.0280352	0.0176733	0.0200871	0.0283422	0.0221082	0.0292285	0.0225029	0.0273138	0.0338317	0.0272563	0.028065	0.0544562	0.013489	0.0280549	0.0184709	0.0125428	0.018311	0.0322261	0.0274666	0.0721361	0.0239019	0.0240617	0.0434697	0.0269156	0.0601277	0.11588	0.0805148	0.110616	0.0972116	0.17142	0.143516	0.150695	0.337072	0.240289	0.502457	0.436875	0.483991
LETM1 domain containing 1	23.429	16.7	0.00038388	3	18505330	Q6P1Q0-4	LETMD1	0	0	0	0	0	0.765892	0.246187	0	0.699047	0.370288	0	0	0	0	0	0.14516	0	0	0	0	0	0	0	0	0	0	0.158307	0	0	0	0	0	0	0	0	0	0	0	0	0	0	0
enoyl-CoA delta isomerase 1	32.816	42.1	0	12	15948607620	P42126	ECI1	0.0016845	0	0	0	0	0	0	0	0	0	0	0	0	0.00342086	0.00150464	0.00440825	0	0	0.00179669	0.000828543	0.0034585	0.00213364	0.0117834	0.0040775	0.0119631	0.0168938	0.0182293	0.0445667	0.0363211	0.0177451	0.115011	0.028803	0.160121	0.0694683	0.135473	0.109088	0.209041	0.471127	0.454766	0.617835	0.631541	0.826474
valyl-tRNA synthetase 2, mitochondrial	118.49	29.1	0	24	91133365	Q5ST30	VARS2	0	0	0	0	0	0	0	0	0	0	0	0	0	0	0	0	0	0	0	0	0	0	0	0	0	0	0	0	0.0116924	0	0	0	0	0	0	0	0	0.102038	0.301692	0.180903	0.114592	0
acyl-CoA dehydrogenase very long chain	72.926	50	0	30	6.48527e+08	P49748-3	ACADVL	0	0	0	0	0	0	0	0	0	0	0	0	0.0021784	0	0.00258952	0	0	0	0.00413356	0	0.00288549	0.00881732	0.0119947	0.00503228	0.00956885	0.00928252	0.0105076	0.00494146	0.0074446	0.0696206	0.0415651	0.0605371	0.162903	0.233758	0.251382	0.250023	0.266184	1.02559	1.40316	1.22221	0.737527	0.954389
seryl-tRNA synthetase 2, mitochondrial	58.282	58.5	0	26	1158097740	Q9NP81	SARS2	0	0	0	0	0	0	0	0	0	0	0	0	0	0	0	0	0	0	0	0	0	0	0	0	0	0	0	0	0	0	0	0	0	0	0.00438234	0.00970892	0.0278603	0.81195	1.69608	0.188579	0.135402	0.364864
metaxin 2	29.763	69.2	0	14	1996794300	O75431	MTX2	0.0432276	0.25837	0.240091	0.0641183	0.244497	0.310749	0.278589	0.368197	0.567372	0.434133	0.453218	0.383991	0.260338	0.479494	0.316454	0.212072	0.308228	0.919713	0.865224	0.073645	0.295797	0.311345	0.66742	0.0876603	0.722739	1.84223	0.646241	0.612062	0.253684	1.17035	2.28932	0.670067	0.316316	0.287084	1.24696	0.180256	0.53912	1.09906	0.762489	1.04916	0.829622	0.906199
SAMM50 sorting and assembly machinery component	51.976	61.6	0	27	2496877240	Q9Y512	SAMM50	0.31923	0.298576	0.365118	0.0922568	0.405933	0.563467	0.401087	0.574817	0.564215	0.393672	0.692707	0.47787	0.531823	0.312229	0.406551	0.388501	0.248067	0.353866	0.873721	0.360468	0.346256	0.576573	0.802174	0.413413	0.628249	0.613485	0.353768	0.80767	0.490098	0.649583	1.62841	0.500765	0.656153	0.935382	1.05789	0.345996	0.555141	1.03877	1.05106	1.0483	0.678397	0.929073
ferrochelatase	47.862	35.5	0	12	161923270	P22830	FECH	0	0	0	0	0	0	0	0	0	0	0	0	0	0	0	0	0	0	0	0	0.0613705	0	0.0560168	0	0	0	0	0.133306	0.0740282	0	0.171042	0.136389	0.140541	0.160706	0.18981	0.256291	0.49213	1.27212	1.39971	0.59602	0.79917	0.745178
mitofusin 2	86.401	35.1	0	26	231313940	O95140	MFN2	0	0	0	0	0	0	0	0	0	0	0	0	0	0	0	0	0	0	0	0	0	0	0	0	0	0	0	0.0811203	0	0	0	0.0643724	0.583664	0.215086	0.418443	0.137861	0.152596	0.921783	0.419882	0.264582	0.274246	0.297561
histidine triad nucleotide binding protein 2	17.162	55.8	0	7	2796365138	Q9BX68	HINT2	0	0	0	0	0	0	0	0	0	0	0	0	0	0	0	0	0	0	0	0.00244464	0.0164646	0.0239695	0.0250679	0.0152653	0	0.0296046	0	0.0500519	0.0526918	0.0173284	0.150919	0.110251	0.0564623	0.103449	0	0.14822	0.440506	0.35806	0.165674	0.181772	0.309014	0.329214
acyl-CoA dehydrogenase short chain	44.297	51	0	16	449718950	P16219	ACADS	0	0	0	0	0	0	0	0	0	0	0	0	0	0	0	0	0	0	0	0	0	0	0	0	0	0	0	0	0	0	0	0	0	0	0	0	0	0	0	0	0	0
dihydrolipoamide dehydrogenase	54.177	58	0	26	9249894896	P09622	DLD	0.0564341	0.165676	0.0959165	0.00142791	0.00651753	0.00698354	0.00274383	0.0709532	0.00794023	0.00594489	0.00621694	0.00572605	0.00335214	0.00845801	0.00277709	0.00705897	0.00217009	0.0035334	0	0.00261524	0.00274417	0	0	0.00405042	0.00262148	0	0.00253898	0.00860409	0.00307686	0	0.00236177	0	0.00551489	0	0.00882697	0.0216001	0.0373591	0.113583	0.147983	0.137606	0.152454	0.146584
thioredoxin reductase 2	53.969	33.1	0	12	215328700	Q9NNW7-2	TXNRD2	0	0	0	0	0	0	0	0	0	0	0	0	0	0	0	0	0	0	0	0	0	0	0	0	0	0	0	0	0	0	0	0	0	0	0	0	0	0	0.0350181	0	0	0.228128
enoyl-CoA hydratase, short chain 1	31.387	71.7	0	25	15106508770	P30084	ECHS1	0.000942275	0	0	0	0	0	0	0	0	0	0	0	0	0	0	0	0	0	0.000272638	0	0	0	0.000889208	0	0	0.000357425	0	0	0	0	0.00205586	0	0	0	0.00214376	0.000607103	0	0.00921752	0	0.0172438	0.0160857	0.0133456
FAST kinase domains 1	97.41	11.8	0	8	12006308	Q53R41	FASTKD1	0	0	0	0	0	0	0	0	0	0	0	0	0	0	0	0	0	0	0	0	0	0	0.198213	0	0.0437118	0	0	0	0	0	0	0	0	0	0	0	0.146106	0	0	0	0	1.00406
transcription elongation factor, mitochondrial	41.676	28.6	0.00041701	8	19841400	Q96QE5	TEFM	0	0	0	0	0	0	0	0	0	0	0	0	0	0	0	0	0	0	0	0	0	0	0	0	0	0	0	0	0	0	0	0	0	0	0	0	0	0	0	0	0	0
cytochrome c oxidase assembly factor 3	11.731	49.1	0	8	3487360530	Q9Y2R0	COA3	0.65385	0.177177	0.487443	0.0523294	0.0718705	0.0781553	0.103436	0.185523	0.313255	0.205671	0.184747	0	0.0496937	0.133775	0	0.0409557	0.11794	0.0819708	0.120498	0.0481373	0.114732	0.0710262	0.187116	0.0856198	0	0.129207	0.0409306	0.10727	0.0827878	0	0.365902	0.268094	0.301731	0.208886	0.598533	0.401935	0.418731	1.04495	1.04759	0.407298	1.00802	0.023966
isoleucyl-tRNA synthetase 2, mitochondrial	113.79	54.2	0	48	4204032336	Q9NSE4	IARS2	0	0	0	0	0	0	0	0	0	0	0	0	0	0	0	0	0	0	0	0	0.00241561	0	0	0	0	0.00268069	0	0.00179346	0.00114222	0.00451769	0.0161824	0.0132014	0.0179664	0.0170983	0.0273392	0.0298746	0.0747674	0.280892	0.28814	0.290317	0.243128	0.271853
pitrilysin metallopeptidase 1	117.51	54.8	0	44	1051064237	Q5JRX3-2	PITRM1	0.00178157	0	0	0	0	0	0	0	0	0	0	0	0	0	0	0	0	0	0	0	0	0	0	0	0	0	0	0.0045129	0.00341151	0.00533051	0.00461477	0.00392789	0.0258412	0.0561064	0.0460762	0.057402	0.0555881	0.477873	0.481046	0.586977	0.350122	0.714442
C-X9-C motif containing 1	12.49	36.8	0	4	1745301050	Q7Z7K0	CMC1	0.102968	0	0	0	0	0	0	0	0	0	0	0	0	0	0	0.0391357	0	0	0	0	0	0	0	0	0	0	0	0.0204743	0	0	0	0	0	0	0	0	0	0.245571	0.273368	0.158709	0.0810077	0.208293
kynurenine aminotransferase 3	51.4	42.7	0	19	897112680	Q6YP21	CCBL2	0	0	0	0	0	0	0	0	0	0	0	0	0	0	0	0	0	0	0	0	0	0	0	0	0	0	0	0	0	0	0	0	0	0	0	0	0	0	0	0	0	0.00686321
HtrA serine peptidase 2;HtrA serine peptidase 3	48.84	36.5	0	10	1866268592	O43464	HTRA2	0	0	0	0	0	0.00936417	0.00524244	0.00581784	0	0	0	0	0	0	0	0	0	0	0	0	0	0	0	0	0	0	0	0	0	0	0.0234885	0.0318697	0.0375581	0.0730292	0.0449074	0.0715034	0.120199	0.219994	0.224932	0.228501	0.339144	0.250683
translocase of inner mitochondrial membrane 8 homolog B	9.3435	15.7	0	1	8812100	Q9Y5J9	TIMM8B	0	0	0	0	0	0	0	0	0	0	0	0	0	0	0	0	0	0	0	0	0	0	0	0	0	0	0	0	0	0	0	0	0	0	0	0	0	0	0	0	0	0
epoxide hydrolase 2	62.615	18.7	0	7	8305250	P34913	EPHX2	0	0	0	0	0	0	0	0	0	0	0	0	0	0	0	0	0	0	0	0	0	0	0	0	0	0	0	0	0	0	0	0	0	0	0	0	0	0	0	0	0	0
acyl-CoA dehydrogenase short/branched chain	47.485	50.2	0	19	1239417420	P45954	ACADSB	0	0	0	0	0	0	0	0	0	0	0	0	0	0	0	0	0	0	0	0	0	0	0	0	0	0	0	0	0	0	0	0	0	0	0	0	0	0	0	0	0	0
acetyl-CoA carboxylase alpha	257.24	4.9	0.00039588	10	1.28585e+06	Q13085-3	ACACA	0	0	0	0	0	0	0	0	0	0	0	0	0	0	0	0	0	0	0	0.362191	0	0.412031	1.31998	0	0.216376	0	0	0	0	0	0.318373	0	0	0	0	0	0	0	0	0	0	0
cytochrome c oxidase assembly factor 1 homolog	16.694	55.5	0	7	119468450	Q9GZY4	COA1	0.160511	0	0.215186	0	0	0.501022	0.0602526	0.0753278	0	0	0	0	0	0	0.297936	0.292259	1.1845	0.653368	0.178101	0	0	0	0.138198	0.448074	1.39825	2.13622	2.29169	2.84238	1.00201	0.401564	1.00039	0.0909656	0	0	0	0	0	0	0	0	0	0
nicotinamide nucleotide transhydrogenase	113.89	45.9	0	48	3849887614	Q13423	NNT	0.0351953	0.0314518	0.0108942	0	0.00183663	0.00635728	0.0131605	0.00998866	0.0139959	0.0154688	0.0167672	0.0341606	0.0391116	0.0657211	0.0809124	0.148614	0.341656	0.459689	0.593601	0.634765	0.890142	1.0282	2.07075	1.3242	2.10572	2.43945	1.94212	3.05604	1.62227	3.17506	4.73369	1.93318	1.78386	1.49083	0.917675	0.574266	0.699486	0.810284	0.6359	0.308764	0.22395	0.205749
enoyl-CoA delta isomerase 2	39.609	69.6	0	22	1143261300	O75521-2	ECI2	0	0	0	0	0	0	0	0	0	0	0	0	0	0	0	0.0715319	0.0980804	0.0790908	0.349858	0.406923	0.741982	0.600226	2.87499	1.14474	2.37489	2.04964	0.82682	1.09888	0.604615	1.47548	4.87124	1.94171	0.87919	0.0510374	0	0	0	0	0.079365	0.0254546	0	0
staphylococcal nuclease and tudor domain containing 1	102	28.8	0	21	85194948	Q7KZF4	SND1	0	0	0	0	0	0	0	0	0	0	0	0	0	0	0	0	0	0	0	0	0	0	0.190771	0.21896	0	0.226608	0.183027	0	1.3576	8.95331	0.35883	0	0	0	0	0	0	0	0	0	0	0
BCL2 antagonist/killer 1	23.408	45	0	6	347067480	Q16611	BAK1	0.201975	0.137855	0	0	0	0	0	0	0	0	0	0	0.074254	0	0	0.0668314	0	0.255358	0	0	0	0.325851	0.356073	0	0	0.890183	0.235977	1.69497	1.36679	5.45262	3.32197	1.05145	0.659355	0.411898	0.913204	0	0	0	0.542867	0.522257	0.33943	0.307497
hydroxyacyl-CoA dehydrogenase trifunctional multienzyme complex subunit beta	48.879	68.6	0	33	18346294110	P55084-2	HADHB	0.00852029	0.0151781	0.0183542	0.00188009	0.0345147	0.0482113	0.0506999	0.0706649	0.140219	0.232269	0.706884	0.54468	0.365098	0.460358	0.400753	0.563098	1.01358	0.826861	0.469694	0.373519	0.446125	0.209281	0.798226	0.874056	2.04632	3.07902	3.05924	4.0334	1.89372	4.68006	7.88197	2.1655	0.762514	0.703416	1.05716	0.705993	1.90389	6.16994	6.55565	1.06269	0.12861	0.0316736
hydroxyacyl-CoA dehydrogenase trifunctional multienzyme complex subunit alpha	82.999	65	0	46	14992941310	P40939	HADHA	0.0112528	0.0155396	0.017043	0.0175484	0.034202	0.0630039	0.0526793	0.0620036	0.138797	0.249997	0.674753	0.553424	0.340306	0.558753	0.464557	0.753344	1.05199	0.985604	0.570494	0.393236	0.414241	0.283512	0.827588	0.893796	1.62832	3.13358	3.49213	4.83264	2.97283	5.77186	7.84125	2.14566	0.766204	0.373576	0.572703	0.589428	0.949822	3.43687	2.78344	1.00495	0.205367	0.0927197
pyrroline-5-carboxylate reductase 2	33.637	52.5	0	19	2679928210	Q96C36	PYCR2	0	0	0	0	0	0	0	0	0	0	0.0153788	0.00842797	0	0.0292453	0.0237882	0.0583263	0.0735002	0.205392	0.262965	1.28261	0.41588	0.397037	1.45071	1.14813	2.19888	4.02504	3.88475	5.17107	3.66366	8.35954	5.50495	0.831003	0.197521	0.156958	0.0849777	0.0751712	0.0972288	0.181007	0.0584295	0.0808344	0.18493	0.058481
pyrroline-5-carboxylate reductase 1	33.36	62.4	0	18	2656594230	P32322	PYCR1	0	0	0	0	0	0.0119357	0.00544177	0	0.0121201	0.00736765	0.0101832	0	0.0289046	0.0708524	0.0543402	0.085724	0.151691	0.159829	0.279459	0.0922375	0.170709	0.346977	0.752967	0.882543	2.8576	3.37786	3.25461	4.70472	2.74484	10.2281	8.24428	0.704484	0.189719	0.281932	0.089597	0.120467	0.0878625	0.35978	0.241705	0.0758967	0.406133	0.234371
single-pass membrane protein with aspartate rich tail 1	11.441	15.9	0.0021459	2	103275810	Q9H4I9	SMDT1	0	0.292928	0	0	0	0	0	0.407916	0	0	0.774753	0	0.154576	0	0.544245	0.965548	0.73629	0.92307	0	0.278985	0	0	0.631641	0.748605	1.50358	1.49551	1.61028	1.93282	0	2.40133	2.55244	0.613674	0.431803	0	0	0	0	0	0	0	0	0
mitochondrial calcium uniporter	35.158	37.4	0	12	365017610	Q8NE86-3	MCU	0.183045	0.817173	0.483574	0.0755714	0.134237	0.187988	0.147077	0.245214	0	0.489244	0.743828	0.740556	0.421346	1.42557	0.797338	0.549444	2.36791	0.889334	1.06524	0.483278	0.816729	0.234852	1.2417	0.270807	2.27555	0.135742	2.27807	2.09096	1.20363	5.36344	3.12298	1.50361	0.775193	0.330578	0.109175	0	0	0	0	0	0	0
translocase of inner mitochondrial membrane domain containing 1	32.177	49.1	0	16	620628120	Q9NPL8	TIMMDC1	0.471453	0.944936	0.666406	0.179571	1.31045	2.35546	1.49029	1.33181	1.20173	0.365973	0.442491	0.577471	0.509902	0.599074	0.676898	1.61454	1.80639	1.06469	0.587452	0.174144	0.10556	0.191211	0.275309	0.532634	1.11596	0.441414	0.792315	3.61534	1.57245	5.45624	5.19979	1.16476	0.860608	1.06036	1.13661	0.236649	0.0405313	0	0	0	0	0
translocase of outer mitochondrial membrane 6	8.0019	70.3	0	4	343031720	Q96B49	TOMM6	0.170177	0	0	0	0	0	0	0.0712659	0	0	0	0	0	0	0	0	0	0	0	0	0	0	0	0.345828	0	1.49417	0.351013	0	0	3.90936	2.4205	0	0.798049	0	1.2165	0	0.11436	0.108781	0	0	0	0
mitochondrial ribosomal protein S17	14.502	60	0	7	2258716590	Q9Y2R5	MRPS17	0	0.0431044	0.0478262	0.0365999	0	0.0593853	0.0398325	0.202935	0.196434	1.93191	1.06306	2.97603	1.35657	2.29437	1.23639	1.4428	1.49346	0.781435	0.83932	0.22155	0.0162408	0.206848	0.710519	0.429147	0.756699	0.253983	0.711736	0.448012	3.87549	6.81487	9.53409	3.33655	0.299544	1.73198	0.977894	1.01262	0.53944	0.482199	0.103632	0.593853	0.295026	0.547065
ferritin heavy chain 1	21.225	44.8	0	10	496680470	P02794	FTH1	0	0	0	0	0	0	0	0	0	0	0	0	0	0.019793	0	0.0304409	0	0.0396801	0.0579635	0	0.0233855	0	0.0750564	0.0322714	0.10075	0.0662485	0.287482	0.330742	0.40139	7.38799	6.28858	1.7623	0.0380975	0.0578328	0	0	0	0	0	0	0	0
voltage dependent anion channel 3	30.658	59.7	0	15	19688307000	Q9Y277	VDAC3	0.443297	0.42338	0.266446	0.0802809	0.175251	0.247685	0.104107	0.181183	0.1779	0.187608	0.3038	0.232932	0.169561	0.244456	0.214841	0.234837	0.395364	0.251274	0.472066	0.164023	0.142899	0.111831	0.364198	0.191753	0.25443	0.369643	0.333248	0.715676	0.866067	11.5759	15.1332	4.1287	0.960732	2.31736	3.07561	0.904514	0.389048	0.499811	0.611066	0.758455	0.423828	0.516696
enoyl-CoA hydratase 1	35.816	68.6	0	18	3722535460	Q13011	ECH1	0	0	0	0	0	0	0	0	0.0112611	0.00478831	0.00791639	0.0124631	0.0068082	0.0470804	0.0207373	0.0346656	0.112615	0.152023	0.182602	0.15304	0.324676	0.34902	1.39944	0.88468	1.56709	0.8344	0.924125	2.40187	0.648515	6.40964	6.71824	2.17222	2.83244	1.95488	1.81174	0.536924	0.207586	0.339138	0.401499	0.319653	0.201857	0.0143564
acyl-CoA dehydrogenase family member 11	87.263	40.6	0	28	301612779	Q709F0	ACAD11	0	0	0	0	0	0	0	0	0	0	0	0	0	0	0.0561386	0.0874858	0.144233	0.0739863	0.0630255	0.0370457	0.0831481	0.0277856	0.0535774	0.153883	0.585136	1.01708	1.12505	2.61747	2.67145	5.13749	6.42432	2.81116	1.45491	1.15989	0.406091	0.165453	0.0406953	0.0932223	0	0	0	0
voltage dependent anion channel 1	30.772	85.2	0	22	47690983000	P21796	VDAC1	0.390782	0.344123	0.232462	0.0884545	0.208694	0.283712	0.140441	0.198432	0.254853	0.163996	0.418912	0.328285	0.278829	0.550042	0.260362	0.215434	0.321378	0.414321	0.43258	0.219962	0.158619	0.121091	0.324779	0.316766	0.355997	0.382874	0.499459	1.33204	0.849154	5.01004	11.264	3.34941	1.6725	2.2303	5.44324	0.96455	0.396354	0.347483	0.527589	0.530134	0.353492	0.258859
voltage dependent anion channel 2	31.566	70.4	0	18	47660048000	P45880	VDAC2	0.445131	0.3157	0.281878	0.0974242	0.257384	0.299302	0.185431	0.188142	0.290158	0.24485	0.363022	0.325008	0.313131	0.489084	0.273186	0.276391	0.349768	0.58118	0.462104	0.233097	0.185992	0.156829	0.328501	0.23998	0.413631	0.31609	0.563776	0.743447	1.11656	6.61748	11.8722	4.0722	1.85616	1.71506	3.25604	0.668365	0.463625	0.391665	0.430193	0.395878	0.166622	0.460152
coiled-coil domain containing 51	45.811	47.4	0	17	1130210505	Q96ER9	CCDC51	0.00721524	0	0	0	0	0.0130727	0.0160001	0.0231122	0.0156143	0	0	0	0.0166105	0.010162	0.0571215	0	0.0763429	0.162196	0.228299	0.0390889	0.0475962	0.0355795	0.128758	0.0517481	0.241565	0.192557	0.31742	1.04421	0.695524	4.7532	11.2509	4.28536	3.45935	3.0395	1.38815	1.58024	1.26045	2.65289	0.889525	1.04545	0.379862	0.117118
isocitrate dehydrogenase (NAD(+)) 3 catalytic subunit alpha	39.591	52.7	0	21	7175774100	P50213	IDH3A	0	0	0	0	0	0	0	0	0	0	0	0	0	0.00354294	0	0.00457833	0.00189613	0.00261778	0.00805402	0.00991496	0.00224459	0.00587788	0.0580146	0.0401272	0.0803459	0.0984441	0.138943	0.503271	0.775055	8.01471	15.8716	1.5868	0.535157	0.459922	0.365381	0.122634	0.133684	0.288717	0.296945	0.2355	0.0937436	0.144578
isocitrate dehydrogenase (NAD(+)) 3 non-catalytic subunit beta	42.183	60.5	0	25	4461497040	O43837	IDH3B	0	0	0	0	0	0	0	0	0	0	0	0	0	0	0	0.00364578	0	0.00558091	0.00351161	0.00913155	0.00355007	0.00725496	0.0320423	0.0135941	0.0432406	0.0526841	0.0928053	0.489138	0.51123	7.96885	13.7673	1.82688	0.512398	0.242995	0.221616	0.115944	0.164143	0.314868	0.191547	0.100366	0.0981908	0.0850298
isocitrate dehydrogenase (NAD(+)) 3 non-catalytic subunit gamma	42.794	57.3	0	18	1823190140	P51553	IDH3G	0	0	0	0	0	0	0	0	0	0	0	0	0	0	0	0	0	0	0	0	0	0	0.0126188	0	0.0351276	0.0882028	0.128804	0.523236	0.912897	4.10822	11.0189	1.46416	0.333115	0.215397	0.21581	0.141113	0.140275	0.166361	0.26165	0.103631	0.151965	0.0429821
mitochondrial calcium uniporter dominant negative subunit beta	39.082	20.5	0.00039108	7	18343705	Q9NWR8	CCDC109B	0	0	0	0	0	0	0	0	0	0	0	0	0	0	0	0	0	0	0	0	0	0	0.120917	0	0	0	0	0.294667	1.34304	0	1.8481	0.733878	1.6594	0	0	0	0	0	0	0	0	0
malonyl-CoA decarboxylase	50.945	40.5	0	15	52483510	O95822-2	MLYCD	0	0	0	0	0	0	0	0	0	0	0	0	0	0	0	0	0	0	0	0	0	0	0	0	0	0	0	0.206045	0.169564	0.229886	3.0316	2.06151	2.16295	2.09346	0.673055	0	0	0	0	0	0	0
catalase	59.755	60.9	0	32	1282092020	P04040	CAT	0	0	0	0	0	0	0	0	0	0	0	0	0.0224147	0	0	0	0	0.0146142	0.0335286	0.0740078	0.128378	0.0912084	0.131532	0.171438	0.203865	0.211203	0.176094	0.61194	0.7056	1.89804	5.85167	2.15633	3.12635	3.06322	2.09301	0.716049	0.529549	0.829307	0.160661	0	0	0
translocase of outer mitochondrial membrane 40 like	33.916	28.6	0	8	102325560	Q969M1	TOMM40L	0.139482	0	0	0	0	0.0607022	0	0.0660298	0.158004	0	0	0	0	0	0	0.211016	0.29875	0.342957	0.173673	0	0.109691	0.160077	0	0	0.28219	0	0.336065	0.705555	1.09463	1.68591	4.93571	2.32562	3.09702	2.48624	2.02142	0.309265	0	0	0	0	0	0
translocase of outer mitochondrial membrane 5	6.0352	52.9	0	7	6194067500	Q8N4H5	TOMM5	0.105142	0.171133	0.0291764	0	0.0550518	0.0518033	0.0703858	0.0654949	0	0.105508	0.125875	0.0684877	0.0668546	0.141392	0.192184	0.248828	0.63946	0.717558	0.387766	0.240082	0.0675691	0.119751	0.4842	0.506843	0.832964	0.646156	0.573657	2.09994	1.32936	2.79552	6.26219	4.09941	3.26046	5.00784	3.02298	0.309003	0.0999639	0	0	0	0	0
translocase of outer mitochondrial membrane 40	37.893	61.8	0	16	13804328790	O96008	TOMM40	0.328675	0.451179	0.376037	0.123153	0.228738	0.375007	0.144212	0.208135	0.235321	0.143085	0.377109	0.361193	0.195121	0.317851	0.244079	0.370066	0.684996	0.473485	0.470955	0.324801	0.104219	0.117196	0.545476	0.325685	0.56038	1.15834	0.739139	1.98203	0.732376	5.37932	4.82501	4.92529	3.20661	3.71336	3.79275	0.291948	0.0875162	0.0771983	0.00295872	0	0	0
translocase of outer mitochondrial membrane 22	15.521	77.5	0	7	17129932820	Q9NS69	TOMM22	0.384129	0.375343	0.27291	0.206136	0.193138	0.109774	0.111182	0.215392	0.290356	0.260144	0.350254	0.399098	0.275118	0.351653	0.346549	0.357585	0.772144	0.745322	0.745601	0.229933	0.103201	0.415573	0.629198	0.286944	1.07208	1.45824	2.45794	3.61848	1.68682	4.65518	7.72749	5.53843	5.72205	4.06591	2.02259	0.31921	0.132064	0.0476768	0.0278976	0.0298733	0	0.0113177
translocase of outer mitochondrial membrane 7	6.2484	45.5	0	3	6693387400	Q9P0U1	TOMM7	0.335449	0	0.168895	0	0.0938875	0.141624	0.114737	0.149404	0	0.252728	0.26122	0	0.166884	0	0.327137	0	0.806742	0	0.0228277	0	0.368907	0.241131	0.462543	0.00943124	0.66258	0.647679	0.941987	1.80827	1.25311	2.79358	4.10025	4.66361	2.91686	2.28851	0	0	0	0	0	0	0	0
A-kinase anchoring protein 1	62.921	9.6	0	4	2932720	Q92667-2	AKAP1	0	0	0	0	0	0	0	0	0	0	0	0	0	0	0	0	0	0	0	0	0	0	0	0	0	0	0	0	0	0	2.58261	0	0	0.244939	0	0	0	0	0	0	0	0
NADH:ubiquinone oxidoreductase complex assembly factor 3	20.35	43.5	0	7	2602063080	Q9BU61	NDUFAF3	0.285983	0.793024	0.607358	0.161777	0.891454	1.3122	0.807597	1.45529	1.21767	0.60816	0.583108	0.609649	0.540478	0.501599	0.715694	1.68674	3.47769	1.78603	0.517374	0.087273	0	0.0300301	0.273944	0.116656	0.421148	0.709997	0.911581	2.66368	1.43588	3.2143	5.53305	1.00397	1.03667	1.12115	1.81208	0.527623	0.177209	0.409295	0.559346	0.349859	0.520237	0.716582
NADH:ubiquinone oxidoreductase complex assembly factor 4	20.266	57.7	0	11	2211019370	Q9P032	NDUFAF4	0.339766	0.705048	0.391367	0.259426	1.05656	1.77489	1.62662	2.16912	1.45495	0.537334	0.391577	0.686448	0.459228	0.734311	0.484541	1.93072	2.7245	1.56131	0.669386	0.0934784	0.0486604	0.0978906	0.343553	0.401121	0.493456	0.87381	1.34444	1.9604	1.74937	2.71202	3.41923	1.6764	1.04516	1.1647	0.76784	0.183782	0.113963	0.107037	0.0502302	0.193068	0.525831	0.843148
mitochondrial ribosomal protein S27	47.611	51	0	20	2411483270	Q92552	MRPS27	0	0	0	0	0.0124797	0.036138	0.0747305	0.156434	0.223055	0.369887	1.4095	1.4207	1.53003	2.01581	1.47198	1.37237	1.42104	1.11548	0.62165	0.20823	0.578592	0.385298	0.708675	1.2115	1.26087	1.21638	1.14306	2.47862	1.34214	3.24684	6.11574	2.34013	2.46889	1.58551	1.0476	0.441675	0.363542	0.465732	0.174338	0.0647033	0.0666139	0.0941645
mitochondrial ribosomal protein S18B	29.395	43.8	0	13	597208250	Q9Y676	MRPS18B	0	0	0	0	0	0	0.0800756	0.11735	0.255214	0.275606	1.2512	1.22617	1.50305	1.97296	1.41819	1.4307	1.21709	1.16856	0.757983	0.405832	0.683547	0.363695	0.648816	0.668048	1.57903	0.943816	1.06705	1.7655	1.00689	2.13369	5.2746	1.8105	1.49468	1.25998	0.846021	0.58111	0.197709	0.422743	0.505554	0.145068	0.112053	0.0743423
mitochondrial ribosomal protein S16	15.345	65	0	8	2196075370	Q9Y3D3	MRPS16	0	0.0197273	0.0315098	0	0.027355	0.0777722	0.0235154	0.187115	0.183801	0.324537	1.21094	1.03998	1.46543	2.36697	1.61887	1.87242	1.41362	0.880147	0.582788	0.289511	0.492665	0.369187	1.06341	0.730606	1.24085	1.37949	1.22552	1.81065	0.473919	2.15398	5.97052	2.27979	1.5311	2.11116	1.58002	0.665645	0.135255	1.76912	0.729492	0.225948	0	0.0678425
mitochondrial ribosomal protein S25	20.116	79.2	0	17	2707792230	P82663	MRPS25	0	0	0.0123552	0	0.0292247	0.0361005	0.0483878	0.118347	0.210867	0.416783	1.15655	1.37041	1.35158	2.36651	2.0693	2.56415	2.26959	1.84037	0.851668	0.561807	0.495195	0.190095	0.937534	0.588061	0.949361	1.47462	1.55472	2.00899	1.30902	3.30407	6.52233	2.68648	2.0132	1.87343	1.83648	1.71645	0.830912	1.03418	0.574572	0.334135	0.0871673	0.0669181
mitochondrial ribosomal protein S22	41.28	59.2	0	25	2608071327	P82650	MRPS22	0	0.00480135	0.00477392	0.0076894	0.0468188	0.0453238	0.0769441	0.151256	0.193129	0.582189	1.07448	1.54809	1.77878	2.75095	1.83637	1.8784	1.48373	0.989526	0.841285	0.644448	0.640132	0.505648	1.04551	0.637223	0.941122	1.41863	1.25508	2.06268	1.06018	2.48365	5.67287	1.86956	1.84369	1.79485	1.53502	0.817512	0.524223	0.777453	0.591966	0.219239	0.11329	0.0836063
mitochondrial ribosomal protein S26	24.211	59	0	19	2949295430	Q9BYN8	MRPS26	0	0	0	0	0	0.0149646	0.060912	0.0685449	0.201227	0.354226	1.27935	1.56375	1.93747	2.85007	1.96854	1.49365	1.53336	0.887715	0.831926	0.510671	0.567831	0.206994	1.11475	0.661749	1.10713	1.43496	0.87928	2.00242	2.01422	2.54685	6.12792	2.62725	2.55731	1.94812	1.99461	1.0462	0.559001	0.844171	0.384572	0.333454	0.146758	0.0856951
mitochondrial ribosomal protein S34	25.65	70.6	0	18	2202561430	P82930	MRPS34	0	0.00995232	0.0169117	0.0118539	0.0507312	0.131224	0.0945797	0.168608	0.229709	0.610142	1.33358	1.88659	2.61432	3.07175	2.48167	2.97867	3.26938	1.43633	1.47198	0.529171	0.493263	0.224664	1.06604	0.93455	1.88547	1.84324	1.72259	2.8375	1.41847	3.4747	6.68918	2.1996	1.79463	2.00922	2.13836	0.991869	0.459821	0.227822	0.288974	0.242891	0.149825	0.175588
mitochondrial ribosomal protein S6	14.226	46.4	0	7	1834961610	P82932	MRPS6	0	0.0275208	0	0	0.023478	0.0743958	0.11159	0.275391	0.123474	0.646404	1.76502	1.75217	1.94389	3.18148	1.97738	2.54958	2.25916	1.5933	1.1479	0.614779	1.32159	0.488786	1.18593	1.11445	1.17265	1.1456	1.52696	1.59994	1.00113	2.17683	2.695	2.0969	1.5474	1.52439	2.04151	0.148246	0.153493	0.373538	0.553223	0.0459567	0	0
mitochondrial ribosomal protein S33	12.629	39.6	0	5	1342685370	Q9Y291	MRPS33	0	0	0.0233628	0	0	0.128749	0.149931	0.0441161	0.392051	0.3209	0.712947	1.36521	1.59566	1.22236	1.07306	2.01578	1.50232	1.02237	1.59591	1.15077	0.861602	1.15059	2.63804	1.43844	1.92398	0.355033	1.21114	1.49848	0.670003	2.21849	2.80171	0.839306	0.578022	0.719651	0.473243	0.0650109	0.108302	0.133441	0	0	0	0
mitochondrial ribosomal protein S35	36.844	57.6	0	20	1923987000	P82673	MRPS35	0	0	0.0290216	0	0.0388757	0.0810143	0.0791153	0.140326	0.327644	0.633666	1.41454	1.66483	1.55479	2.52399	1.64085	2.15053	2.26088	2.57785	1.35859	0.950817	1.41965	0.492418	1.59059	1.74025	1.54511	1.99607	1.44021	1.58101	0.731521	3.25829	2.34122	0.758827	0.926111	0.543765	0.407415	0.124728	0.0609233	0	0.0542222	0	0	0
mitochondrial ribosomal protein S10	22.999	37.3	0	8	1200094600	P82664	MRPS10	0	0.0116286	0	0.0260801	0.0188608	0.104256	0.123401	0.255119	0.333963	0.515122	1.52964	1.80855	2.47898	2.75957	1.72122	1.46602	2.74945	1.90053	0.814165	0.871067	0.941021	0.540403	1.74868	0.879179	0.9957	1.64361	2.26166	1.43947	0.491241	2.49512	2.58014	0.469667	0.364361	0.25817	0.0993682	0.0197365	0	0	0	0	0	0
mitochondrial ribosomal protein S31	45.318	39.7	0	17	1255372430	Q92665	MRPS31	0	0	0	0.0132168	0.0282155	0.11156	0.0676206	0.158301	0.380126	0.643555	1.72105	2.03321	2.1271	3.37238	2.38046	2.73864	2.60896	2.37454	1.76026	1.05495	1.0991	1.04989	2.29773	0.751095	1.98429	2.26653	2.49544	1.77153	1.02881	1.77723	2.62372	1.11427	0.160258	0.754814	0.12885	0.108069	0.0546217	0.101358	0.0668131	0	0.0195948	0.0292665
mitochondrial ribosomal protein S2	33.249	38.2	0	15	1988698200	Q9Y399	MRPS2	0	0	0.00781331	0	0.0381505	0.143468	0.180765	0.323327	0.454045	0.967521	1.66373	2.39136	2.34195	3.85461	2.88186	3.10513	3.37845	3.53129	2.81626	1.5854	1.88928	1.05099	2.59979	1.74759	2.62921	1.90452	1.4722	1.55928	0.875329	1.39847	1.61259	0.284949	0.164747	0.24451	0.185408	0.0261357	0.127898	0.215034	0.267206	0.0925333	0.109962	0.122489
mitochondrial ribosomal protein S9	45.834	54.5	0	26	1276421750	P82933	MRPS9	0	0	0.0190336	0.0168476	0.0386621	0.103224	0.0527171	0.322747	0.345638	0.641781	1.18261	1.72965	2.18759	3.52989	2.56743	2.41681	3.41441	2.857	2.76139	1.13729	1.08371	0.434017	2.88842	1.49366	3.30253	2.80609	0.929549	2.1098	0.674438	2.1414	2.43265	1.2984	0.568333	0.884102	0.50297	0.336337	0.124395	0.154302	0.227662	0.137135	0	0.0522235
mitochondrial ribosomal protein S24	19.015	40.1	0	5	1094861020	Q96EL2	MRPS24	0	0	0	0	0.0687014	0.117096	0.0898991	0.312088	0.410423	0.516343	1.7342	0.923852	1.21455	3.45697	2.02728	2.04187	2.32333	2.81958	1.75969	0.969488	0.755516	0.669256	1.94005	1.16633	0.917771	2.02052	1.57267	2.0608	0.622842	0.454439	2.84935	0.738634	0.48288	0.880503	0.16062	0.0996052	0.163602	0.120185	0	0.0532301	0	0
pentatricopeptide repeat domain 3	78.549	49.6	0	29	2566864710	Q96EY7	PTCD3	0.00304137	0.00964741	0.0220675	0.0165117	0.0673853	0.100291	0.176686	0.23716	0.466943	0.73593	2.03408	2.35661	2.63641	2.8453	2.81399	2.50437	2.84604	1.88355	1.84529	2.11778	1.09243	0.887191	3.08249	1.27509	2.11961	2.33072	1.85068	3.07335	0.999586	2.09253	2.45877	1.31816	0.496336	0.699774	0.305934	0.198297	0.100187	0.103407	0.0755271	0	0.0141131	0.023507
lactamase beta	60.693	18.5	0	9	16508461	P83111	LACTB	0	0	0	0	0	0	0	0	0	0	0	0	0	0	0.803204	1.05437	0	0	1.69317	1.23225	1.09996	0.362622	1.71837	0.907432	1.00552	1.70513	0.806856	0.226894	0.408684	0	1.68089	0.760795	0.796346	0	0	0	0	0	0	0	0	0
transmembrane protein 186	24.893	29.6	0	6	32397298	Q96B77	TMEM186	0	0	0	0	0	0	0	0	0.0519186	0	0	0.102502	0.146909	0.379736	0.183017	0.730926	0.996756	0	0	0	0	0.392028	2.62639	2.17977	0.697006	2.68614	2.46852	0	0.358387	0	0	0	0	0	0	0	0	0	0	0	0	0
ATP citrate lyase	120.84	45.5	0	41	242766680	P53396	ACLY	0	0	0	0	0	0	0	0	0	0	0	0.0156442	0	0.0183532	0.068044	0.117591	0.297943	0.430325	0.779361	0.803538	2.40756	2.30252	5.37292	2.81269	3.44403	2.78474	0.865133	1.0599	0.309779	0.396133	0.138016	0.044593	0.0193996	0	0	0.00582439	0	0	0	0	0	0
phosphoribosylaminoimidazole carboxylase and phosphoribosylaminoimidazolesuccinocarboxamide synthase	47.079	48	0	22	806939010	P22234	PAICS	0	0	0	0	0.0163339	0	0	0	0	0	0.0147797	0	0.0439299	0.0387066	0.110963	0.179679	0.13032	0.32993	0.519508	0.704439	1.05612	0.917536	3.63665	2.12483	3.00641	2.90584	1.94375	2.09268	0.668304	0.900207	1.3654	0.150336	0.143369	0	0	0	0	0	0	0	0	0
NME/NM23 nucleoside diphosphate kinase 3	19.015	53.8	0	11	433153700	Q13232	NME3	0.13104	0	0	0	0	0	0	0	0	0	0	0	0	0.151278	0	0.0892657	0.139606	0.0929522	0.12242	0.0605365	0.921696	0.604105	3.79514	3.78817	8.85247	4.00218	1.61114	2.0102	0	0.172772	0.253215	0.127899	0.178186	0.205724	0.4792	0	0.113904	0.144055	0.218816	0	0	0.119961
BCS1 homolog, ubiquinol-cytochrome c reductase complex chaperone	47.534	70.4	0	28	1001914518	Q9Y276	BCS1L	0	0	0	0	0	0	0	0	0.00606441	0.00503944	0.0119926	0	0.0108952	0.0607898	0.0569998	0.0783946	0.191249	0.33177	0.264612	0.320363	0.608773	0.524227	2.25426	2.21681	9.50247	7.32843	1.24108	0.485286	0.151125	0.0763038	0.106062	0	0	0	0	0	0	0	0	0	0	0
acyl-CoA dehydrogenase family member 9	68.76	60.5	0	40	2537683920	Q9H845	ACAD9	0.219937	0.507916	0.411315	0.215547	1.15772	1.77243	0.571148	0.220729	0.233763	0.285022	0.447912	0.565685	0.58329	0.794778	0.988802	2.01607	4.4477	2.5515	0.835904	0.263879	0.474574	0.54791	1.49898	1.37091	2.50366	1.86892	2.05688	3.26431	1.55587	3.66623	1.4158	0.471942	0.312392	0.0494727	0.0259166	0.00302712	0.0258764	0.582554	0.625774	0.850905	0.137229	0.346074
transmembrane protein 126B	22.765	37.5	0	7	58775460	Q8IUX1-5	TMEM126B	0	0	0	0	0.400797	0.815408	0.297541	0	0	0	0	0.502376	0.314642	0.435653	0.745339	1.65912	2.1746	3.52589	0.470723	0	0.411407	0	1.09163	0.787672	2.16157	1.14072	0.789417	1.01344	0.54891	0.713153	0	0	0	0	0	0	0	0	0	0	0	0
ECSIT signaling integrator	49.148	54.1	0	19	898187610	Q9BQ95	ECSIT	0.115375	0.344072	0.346974	0.349911	1.1693	1.7487	0.422175	0.233305	0.209089	0.170534	0.495948	0.700681	0.644709	0.676001	0.894588	1.61808	3.44809	2.84037	0.932441	0.17913	0.264283	0.269108	1.47858	0.778658	2.91961	2.11385	2.4035	3.28588	0.947935	0.85184	0.879043	0.218991	0.028589	0.020653	0	0	0	0	0	0	0	0
NADH:ubiquinone oxidoreductase complex assembly factor 1	37.763	51.7	0	15	439993750	Q9Y375	NDUFAF1	0.136572	0.294051	0.305991	0.196195	1.06591	2.19428	0.559221	0.216484	0.204476	0.173927	0.269234	0.371501	0.555138	0.552841	0.850251	2.91908	3.60671	1.58792	0.966494	0.260431	0.40876	0.429802	1.93646	1.2829	1.21524	1.65403	1.37759	1.7966	1.14294	2.15808	1.17537	0.13551	0	0	0	0	0	0	0	0	0	0
transmembrane protein 126B	25.943	43.9	0	8	170509640	Q8IUX1	TMEM126B	0	0.32921	0.245748	0.166166	0.406802	1.36385	0.0395061	0.0701803	0.183417	0.18771	0.524	0.528446	0.467236	1.04055	0.784036	3.34563	6.25916	2.6705	0.626758	0.230316	0.516079	0.560389	0.426033	0.176388	1.65039	1.93315	1.59576	1.79718	0.751661	0.123735	0	0	0	0	0	0	0	0	0	0	0	0
inner membrane mitochondrial protein	83.677	74.5	0	63	37753300	Q16891	IMMT	0.655783	0.509042	0.78313	0	0.314187	0.497932	0.185755	0.247856	0.751221	0.733055	0	0.619712	0.905102	0	1.5563	1.71096	3.70014	0	4.41273	0	0	0.145025	1.08802	0	1.7896	0	0.643697	0.277704	0.529571	0	0	0	0	0	0	0	0	0	0	0	0	0
chromosome 15 open reading frame 61	18.091	10.2	0.0062198	2	12448720	A6NNL5	C15orf61	0	0	0	0	0	0	0	0	0	0	0	0	0	0	0	0.855109	3.32543	0	0.460553	0	0.183064	0	0.175846	0	0	0	0	0	0	0	0	0	0	0	0	0	0	0	0	0	0	0
inner membrane mitochondrial protein	83.548	74.5	0	62	10105560	Q16891-4	IMMT	0.246731	0	0	0	0	0	0	0	0	0	0.492851	0.60229	0	0	0	1.40505	4.07	2.64617	0.608145	0.214568	0.72376	0.652447	0	0.543206	0.223052	0	0.571732	0	0	0	0	0	0	0	0	0	0	0	0	0	0	0
ATP synthase membrane subunit 6.8PL	6.662	84.5	0.00041442	4	9136097600	P56378	MP68	0.0783025	0.316908	0.197339	0.0172217	0.100709	0.187985	0.190613	0.301684	0.359588	0.288744	0.330236	0.472493	0.288707	0.680219	0.662636	2.24326	10.4639	9.05228	1.38134	0.770823	0.531429	0.329147	0.582094	0.219458	0.489056	0.367159	0.323428	0.511037	0.260944	0.58628	0.890523	0.339215	0.14715	0.038095	0	0	0	0	0	0	0	0
ATP synthase membrane subunit DAPIT	6.4575	46.6	0	5	38293346900	Q96IX5	USMG5	0.23518	0.338877	0.194546	0.0824514	0.13439	0.219021	0.232801	0.293908	0.552567	0.48375	0.72096	0.460414	0.355056	0.814691	0.884554	1.96082	13.3894	12.8915	2.60115	0.522444	0.674473	0.405664	0.645663	0.0988416	0.507721	0.731172	0.599525	0.737364	0.340989	0.97033	1.17215	0.250375	0.141485	0.156748	0.0161991	0	0.00329137	0.0062364	0.00644494	0	0.00262657	0
aldehyde dehydrogenase 7 family member A1	55.366	53	0	28	2852099860	P49419-2	ALDH7A1	0.431514	0.678054	0.666039	0.269414	0.427381	0.579546	0.488098	0.525196	0.870679	1.03424	1.47551	1.28738	1.47331	1.96795	2.11121	2.55263	3.18655	3.20427	3.14265	1.89445	1.75771	1.11717	2.36273	1.05352	1.03542	1.04975	0.829551	1.18073	0.50227	0.920896	1.86205	0.672534	0.723392	0.798435	0.522911	0.354084	0.430256	0.649377	0.661828	0.275447	0.142062	0.17754
aminoadipate-semialdehyde synthase	102.13	47.3	0	46	829812584	Q9UDR5	AASS	0	0	0.00702472	0	0.0623797	0.123621	0.203528	0.471939	0.979254	1.47429	2.36492	2.77527	2.6507	3.96161	2.72178	4.18623	4.11184	3.60962	3.47677	2.14661	2.58127	1.10222	1.90709	1.13957	1.05339	1.39545	1.08132	0.960278	0.428918	0.499399	0.892891	0.3812	0.380062	0.380155	0.277754	0.216834	0.306228	0.622689	0.642286	0.238893	0.197755	0.305038
Parkinsonism associated deglycase	19.891	79.9	0	21	3651766260	Q99497	PARK7	0.408691	0.478634	0.688312	0.374595	0.730423	0.966247	0.999576	1.1646	1.95074	2.02769	2.37927	2.99396	2.11243	3.43083	2.99374	3.48623	5.28431	4.61729	3.53003	2.56299	1.72582	0.621215	1.47083	0.613748	1.0437	0.67318	0.484306	1.45881	0.522672	0.221328	0.660457	0.199077	0.295738	0.213854	0.205491	0.223539	0.222532	0.220036	0.253869	0.0746168	0.0165938	0.0432735
apolipoprotein O like	29.159	61.2	0	16	367781940	Q6UXV4	APOOL	0.213191	0.164662	0.267479	0.127389	0.192625	0.349878	0.0914051	0.100762	0.393286	0.356115	0.490628	1.51039	0.791647	1.64582	1.3671	3.55227	4.96512	6.38674	4.82764	2.68071	1.49707	0.210972	0.415797	0.133284	0.0917955	0.0696296	0.0237649	0	0	0	0	0	0	0	0	0	0	0	0	0	0	0
fatty acid synthase	273.42	41.4	0	85	275275496	P49327	FASN	0	0	0	0	0	0	0.0140219	0.0136252	0.0415515	0.103683	0.202451	0.343923	0.552734	1.71485	1.93573	3.20511	5.88018	7.00762	5.8914	3.31085	1.76372	0.54281	1.56769	0.352055	0.26855	0.155684	0.153414	0.158905	0.42217	0.0361585	0.0841092	0.0327501	0.034727	0.0561732	0.0149464	0.0110078	0	0.018092	0	0	0.00839831	0
mitochondrial contact site and cristae organizing system subunit 10	2.8092	66.7	0.0038732	2	1821126300	Q5TGZ0-2	MINOS1	0	0	0	0	0.10874	0.207087	0	0.245826	0.489999	0.529324	0	0.514155	0.397246	0.920034	0.841118	1.63625	3.26163	3.20781	2.76643	2.70532	2.10177	0.535186	0.883817	0.529822	0.438863	0.327992	0.129366	0.127375	0.09484	0	0	0	0	0	0	0	0	0	0	0	0	0
inner membrane mitochondrial protein	82.624	74.2	0	64	8467421370	Q16891-2	IMMT	0.488302	0.492648	0.45048	0.190144	0.41113	0.55774	0.450577	0.383581	0.627178	0.502674	0.790548	0.746486	0.830231	1.63553	1.6693	2.92951	5.3729	7.10804	8.1232	5.52017	4.95617	1.90586	3.88239	1.57755	1.60896	1.13198	0.794754	0.863234	0.416767	0.808297	0.552964	0.164101	0.176515	0.1111	0.12416	0.0291477	0.0209163	0.040729	0.0488022	0.0153699	0.0206097	0.0132916
apolipoprotein O	20.199	31.7	0	6	4286420300	Q9BUR5-2	APOO	0.307339	0.44167	0.284966	0.108954	0.30641	0.446932	0.413899	0.463059	0.643529	0.48934	0.767172	0.534249	0.400328	1.18591	0.899863	1.85377	4.69919	6.52357	6.71436	2.99235	3.22646	1.11774	1.80812	0.586948	0.492388	0.402392	0.267008	0.128942	0.0334891	0.0414951	0.0267159	0	0.0108178	0	0	0	0	0	0.0136873	0	0	0
mitochondrial contact site and cristae organizing system subunit 13	13.087	44.9	0	4	4876532800	Q5XKP0	QIL1	0.472519	0.507541	0.227493	0.347941	0.150282	0.427953	0.119165	0.142401	0.6044	0.398038	0.664592	0.631911	1.16625	1.09124	1.6965	1.55886	4.07573	3.99177	4.23525	1.33679	1.91079	0.494761	1.57187	1.02887	0.628893	0.223986	0.108672	0.100908	0.0522399	0.0323891	0	0	0	0	0	0	0	0	0	0	0	0
coiled-coil-helix-coiled-coil-helix domain containing 3	26.152	50.7	0	17	3129461820	Q9NX63	CHCHD3	0.482458	0.569119	0.492712	0.142267	0.353562	0.399843	0.363841	0.492712	0.610133	0.783988	0.872633	0.245432	0.914869	1.75473	1.585	3.08451	3.66538	4.20987	5.80772	3.05576	5.06579	1.61609	3.2761	1.74303	1.42524	1.39903	0.952322	1.08689	0.284203	0.744068	0.597106	0.312038	0.28606	0.350381	0.13124	0.0755466	0.127655	0.146417	0.138733	0.0894337	0.023655	0
4-aminobutyrate aminotransferase	56.438	36.8	0	17	69669451	P80404	ABAT	0	0	0	0	0.080653	0.0704596	0	0	0.10396	0	0.459353	0.239466	0.207502	0.999211	0.730607	1.2622	2.2801	2.34484	2.51775	1.54769	1.56616	0.952804	3.58853	0.910845	0.67571	0.182313	0.153732	0.126126	0	0	0	0	0	0	0	0	0	0	0	0	0	0
coiled-coil-helix-coiled-coil-helix domain containing 6	26.457	42.6	0	9	95498560	Q9BRQ6	CHCHD6	0	0	0	0	0	0.389345	0	0	0.320924	0.0772834	0.220928	0	0.212154	0.326534	0.70378	1.47303	2.16019	2.11487	2.26342	1.81335	3.00938	0.413293	4.38938	0.987254	0.977592	0.376353	0.253635	0.382704	0	1.58373	0.333631	0	0.408609	0.379477	0.406495	0	0	0	0	0	0	0
plasminogen receptor with a C-terminal lysine	17.201	34	0	5	128735700	Q9HBL7	PLGRKT	1.31281	0.666605	0.379994	0.182949	0	0.570814	0.576068	0	0.870869	0.753178	0.959321	0.807752	0.22691	0.92515	0	0.919103	2.22378	3.87745	1.03324	1.44051	1.99626	0.419421	0.737061	0.124761	0	0	0	0.422532	0	0	0	0	0	0.451625	0	0.392001	0.397961	1.14996	2.89167	1.29781	0.992436	0
FAD dependent oxidoreductase domain containing 1	53.811	29.8	0	12	532252910	Q96CU9	FOXRED1	0.30578	0.839404	0.174491	0	0.0932317	0.152678	0.0265584	0.230775	0.456469	0.553319	0.989309	1.12874	1.6232	1.33871	1.39756	2.6951	2.60112	3.04383	1.65421	0.267817	0.0425629	0	0	0	0	0	0	0	0	0	0	0	0	0	0	0	0	0	0	0	0	0
mitochondrial ribosomal protein S28	20.843	47.6	0	9	1467807880	Q9Y2Q9	MRPS28	0	0	0	0	0	0.0472472	0.0658629	0.242733	0.480681	0.684634	1.36061	3.03936	3.142	3.35141	2.39888	3.21309	2.28821	1.33346	1.31224	1.50328	1.41493	0.354804	1.20894	0.713567	0.71867	0.916277	0.326381	0.221188	0.0896041	0.069058	0.21995	0.0938243	0.0425686	0.0690048	0.112289	0.0277026	0.159953	0.216835	0.171891	0	0.102114	0.0542187
mitochondrial ribosomal protein S21	10.688	47.1	0	4	1157933070	P82921	MRPS21	0	0	0	0	0.0516518	0.119888	0.132903	0.214687	0.478712	0.496707	1.72318	2.40364	2.08523	3.15227	1.93124	3.01104	1.74611	2.088	1.61444	0.975765	1.09974	0.653855	0.945572	0.556746	0.704334	0.344745	0.246195	0.335406	0.205824	0.142286	0.113893	0	0.0969839	0	0	0	0	0	0.166647	0	0	0
mitochondrial ribosomal protein S23	21.77	67.9	0	12	2486546070	Q9Y3D9	MRPS23	0	0.0101298	0.0286823	0.0105835	0.0688546	0.087702	0.161078	0.30291	0.69154	0.897354	1.95064	2.71335	2.82457	4.03697	3.21945	3.15291	3.28295	2.7605	2.80456	1.86683	1.32737	0.983727	3.0443	1.73946	2.32114	1.69975	0.672752	0.605497	0.316627	0.61981	0.638631	0.27304	0.111613	0.251438	0.0905152	0.155286	0.187039	0.327821	0.473914	0.327877	0.151414	0.321777
mitochondrial ribosomal protein S5	48.006	43.7	0	22	642298400	P82675	MRPS5	0	0	0	0	0	0	0	0.111773	0.575148	0.866604	2.01287	3.44633	2.83843	4.05864	1.70327	2.18525	1.79113	2.00211	1.3284	0.989981	1.18559	0.928814	1.80532	0.965645	1.29506	1.6424	0.976991	1.73284	1.00335	0.467321	0.501841	0.231408	0.0564577	0.102424	0.139926	0	0.016024	0	0.0608839	0.0242323	0	0.0158799
mitochondrial ribosomal protein S18C	15.85	20.4	0	4	77267900	Q9Y3D5	MRPS18C	0	0	0	0	0	0	0	0	0	0.256578	0.824883	1.97713	2.10895	2.13449	0.698053	0.946851	0.757195	0.379058	0.717451	1.07519	0.566335	0	0.856028	0.735442	0.591747	1.14454	0	0	0	0	0	0	0	0	0	0	0	0	0	0	0	0
distal membrane arm assembly complex 2	29.267	28	0	8	134821930	Q9NW81	ATP5SL	0.323922	0.99679	0.24935	0.0313007	0	0.165916	0	0.242748	0.85617	0.720372	1.15794	1.40729	1.777	2.7645	1.16474	2.16629	1.94531	1.72728	1.64804	0.58975	0.299253	0	0	0	0	0	0	0	0	0	0	0	0	0	0	0	0	0	0	0	0	0
stomatin	31.73	56.9	0	13	1187764540	P27105	STOM	0.69721	0.358227	0.255097	0.0840634	0.22715	0.398687	0.352485	0.455069	1.06132	1.38374	1.60986	1.94583	1.50968	2.24754	1.40235	1.8133	2.17646	1.33517	0.908549	0.660547	0.117663	0	0	0	0	0	0	0	0	0	0	0	0	0	0	0	0	0	0	0	0	0
propionyl-CoA carboxylase subunit beta	58.215	62.9	0	29	1260438020	P05166	PCCB	0	0	0	0	0	0	0.00337578	0.0132258	0.044714	0.0883258	0.175926	0.70456	3.61834	5.82722	1.31347	0.806845	0.283078	0.0944903	0.0264284	0	0	0	0	0	0	0	0	0	0	0	0	0	0	0	0	0	0	0	0	0	0	0
propionyl-CoA carboxylase subunit alpha	80.058	65	0	47	835072734	P05165	PCCA	0	0	0	0	0	0	0.0028622	0.00681408	0.0199054	0.0560789	0.150708	0.653446	3.27203	6.09516	1.11086	0.501804	0.0910082	0.0393201	0	0	0	0	0	0	0	0	0	0	0	0	0	0	0	0	0	0	0	0	0	0	0	0
mitochondrial ribosomal protein S14	15.139	35.2	0	5	1642290880	O60783	MRPS14	0	0	0.0616626	0.0389686	0.08954	0.100779	0.286618	0.19427	0.4247	0.511755	1.09501	2.11162	1.93954	1.79598	0.705294	1.00133	1.23432	1.21163	0.691631	12.4111	0.53472	0.412343	3.42277	0.503139	0.414574	0.478286	0.407743	0.762895	0.58628	0.118475	0.9472	0.369879	0.249548	0.145075	0.0331844	0.0488309	0.0334323	0	0	0	0.0728362	0
DNA polymerase gamma, catalytic subunit	139.56	10.1	0	9	22077549	P54098	POLG	0	0	0	0	0	0	0	0	0	0	7.88961	0	0	0	0	0	0	0	0	0.175823	0.14362	0	0	0	0	0	0	0	0	0	0	0	0	0	0	0	0.0720897	0.197905	0.502449	0.0882661	0	0.098458
transmembrane protein 143	51.714	10.7	0.001809	3	1029244	Q96AN5	TMEM143	0	1.76755	0.629848	0	0	0	0	0	0	0	0	0	0	0	0	0	0	0	0	0	0	0	0	0	0	0.425846	0	0	0	0	0	0	0	0	0	0	0	0	0	0	0	0
mitochondrial ribosomal protein L23	17.781	45.1	0	8	1593943140	Q16540	MRPL23	0.556316	4.33094	5.51344	2.51212	1.61755	0.637594	0.530035	0.729883	0.573871	0.517554	0.696904	0.559918	0.486539	0.726534	0.534906	0.622678	0.468589	0.819127	0.509487	0.220715	0.167996	0.135621	0.637797	0.378833	0.524708	0.522069	0.424794	0.331065	0.157747	0.282323	1.66961	0.312014	0.525063	0.453008	0.93318	0.229497	0.368868	1.35753	2.25753	1.7519	1.83693	0.782242
mitochondrial ribosomal protein L41	15.383	65	0	7	3802365100	Q8IXM3	MRPL41	0.393285	2.86246	4.74073	2.36449	1.71638	1.29449	1.09897	1.18483	0.86246	0.597332	0.711736	0.804239	0.489686	0.44649	0.417733	0.563735	0.433365	0.528591	0.47133	0.402453	0.220326	0.180841	0.780653	0.31804	0.535193	0.435794	0.593414	0.488432	0.422846	0.992144	1.08929	0.55637	0.658863	0.586577	0.762885	0.601309	0.610124	1.04435	1.76718	1.51251	0.429193	1.52091
mitochondrial ribosomal protein L47	29.45	44.4	0	16	1027942700	Q9HD33	MRPL47	0.473896	4.44658	6.85219	1.31113	2.99278	1.41182	0.937277	0.843096	0.875624	0.630971	0.81677	0.40489	0.518203	0.688698	0.527462	0.38302	0.358215	0.274261	0.57972	0.393762	0.408892	0.377884	0.353215	0.247543	0.288748	0.26619	0.365084	0.808979	0.343124	0.234947	0.577012	0.646131	0.522288	0.692435	1.09016	0.550951	0.552509	2.03811	1.52536	1.23873	1.21143	1.17814
mitochondrial ribosomal protein L24	24.915	48.6	0	12	681081780	Q96A35	MRPL24	0.327874	6.41679	6.37746	2.32138	2.74157	2.45111	0.739198	0.500225	1.043	0.391805	0.644548	0.620731	0.637037	0.662207	0.532406	0.445511	0.951252	0.689336	1.11987	0.481038	0.500203	0.300722	0.0432217	0.249874	0.241411	0.340946	0.403282	0.441179	0.0490443	0.456988	1.15255	0.668466	0.574015	1.26787	0.118301	0.922505	0.808557	1.78211	1.16429	0.276816	0.34654	0.588283
mitochondrial ribosomal protein L28	30.156	68	0	18	673256430	Q13084	MRPL28	0.472695	3.3153	7.00013	2.28473	2.54357	2.20623	0.916521	0.384134	1.0902	0.713354	1.5114	0.196618	0.570421	0.178019	0.15399	0.563947	0.148953	0.740037	0.435951	0.0956852	0.360314	0.132651	0.0839704	0.279787	0.204567	0.31556	0.03147	0.375055	0.14829	0.281691	2.03707	0.466737	0.552215	0.717642	1.42258	0.911877	0.703158	2.55905	1.29359	2.45229	0.617656	1.16756
GADD45G interacting protein 1	25.384	55.9	0	10	1271257780	Q8TAE8	GADD45GIP1	0.422676	4.31674	5.83663	2.89865	2.40845	2.38354	1.32203	0.642603	0.989868	0.38641	1.06117	1.12074	0.791277	0.498097	0.297304	0.519378	0.319134	0.266716	0.163115	0.0507315	0	0.00978345	0.2134	0.155755	0.294043	0.129594	0.139014	0	0.163463	0.0549485	0.0530019	0.137788	0.138891	0.141986	0	0	0.0898565	0.0879687	0	0	0	0
mitochondrial ribosomal protein L51	15.095	34.4	0	5	419685550	Q4U2R6	MRPL51	0	2.25198	7.68123	2.70174	1.86019	2.7485	0.607206	0.463643	0.625055	0.732673	0.109232	0.537993	0.486374	0.544275	0.200879	0	0	0.409917	0.254441	0.17544	0	0	0.159814	0	0	0	0	0	0	0	0	0	0.0968829	0.0623021	0.0955986	0.0538331	0	0.140796	0	0	0	0
mitochondrial ribosomal protein L39	38.711	45.9	0	16	1471459560	Q9NYK5	MRPL39	0.7365	4.84563	9.55831	3.92774	3.09629	2.30381	0.933757	1.15392	0.998187	0.831257	0.96562	1.06281	0.835608	0.818525	0.645325	0.573166	0.792676	0.665287	0.935676	0.18432	0.542704	0.114618	0.524661	0.182292	0.536734	0.293762	0.455035	0.470199	0.284983	0.167141	0.69056	0.333552	0.205293	0.261419	0.504097	0.40241	0.478466	0.804577	0.244803	0.457851	0.254848	0.214731
mitochondrial ribosomal protein L15	33.419	72.3	0	23	2193978910	Q9P015	MRPL15	0.643742	5.98657	9.06722	5.86762	4.07009	3.58196	2.77445	2.41854	2.58047	1.68576	1.92327	1.52792	1.34364	0.853486	0.74838	0.780751	1.1832	0.751344	0.684926	0.589102	0.0532317	0.242134	0.465705	0.203906	0.195587	0.278561	0.16317	0.337206	0.0487077	0.295249	0.229171	0.0348848	0.501702	0.0720729	0.121522	0	0	0.32519	0.0474246	0.0705012	0.123316	0.111214
mitochondrial ribosomal protein L20	17.442	45.6	0	9	1850312340	Q9BYC9	MRPL20	0.806451	4.92211	8.12731	3.34487	3.64643	3.42328	1.2717	1.53698	1.49739	1.22633	1.5971	0.908544	0.971431	0.895475	0.354753	0.953369	1.2648	1.10232	0.633121	0.480937	0.432757	0.183367	0.445514	0.0832783	0.344801	0.254466	0.183043	0.437126	0.162281	0.320829	0.487569	0.178334	0.263466	0.0817491	0.348082	0.146243	0.37424	0.671626	0.28651	0.487335	0.11093	0.258051
mitochondrial ribosomal protein L50	18.325	55.1	0	11	1611910780	Q8N5N7	MRPL50	0.878171	5.88122	10.1409	5.41249	4.31221	3.21947	1.83151	1.69385	1.70366	1.12488	1.83821	1.38875	1.0086	1.46561	0.880546	1.01193	1.08767	0.593347	0.73122	0.145537	0.425335	0.194821	0.44202	0.216072	0.39414	0.388888	0.409378	0.277587	0.288735	0.345256	0.754867	0.255961	0.115465	0.484158	0.3457	0.137545	0.243161	0.61652	0.364311	0.336536	0.292525	0.38542
mitochondrial ribosomal protein L4	34.919	55	0	13	1045097070	Q9BYD3	MRPL4	0.882157	6.72112	8.17788	3.493	3.63229	2.79489	1.36777	1.34247	1.82434	1.08133	1.44905	1.17968	1.07092	1.15011	0.906558	0.708218	0.953188	0.617211	1.13484	0.66295	0.517311	0.353858	0.518404	0.286652	0.352242	0.698286	0.123462	0.499752	0	0.240875	0.585378	0.271503	0.447254	0.538972	0.0627846	0.0221295	0	0.327385	0.460517	0.249827	0	0.148146
mitochondrial ribosomal protein L21	22.814	49.8	0	10	1997519000	Q7Z2W9	MRPL21	0.471687	4.86127	9.54912	3.12888	3.27856	1.96776	1.44454	1.1041	1.62439	1.4195	1.05375	1.28416	0.729645	1.22381	0.72468	0.880791	0.587066	0.507105	0.467632	0.558186	0.465254	0.0861002	0.465219	0.399069	0.471862	0.597869	0.16675	0.222411	0.124846	0.270338	0.340121	0.209048	0.403789	0.181095	0.322496	0.204692	0.293879	0.622064	0.637098	0.493714	0.47403	0.34654
mitochondrial ribosomal protein L49	19.198	47.6	0	9	2795423190	Q13405	MRPL49	0.678936	6.1668	11.1445	2.78688	4.64668	3.28424	1.5524	1.78334	2.42035	1.53676	2.13207	1.67034	1.69296	1.54567	1.0561	1.12787	1.28147	1.51142	0.858415	0.474366	0.342002	0.220102	0.50831	0.315692	0.486599	0.540533	0.299711	0.467202	0.307971	0.18715	0.62888	0.432351	0.239023	0.397594	0.496391	0.113353	0.189637	0.328424	0.425125	0.0763247	0.158891	0.0583518
mitochondrial ribosomal protein L44	37.535	47.3	0	18	1737437850	Q9H9J2	MRPL44	0.718266	4.66697	7.77459	2.4194	3.28778	2.77083	1.46982	1.46068	1.49376	1.34118	1.52729	1.55365	1.02431	1.21977	1.77279	0.893754	1.00234	0.601233	0.60562	0.458621	0.359203	0.288762	0.454358	0.259292	0.346987	0.231012	0.137992	0.310221	0.0722898	0.257784	0.354931	0.238899	0.0151483	0.167031	0.440913	0.255279	0.206974	0.630953	0.714085	0.35892	0.280682	0.0529292
mitochondrial ribosomal protein L43	17.853	57.2	0	10	3323635900	Q8N983-4	MRPL43	0.63914	5.27835	7.9842	2.33994	2.75556	2.06649	1.24832	1.25565	1.5527	1.48644	1.41442	1.04167	0.797488	1.10802	1.19897	1.09075	1.05394	0.676619	0.81655	0.631063	0.504202	0.269387	0.382956	0.278086	0.286984	0.390611	0.107174	0.401285	0.177387	0.0282723	0.532872	0.0605589	0.16495	0.392653	0.384554	0.210608	0.284632	0.824538	0.593429	0.254942	0.43082	0.429821
mitochondrial ribosomal protein L13	20.692	71.3	0	15	1008799750	Q9BYD1	MRPL13	0.236064	4.14523	6.55605	1.87528	3.34124	2.36836	2.08922	1.28227	1.96778	1.32011	2.00821	1.72004	0.890781	1.62206	1.34863	0.882117	1.50596	0.796844	1.00631	0.734315	0.645186	0.440957	0.68183	0.546844	0.408205	0.402812	0.269061	0.592939	0.0983852	1.01959	0.786663	0.299336	0.364443	0.571646	0.530988	0.0410942	0.288621	0.426083	0.150452	0.197435	0	0.203702
mitochondrial ribosomal protein L30	21.838	24.1	0	5	375064290	Q8TCC3-2	MRPL30	0	3.35109	5.0079	3.52596	2.8448	1.50859	0.931077	0.768116	1.73966	1.05373	1.09587	0.833345	0.452631	1.00724	1.28401	1.82263	1.80175	1.59158	1.20362	1.20537	0.51192	0.130024	0	0.276672	0.202944	0.15364	0.22067	0.5686	0.123005	0	0.623669	0.0812194	0.107183	0	0.12359	0.103003	0.133336	0.218311	0.256307	0.050734	0	0
mitochondrial ribosomal protein L22	23.64	45.1	0	10	1724337770	Q9NWU5	MRPL22	0.656486	7.19907	8.63614	3.33788	2.90923	1.46548	1.28479	1.06025	1.35948	1.11368	1.35935	0.565936	0.706526	0.837402	0.636598	0.926806	1.35999	0.413596	0.424855	0.596226	0.581058	0.251298	0.515437	0.271562	0.246322	0.234737	0.188555	0.421886	0.145035	0	0.323651	0.172127	0.375447	0.339507	0.441439	0.279197	0.1255	0.197069	0.400898	0.134578	0	0
mitochondrial ribosomal protein L27	16.073	48.6	0	7	574184780	Q9P0M9	MRPL27	0.585453	8.45166	8.31196	1.62725	1.82159	1.80638	0.537694	0.748469	0.120918	0.145678	0	0.105951	0.0734791	0.0288394	0	0	0	0	0	0	0	0	0	0	0	0	0	0	0	0	0.108847	0	0	0.171296	0.108803	0	0	0.25208	0.418828	0.134931	0	0
mitochondrial ribosomal protein L35	21.514	17.6	0	5	189937910	Q9NZE8	MRPL35	0.354444	5.02488	6.17769	1.2693	1.98902	1.69873	0.368942	0.346695	0.368575	0.188804	0.299953	0.336464	0.182005	0.350995	0.14579	0.154707	0	0	0.193636	0	0.0584458	0	0.123331	0	0	0	0	0	0	0	0	0	0	0	0	0	0	0	0	0	0	0
mitochondrial ribosomal protein S18A	22.184	28.6	0	6	291048830	Q9NVS2	MRPS18A	1.03877	6.52169	7.28498	0.999218	2.75838	1.84652	1.3474	1.51941	0.736572	0.935809	0.741475	0.334441	1.3514	0.820217	0.429215	1.27222	0.154951	0.866971	0.569303	0.333391	0.34199	0	0.355415	0.221592	0.261926	0.235523	0.170011	0.1896	0	0.233169	0.977796	0.321172	0.190302	0.179854	0.370086	0.1838	0.379406	0.798094	0	0	0	0
mitochondrial ribosomal protein L58	23.63	44.7	0	11	959262520	Q14197	ICT1	0.803508	8.47751	9.22609	1.5151	2.00959	2.29094	1.52771	1.30019	1.23279	0.85823	0.862682	0.638478	0.587495	0.537382	0.39396	0.346367	0.781797	0.321259	0.219917	0.130115	0.165112	0	0.167756	0.0699748	0.0600967	0.0497549	0.0773921	0.0413609	0	0.0665455	0	0	0	0	0	0.0617431	0.0505761	0.1847	0.171276	0	0	0
stomatin like 2	38.534	69.9	0	25	21658053020	Q9UJZ1	STOML2	1.80116	11.6547	16.3953	2.40432	1.77547	0.907678	0.450122	0.317074	0.404102	0.318315	0.47079	0.34579	0.322568	0.293484	0.216121	0.18461	0.319453	0.221574	0.140464	0.0939535	0.0946337	0.0549558	0.100399	0.0763003	0.0834113	0.0757055	0.0520341	0.0494952	0.0539522	0.0876676	0.155072	0.084415	0.0848016	0.0917343	0.0386631	0.0661968	0.0829393	0.12965	0.112867	0.117584	0.040347	0.0957266
mitochondrial ribosomal protein L57	12.266	19.6	0	2	337557700	Q9BQC6	MRPL57	0.411364	4.36172	5.58169	0.26532	0.0999906	0	1.07009	0.643025	0.859348	0.307628	0.744597	0.340791	0.146995	0.255947	0	0.361375	0.341673	0	0.117087	0	0	0	0	0	0	0	0	0	0	0	0	0	0	0	0	0	0	0	0	0	0	0
presenilin associated rhomboid like	42.19	23	0	7	209821805	Q9H300	PARL	1.1086	7.12284	9.67536	1.72465	0.48856	0.805807	0.841892	0.778774	0.696333	0.865491	0.838677	1.69686	1.09808	1.34172	1.09115	0.382394	1.59217	0.437584	0.490183	0.399563	0.18679	0.156953	0.360387	0.358015	0.623443	0.422101	0.383893	0.357203	0	0	0.488372	0.624848	0.749275	0.040846	0.392727	0.293027	0.199473	0.344592	0.0368784	0.019136	0	0
mitochondrial ribosomal protein L1	36.908	51.1	0	20	3037222300	Q9BYD6	MRPL1	0.660105	6.00415	6.66615	1.60802	2.03271	1.55589	0.783234	0.994008	0.921357	1.06166	1.17639	1.08732	1.01252	1.25616	0.808255	1.51643	2.07961	2.14108	1.27406	1.0634	1.07628	0.531542	0.892965	0.538342	0.841035	0.669666	0.579957	0.461739	0.412366	0.736853	0.780008	0.330038	0.179744	0.431255	0.579521	0.296909	0.271226	0.388943	0.463367	0.203887	0.34143	0.23214
mitochondrial ribosomal protein L38	44.596	51.3	0	23	1231853540	Q96DV4	MRPL38	0.589902	6.64296	7.8361	2.49344	3.0685	2.9352	1.50175	1.27135	1.38976	1.13651	1.36792	0.527859	0.94639	0.769335	0.639232	0.816581	1.076	0.696356	0.614805	0.299049	0.357594	0.189325	0.289499	0.16731	0.1409	0.038893	0.0287831	0.13911	0.106903	0	0	0.0601221	0.113919	0.0325688	0.0870595	0.131544	0.0721017	0.0208987	0.266513	0.0903701	0.0165883	0.224803
mitochondrial ribosomal protein L18	20.576	32.8	0	6	1047434510	Q9H0U6	MRPL18	0.946107	7.58187	6.84742	1.20451	2.71957	2.42599	1.49691	1.50618	1.48725	1.41873	0.70769	1.10023	1.10299	1.27598	0.983125	0.824531	0.623389	0.402764	0.940255	0.382131	0.56387	0.299474	0.129841	0.0929932	0.166195	0.391974	0.0714922	0.0414856	0	0	0.110766	0.0790997	0	0.174473	0.0700588	0	0	0.132826	0	0.0702101	0.156161	0
mitochondrial ribosomal protein L17	20.05	64.6	0	12	1419526390	Q9NRX2	MRPL17	0.44166	5.67371	7.50364	2.39381	3.51158	2.2981	1.17697	0.976605	0.654217	0.560601	0.948724	0.553993	0.437897	0.691288	0.46546	0.644339	0.718607	0.661719	0.590289	0.245439	0.303234	0.109282	1.07163	0.192058	0.292394	0.764055	0.378039	1.18866	0.234749	0.426413	1.05787	0.3981	0.203842	0.695664	0.390323	0.215776	1.18984	0.935346	0.683974	0.748301	0.247921	0.733923
mitochondrial ribosomal protein S30	50.364	38	0	13	512455160	Q9NP92	MRPS30	0.588752	6.18531	8.04366	1.76244	2.85415	2.65659	0.892217	0.566123	0.501572	0.824856	1.13169	1.45481	0.867577	0.479389	0.488597	0.352329	0.551585	0.290873	0.218534	0.243908	0.358042	0.12785	0.361106	0.417742	0.22763	0.442175	0.542664	0.945198	0.128945	0	0.243078	0.437483	0.252669	1.00014	0.97753	0.590364	0.241482	1.07662	1.14508	0.268133	0.799307	0.426472
mitochondrial ribosomal protein L9	30.243	39.7	0	12	1270767240	Q9BYD2	MRPL9	0.440734	5.63189	5.23367	1.38587	2.0763	1.89274	1.03423	1.18549	0.780383	0.656113	1.21002	0.847069	0.869887	1.1329	0.682977	0.990238	1.74382	2.15929	1.80083	1.27847	0.807752	0.588732	1.2188	0.603087	0.864514	0.95699	0.579699	0.713697	0.318803	0.85143	1.12987	0.201935	0.174154	0.480992	0.628794	0.194824	0.298032	0.489196	0.681839	0.0983158	0.404496	0.511484
mitochondrial ribosomal protein L52	13.664	42.3	0	4	145076570	Q86TS9	MRPL52	0	2.85038	1.37039	0.550305	1.92309	0.543493	0	0.427473	0	0	0	0	0	0.121945	0	0	0.212929	0	0	0	0	0	0	0	0	0	0	0	0	0	0	0	0	0	0	0	0	0	0	0	0	0
dihydrolipoamide S-succinyltransferase	48.755	49.7	0	24	9669387200	P36957	DLST	4.54296	29.1861	8.39966	2.15578	2.34763	1.32313	0.588487	0.283771	0.224958	0.123145	0.0790667	0.0326237	0.0242759	0.0117971	0.00846571	0	0.00698848	0.00216364	0.00115487	0.00711035	0.0090444	0.00139711	0.0114331	0	0.0031096	0.00455153	0	0.00226075	0	0.00233937	0.00570844	0.00401105	0.00951773	0.00527127	0.0361021	0.0101782	0.00893747	0.0138453	0.0183852	0.00274414	0.00680913	0
glutamic-oxaloacetic transaminase 2	47.517	61.9	0	32	28290247250	P00505	GOT2	6.05312	15.4688	6.71565	1.58698	2.36507	1.85696	1.09396	1.05486	0.993017	0.877128	1.1922	0.86567	0.766052	0.803671	0.554825	0.682252	0.806329	0.667125	0.548179	0.320974	0.263181	0.138038	0.316029	0.186384	0.196905	0.236063	0.158041	0.218899	0.119489	0.16398	0.338175	0.165653	0.0815289	0.0960077	0.112659	0.0551901	0.0562269	0.163297	0.143408	0.0632829	0.0765068	0.0375528
magnesium transporter MRS2	50.317	37.9	0	17	128086551	Q9HD23	MRS2	6.37635	7.8609	7.11378	0.720638	0.224286	0	0.27032	0.316216	0.548402	0.181547	0.750607	0.486992	0.684314	1.30915	1.36139	0.857055	0.549539	0	0	0.138349	0.268591	0	0.182237	0.117741	0.141371	0.105926	0.0941195	0.205248	0	0.171874	0.0498104	0.11229	0.257979	0.179261	0	0.0373767	0	0.290394	0.565449	0.470492	0	0
nipsnap homolog 3A;nipsnap homolog 3B	28.466	72.1	0	15	1341088200	Q9UFN0	NIPSNAP3A	1.58601	2.33975	3.58486	1.39192	2.08298	2.56752	1.76511	1.84619	1.38333	1.48092	1.70376	1.50115	1.46149	1.61421	1.21288	1.08849	1.93318	1.77863	1.36816	0.767205	0.416291	0.177479	0.970977	0.43277	0.646526	0.68058	0.554399	0.482315	0.183181	0.666629	0.991324	0.595592	0.349702	0.484106	0.768789	0.198819	0.912678	0.654567	0.683991	0.771165	0.325109	0.205051
dihydrolipoamide S-acetyltransferase	68.996	49.8	0	28	2903766960	P10515	DLAT	10.7544	7.62738	3.10084	0.975132	1.37358	2.08752	1.06739	1.01712	1.2481	0.833059	1.12548	0.954776	0.80104	0.840208	0.703064	0.9956	1.22376	0.902816	0.753933	1.27485	0.540072	0.3033	0.577057	0.301667	0.420875	0.35739	0.343315	0.624277	0.297235	0.221454	0.636054	0.353278	0.314163	0.0767328	0.281177	0.140094	0.229973	0.171296	0.663332	0.207025	0.353496	0.345433
reactive oxygen species modulator 1	8.1828	57	0	3	999481400	P60602	ROMO1	2.63273	1.80895	2.28901	0.461237	1.81945	1.71215	2.97308	2.16337	3.00538	4.34202	2.66513	1.38311	0.617074	0.639238	0.28566	0	0	0	0	0.287148	0.214217	0.172988	0.218681	0	0.195926	0.18382	0.178266	0.364654	0.154167	0.396264	1.07649	0	0.272097	0	0.244421	0.351366	0.460136	0.46518	0.422718	0	0	0.102706
translocase of inner mitochondrial membrane 21	28.202	29.4	0	7	60920320	Q9BVV7	TIMM21	0.470663	1.04757	0.525782	0	0.289859	1.37688	1.26972	1.60722	3.648	2.68746	1.88405	0.17552	0.124811	0.0954787	0	0.132823	0	0	0	0	0	0	0	0	0	0	0	0	0	0	0	0	0	0	0	0	0	0	0	0	0.0947278	0
prohibitin	29.804	82	0	21	90303251300	P35232	PHB	0.850884	1.34478	1.7762	0.997351	1.74547	4.12002	6.05162	6.21651	8.95874	7.75005	8.95646	4.50235	1.5075	0.599702	0.234346	0.215649	0.340815	0.236122	0.201189	0.818243	0.123113	0.074588	0.190892	0.0675773	0.0789658	0.0772725	0.0236746	0.0446419	0.0379204	0.101229	0.106747	0.0527555	0.0439147	0.0376828	0.0471872	0.0293605	0.0391409	0.0811799	0.0710322	0.041205	0.0394505	0.033449
prohibitin 2	33.296	75.9	0	23	67547470000	Q99623	PHB2	0.759733	1.22827	1.18728	0.678253	1.81261	8.19882	4.74068	7.14075	7.15813	7.38323	8.36621	4.32475	1.74278	0.46589	0.172812	0.198351	0.227572	0.188769	0.0979191	0.0675974	0.0531236	0.0294385	0.0555277	0.039262	0.0520953	0.0356878	0.0280867	0.0408913	0.01804	0.0305417	0.0847813	0.0363032	0.0399077	0.0533548	0.0487969	0.0248791	0.038382	0.088652	0.0768342	0.0544994	0.0398774	0.0419482
NLR family member X1	107.61	16.6	0	16	33538671	Q86UT6	NLRX1	0	0.480712	3.6074	1.21429	2.70736	1.48851	1.42923	1.40618	2.53067	1.78451	3.60259	2.74751	2.03859	1.35412	0.840908	0.228343	0	0	0	0	0.124594	0.0799402	0	0	0	0.128256	0.104221	0.0747243	0	0	0	0	0	0	0	0	0	0.335965	0.432176	0.260577	0	0
mitochondrial ribosomal protein L42	16.661	30.3	0	4	262140790	Q9Y6G3	MRPL42	0.457505	0.335531	0.530464	0.446387	4.2387	3.49569	1.19781	1.61426	1.35631	0.941507	1.16242	1.23996	0.500441	1.53139	1.17652	2.03665	0.31217	3.90213	1.37176	0.677616	0.604851	0.285457	0.444354	0	0.587806	0.578527	0.372303	0.762148	0.107588	0	0	0.277345	0	0.616921	0	0	0.804586	1.49034	0	0.298305	0.0933742	0.651335
SPG7 matrix AAA peptidase subunit, paraplegin	88.234	17.1	0	12	40454200	Q9UQ90	SPG7	0	0.664014	0.599	0.196624	2.69456	4.36159	2.15543	2.2109	0.486081	0.608246	0.262908	0.0874624	0	0.109776	0	0	0	0	0	0	0	0	0	0	0	0	0	0	0	0	0	0	0	0	0	0	0	0	0	0	0	0
patatin like phospholipase domain containing 8	77.031	19.2	0	13	17736957	Q9NP80-3	PNPLA8	0	0	0	0	0.251284	5.02108	1.78414	3.02513	2.46063	0.783177	0	0	0	0	0	0	0	0	0	0	0	0	0	0	0.141869	0.210711	0.177166	0.214554	0.286438	0.296158	0.267753	0.268623	0.254519	0.188512	0.0962297	0	0	0	0	0	0	0
[truncated: 78 more columns]

## Sheet: Mass Calibration
Protein/Complex	Slice Number	Apparent Size (kDa)
Supercomplex (CI2+CIV2+CIII2)	5	2850
CV dimer	17	1166
CIV	35	207
CII	45	125
ETF-dehydrogenase	54	64
AdenylateKinase 2	60	26
							Nova Calculation
