# Supplementary material for: Complex II assembly drives metabolic adaptation to OXPHOS dysfunction
Source: Sci Adv. 2025 Aug 15;11(33):eadr6012. doi: 10.1126/sciadv.adr6012 (PMC12356253; doi:10.1126/sciadv.adr6012)
Supplement: Supplementary file 2 — Datasets S1 to S3 [file sciadv.adr6012_datasets_s1_to_s3.zip › adr6012_dataset_s3.xlsx]

## Sheet: Supplementary Table 3 - Legend
Steady state levels of polar metabolites in HEK293T SDHBKO and UQCRC1KO compared to WT cells. Individual Log2 transformed values were normalised by subtracting the median of each column followed by a T- test analysis.

## Sheet: SDHBKO
Identified Metabolites	HMDB ID	Control_1	Control_2	Control_3	Control_4	Control_5	Control_6	SDHBKO_1	SDHBKO_2	SDHBKO_3	SDHBKO_4	SDHBKO_5	SDHBKO_6	Student's T-test Significant	Student's T-test Test statistic	Student's T-test Difference	-Log Student's T-test p-value
Dimethylglycine	HMDB0000092	-0.842741	0.391516	0.290859	0.0668287	-0.119018	-0.850775	1.28445	1.02149	1.47392	1.36716	1.38365	0.481888	+	4.9844	1.34598	3.25976
Glyoxylic acid	HMDB0000119	-0.70084	0.555405	0.461477	0.221318	0.0343847	-0.725466	1.45411	1.18063	1.64066	1.53577	1.54765	0.628212	+	4.89848	1.35679	3.20445
Pyruvic acid	HMDB0000243	2.49602	2.47498	2.75493	2.77868	2.71372	2.62073	2.72145	2.59672	2.85117	3.12338	3.09785	2.75442		2.13476	0.217653	1.23247
Lactic acid	HMDB0000190	4.96415	5.13563	5.22198	5.26735	5.37959	5.14949	5.83191	5.80397	6.01799	6.12887	6.10003	5.69655	+	8.06969	0.743523	4.96207
Alpha-Hydroxyisobutyric acid	HMDB0000729	-3.44299	-3.28029	-3.3017	-3.49252	-3.36233	-3.60444	-2.65382	-2.59511	-2.88894	-2.9058	-2.95275	-2.82621	+	7.81755	0.610273	4.84153
Glycolic acid	HMDB0000115	0.0781879	0.169989	0.0500622	-0.00814915	0.444928	0.253929	0.741828	0.644201	0.848265	0.874514	0.98662	0.765621	+	7.75139	0.64535	4.80942
Caproic acid	HMDB0000535	2.20727	2.19926	2.23891	2.20839	2.15213	1.91226	2.98621	2.85291	2.93461	2.86527	2.95446	2.77904	+	12.6688	0.74238	6.75662
Alanine	HMDB0000161	6.60865	6.64552	6.7975	6.84727	6.87123	6.66086	6.09107	5.99726	6.34004	6.38171	6.34103	6.07582	+	-6.45607	-0.534017	4.1372
Alpha-ketoisovaleric acid	HMDB0000019	-3.03585	-3.07022	-2.95625	-2.88698	-2.91678	-2.96359	-2.57104	-2.98146	-2.7141	-2.38	-2.43413	-2.70795	+	3.61712	0.340166	2.32678
Oxalic acid	HMDB0002329	0.216337	0.192581	0.1427	0.196506	0.390489	0.159527	0.872443	0.821669	1.08935	1.08169	1.07023	0.887243	+	12.1759	0.75408	6.5939
Hydroxylamine	HMDB0003338	5.20228	5.50751	5.31026	5.52081	5.49323	5.02061	5.98922	6.14409	6.42199	6.30797	6.45922	6.40339	+	8.4314	0.945197	5.13009
2-Hydroxybutyric acid	HMDB0000008	-1.69128	-1.6587	-1.52118	-1.4987	-1.38993	-1.55775	-1.1604	-1.1489	-0.909489	-0.924474	-0.959287	-1.29283	+	6.21849	0.487028	4.00422
Acetoacetic acid	HMDB0000060	1.95554	2.0319	2.04119	2.05873	2.20735	1.84744	2.75528	2.70018	2.98764	2.93115	2.933	2.5288	+	9.00469	0.782317	5.38524
Hydroxypropionic acid	HMDB0000700	-0.664022	-0.488953	-0.437759	-0.68143	-0.184503	-0.433773	-0.0618753	-0.0570297	0	0.00935554	0.185413	-0.0810547	+	5.69555	0.480875	3.70001
3-Hydroxybutyric acid	HMDB0000357	0.405807	0.773258	0.880444	0.552699	0.703824	0.604128	1.39741	1.21859	1.11845	1.09599	1.33566	0.737429	+	4.21824	0.497227	2.75042
(S)-3-Hydroxyisobutyric acid	HMDB0000023	0.352287	0.507996	0.636036	0.587434	0.775784	0.573586	-0.225551	-0.409239	-0.312992	-0.383316	-0.279131	-0.782326	+	-9.75215	-0.970946	5.69903
2-Hydroxy-3-methylbutyric acid	HMDB0000407	-4.60238	-4.28485	-4.31949	-4.22312	-3.98855	-4.32492	-3.63567	-3.66616	-3.51213	-3.56665	-3.35847	-3.77164	+	7.10193	0.705431	4.4831
Alpha-aminobutyric acid	HMDB0000650	-1.54813	-1.56039	-1.33967	-1.32957	-1.31577	-1.37922	-1.39347	-1.64565	-1.22099	-1.1775	-1.28144	-1.51403		0.458949	0.0399459	0.18304
3-Methyl-2-oxovaleric acid	HMDB0000491	-1.27908	-1.33337	-1.14568	-1.21064	-1.07325	-1.28107	-0.74287	-1.01594	-0.781236	-0.541009	-0.676923	-0.933527	+	5.43243	0.438598	3.54075
3-Aminoisobutanoic acid	HMDB0003911	-3.02462	-3.08208	-2.79785	-2.69566	-2.6896	-2.82138	-2.16475	-2.25739	-1.92251	-1.90421	-1.78843	-2.29186	+	7.29718	0.797007	4.58338
3-Hydroxyisovaleric acid	HMDB0000754	-1.07678	-0.725164	-0.713137	-0.869342	-0.698787	-0.91431	-0.590785	-0.714497	-0.64929	-0.658793	-0.565887	-0.799749	+	2.42032	0.169754	1.44319
Ketoleucine	HMDB0000695	0.0777397	0.0276508	0.174419	0.204804	0.268085	0.102232	0.455096	0.108467	0.421259	0.595032	0.556843	0.195692	+	2.80151	0.246243	1.72709
Methylmalonic acid	HMDB0000202	-4.39047	-4.61446	-4.14239	-4.1414	-3.86234	-4.16344	-5.90813	-6.71092	-6.05976	-6.47831	-6.22076	-6.81128	+	-11.858	-2.14578	6.48584
Valine	HMDB0000883	4.62594	4.64633	4.86865	4.92271	4.92005	4.74751	5.0652	4.97625	5.24833	5.32642	5.28336	4.97726	+	4.2167	0.357607	2.74936
Urea	HMDB0000294	5.64964	5.64593	5.82641	5.83305	5.87716	5.69014	6.00659	5.85353	6.05462	6.14532	6.14467	5.78458	+	3.28467	0.244496	2.08493
Dihydroxyacetone	HMDB0001882	-3.61128	-3.83978	-3.49626	-3.57377	-3.42571	-3.54949	-2.01165	-2.14542	-1.88028	-1.74807	-1.61795	-2.09336	+	16.3487	1.66659	7.81687
Benzoic acid	HMDB0001870	2.0842	2.24433	2.1163	2.15345	2.07078	1.86489	2.90491	2.6708	2.89505	2.78528	3.01577	2.72214	+	10.0874	0.743331	5.83337
N-Acetyl-L-alanine	HMDB0000766	-1.6351	-1.20375	-1.07669	-1.19982	-1.12039	-1.31087	-1.55406	-1.43698	-1.37761	-1.44094	-1.33668	-1.87981		-2.13726	-0.246577	1.2343
Caprylic acid	HMDB0000482	0.0588417	0.0556965	-0.0692501	0.229314	0.0737257	-0.11302	0.847114	0.676392	0.76919	0.601973	0.872614	0.677206	+	10.6621	0.70153	6.05525
Glycerol	HMDB0000131	3.32998	2.7764	3.02938	3.02538	3.02597	3.28452	3.88381	3.67685	3.71896	3.82302	3.86156	4.09982	+	7.45425	0.765399	4.66267
Ethanolamine	HMDB0000149	0.170961	-0.135805	0.0786991	0.0965586	-0.0343847	0.0668621	1.08903	0.991751	1.18001	1.42645	1.35134	1.36842	+	14.2544	1.19402	7.24404
Leucine	HMDB0000687	6.08411	6.09932	6.31331	6.35371	6.35485	6.1774	6.5958	6.51317	6.75288	6.83439	6.79733	6.51972	+	5.63296	0.438432	3.6625
Pipecolic acid	HMDB0000070	-0.486853	-0.212133	-0.246729	-0.255574	-0.125205	-0.369184	0.225249	0.169207	0.650412	0.417377	0.631901	0.0795956	+	5.76291	0.644903	3.7401
Phosphoric acid	HMDB0002142	7.31023	7.28395	7.39152	7.53125	7.57169	7.249	7.99923	7.88217	8.35629	8.32405	8.36455	7.93854	+	7.00255	0.754531	4.43131
Isoleucine	HMDB0000172	6.04261	6.05477	6.27701	6.32575	6.32911	6.14516	6.47385	6.38066	6.65632	6.72664	6.6973	6.40312	+	4.33888	0.36058	2.83299
Maleic acid	HMDB0000176	-4.63793	-4.75175	-4.47013	-4.42093	-4.49088	-4.61598	-5.05788	-5.87501	-5.01405	-5.21573	-4.6583	-5.08992	+	-3.42797	-0.587214	2.18973
Proline	HMDB0000162	0.0602207	0.0998478	0.308128	0.356322	0.40344	0.172144	3.71806	3.75624	3.92953	3.95653	4.00322	3.63839	+	42.8575	3.60031	11.94
Succinic acid	HMDB0000254	0.385939	0.520826	0.64345	0.710362	0.771398	0.533768	7.28793	7.29097	7.48484	7.50238	7.52603	7.1835	+	82.6796	6.78498	14.7858
Glycine	HMDB0000123	6.766	6.82603	6.86472	6.95065	6.95158	6.73182	7.71576	7.6638	7.89408	7.87423	7.92668	7.74487	+	16.4322	0.954768	7.83827
Methylsuccinic acid	HMDB0001844	-5.14373	-5.35838	-4.93009	-5.14216	-4.754	-5.12511	-4.65458	-4.71226	-4.56435	-4.53942	-4.56038	-4.69194	+	5.04499	0.455091	3.29849
Glyceric acid	HMDB0000139	-1.31391	-1.46314	-1.54514	-1.52568	-1.48423	-1.45868	-0.597898	-0.659351	-0.629816	-0.462702	-0.531029	-0.375813	+	16.658	0.922362	7.89562
Fumaric acid	HMDB0000134	2.58374	2.49334	2.75116	2.78498	2.83918	2.77305	0.874867	0.76021	1.05741	1.19542	1.29946	0.874805	+	-16.6631	-1.69388	7.89689
Uracil	HMDB0000300	1.33774	1.44782	1.53596	1.4793	1.51974	1.45387	2.56169	2.53998	2.78414	2.73642	2.78291	2.42073	+	17.2352	1.17524	8.03898
Pelargonic acid	HMDB0000847	2.02087	2.33515	1.90578	2.17261	2.14475	1.74364	2.94727	2.7403	2.82504	2.75839	3.01519	2.7651	+	8.08055	0.78808	4.9672
Serine	HMDB0000187	4.51173	4.47967	4.78896	4.66543	4.63998	4.59553	6.45709	6.44622	6.61474	6.75955	6.77622	6.37437	+	23.4248	1.95782	9.3416
Threonine	HMDB0000167	6.82696	6.83337	6.95391	7.03104	7.047	6.80521	7.14066	7.04867	7.35229	7.39967	7.35819	7.13294	+	4.29846	0.322489	2.80542
Mesaconic acid	HMDB0000749	-4.44111	-4.41098	-4.45179	-3.99339	-2.98229	-3.55598	-4.38979	-4.16939	-3.70845	-3.62271	-3.45171	-3.67594		0.476908	0.136258	0.191331
Glutaric acid	HMDB0000661	-2.912	-3.35513	-3.3564	-3.29796	-3.22516	-3.00808	-0.654304	-0.719236	-0.549208	-0.565621	-0.424269	-0.617439	+	29.7741	2.60411	10.3696
Hydroquinone	HMDB0002434	-4.35049	-4.33607	-4.25373	-4.44225	-4.40623	-4.50067	-3.67512	-3.60152	-3.7734	-3.64853	-3.79376	-3.96006	+	10.0276	0.639505	5.80969
Thymine	HMDB0000262	-3.50675	-3.49967	-3.46614	-3.39043	-3.41822	-3.65549	-3.32208	-3.30422	-3.13981	-3.27953	-3.16195	-3.72004		1.79701	0.168178	0.989066
Beta-Alanine	HMDB0000056	3.00248	3.16717	3.19727	3.30601	3.25049	3.09206	3.3949	3.40074	3.71867	3.73634	3.79275	3.80659	+	5.24137	0.472418	3.42245
Homoserine	HMDB0000719	-5.75249	-6.00953	-5.49157	-5.45879	-5.28003	-5.85608	-5.40658	-5.60836	-5.64195	-5.75794	-5.53378	-5.70162		0.2672	0.0330442	0.0997724
Capric acid	HMDB0000511	0.0379562	0.123419	-0.0387287	-0.0954752	-0.182048	-0.114681	0.720035	0.696064	0.664009	0.49486	0.713043	0.641615	+	12.3296	0.699864	6.64524
Citramalic acid	HMDB0000426	-4.56006	-5.57492	-5.24733	-5.22553	-4.7285	-4.75835	-4.33755	-4.84059	-4.5168	-5.03036	-4.67503	-3.69129		2.00261	0.500509	1.13626
Malic acid	HMDB0000744	1.86638	2.08162	2.20181	2.1045	2.30336	2.07196	0.0472708	0	0.169191	0.241034	0.317526	-0.108974	+	-22.5281	-1.99393	9.17498
Niacinamide	HMDB0001406	2.14017	2.48936	2.65131	2.57196	2.62613	2.39569	2.95943	2.84916	3.13175	3.22988	3.22018	2.76083	+	4.86308	0.5461	3.18153
Adipic acid	HMDB0000448	-3.80666	-4.32871	-4.20184	-4.80616	-4.40162	-4.16671	-3.47247	-3.99646	-4.06913	-4.39141	-3.76153	-3.17011		2.12292	0.475097	1.22381
Threitol	HMDB0004136	-3.00588	-2.97321	-2.87879	-2.88444	-2.97093	-2.96911	-2.57514	-2.7806	-2.4516	-2.38553	-2.39919	-2.76528	+	5.10492	0.387503	3.33657
Erythritol	HMDB0002994	-0.400791	-0.468044	-0.280661	-0.256354	-0.214194	-0.407804	-0.0742426	-0.266685	-0.102995	0	0	-0.381039	+	2.66313	0.200481	1.62395
N-Acetylserine	HMDB0002931	1.87009	2.00932	2.20625	2.13013	2.17833	2.04853	1.76182	1.67315	1.91142	1.97336	1.97677	1.71776	+	-3.17826	-0.238062	2.00663
Glutamate, gamma-methyl ester	HMDB0061715	-2.13452	-2.97802	-2.25545	-2.41176	-2.00453	-2.25652	-2.87033	-3.96204	-2.61333	-2.52303	-2.75676	-3.34741	+	-2.55253	-0.672017	1.54153
Salicylic acid	HMDB0001895	-5.1013	-5.04187	-4.61914	-5.4072	-5.27861	-5.66644	-4.07712	-4.9366	-4.49547	-4.53766	-4.87359	-4.41763	+	3.23479	0.629416	2.04827
Aspartic acid	HMDB0000191	6.25816	6.36744	6.54283	6.52619	6.55695	6.33762	4.27497	4.17761	4.37835	4.63252	4.56003	4.25512	+	-22.7587	-2.05176	9.21844
Methionine	HMDB0000696	2.16188	2.13679	2.37943	2.41281	2.36927	2.20843	2.48568	2.37394	2.65528	2.72319	2.63525	2.43627	+	3.6178	0.273501	2.32727
4-Hydroxyproline	HMDB0000725	4.56015	4.58138	4.82994	4.84971	4.81477	4.65495	4.57596	4.49739	4.77834	4.85245	4.79638	4.56755		-0.458876	-0.0371372	0.183006
Pyroglutamic acid	HMDB0000267	6.25981	6.39276	6.58683	6.61142	6.62661	6.41019	6.30565	6.26998	6.46244	6.56128	6.52785	6.28218		-0.98345	-0.079707	0.457696
Cytosine	HMDB0000630	-1.45048	-0.714905	-0.754253	-0.84241	-0.919784	-1.17494	-0.666806	-0.485044	-0.193674	-0.570815	-0.535536	-1.73895		1.12425	0.27766	0.541864
Gamma-Aminobutyric acid	HMDB0000112	1.71798	1.99954	2.1162	2.047	2.14479	1.94837	2.53807	2.62138	2.792	2.81051	2.918	2.64029	+	8.44918	0.724393	5.1382
Oxalacetic acid	HMDB0000223	-6.40354	-6.35415	-6.90781	-6.36799	-6.06385	-6.51009	-7.26908	-6.75573	-6.01601	-6.17462	-6.08041	-5.77675		0.351281	0.0891396	0.135094
1,2,3-Trihydroxybenzene	HMDB0013674	-5.97016	-5.49036	-5.45811	-6.82503	-5.97207	-6.36393	-4.77579	-4.90414	-4.65105	-5.16262	-5.51175	-5.57755	+	3.45147	0.916128	2.20685
Threonic acid	HMDB0000943	1.04008	1.12635	1.31193	1.26293	1.37223	1.21019	1.24814	1.2388	1.38186	1.43263	1.40619	1.07824		1.03591	0.0770221	0.488589
Cysteine	HMDB0000574	4.47134	4.002	4.622	4.86715	4.93931	4.53209	5.04214	4.59526	5.44696	5.59683	5.67774	5.14855	+	3.1594	0.678935	1.99272
2-Hydroxyglutaric acid	HMDB0000694	1.25208	1.5575	1.69077	1.55167	1.76794	1.55285	1.063	1.14626	1.17913	1.23164	1.31518	0.955896	+	-4.67034	-0.413617	3.05534
Creatinine	HMDB0000562	3.65994	2.38422	3.44037	3.58133	3.42035	2.80862	4.17483	3.58582	4.53199	4.54027	4.58335	3.99557	+	3.88531	1.0195	2.51818
3-Hydroxyglutaric acid	HMDB0000428	-4.11703	-4.16159	-4.04523	-3.88914	-3.75854	-3.97219	-4.61535	-4.50911	-4.44022	-4.32699	-4.30437	-4.39755	+	-5.68857	-0.441644	3.69583
2-Deoxy-D-ribose	HMDB0245099	-4.97238	-5.5225	-4.81094	-4.61592	-4.89872	-5.09075	-4.90448	-5.28009	-4.206	-4.58929	-4.38434	-4.44286		1.71882	0.350689	0.934069
Oxoglutaric acid	HMDB0000208	3.39049	3.53642	3.87427	3.74288	3.80363	3.70081	2.25053	2.11654	2.41025	2.5755	2.70477	2.28594	+	-11.1124	-1.28416	6.22205
Pimelic acid	HMDB0000857	-7.03721	-8.10855	-8.2623	-9.18246	-7.92221	-7.45162	-8.50122	-7.42885	-7.57189	-8.10303	-7.54772	-6.05764		1.01262	0.459003	0.474805
Phenyllactic acid	HMDB0000779	-4.39591	-4.34654	-4.12636	-4.20162	-4.14105	-4.21209	-3.90711	-4.20638	-4.08728	-3.94731	-4.2693	-4.44421		0.990417	0.0936645	0.461766
Phosphoenolpyruvic acid	HMDB0000263	-1.2594	-1.14025	-1.35543	-1.07481	-0.730016	-1.33514	-0.622184	-0.706079	-0.380957	-0.588744	-0.598637	-0.894684	+	4.41859	0.517293	2.88708
3-Hydroxymethylglutaric acid	HMDB0000355	-5.05434	-5.34929	-4.92473	-5.207	-4.81813	-5.45257	-6.24738	-7.98874	-6.86636	-6.89741	-6.02379	-6.3806	+	-5.24775	-1.5997	3.42643
Glutamic acid	HMDB0000148	-1.23991	-1.22133	-1.08343	-1.03335	-1.03373	-1.1714	-2.44649	-2.21862	-2.09044	-1.97948	-1.97742	-2.34191	+	-11.9165	-1.0452	6.5059
Hypotaurine	HMDB0000965	2.09439	2.49871	2.40877	2.35362	2.42853	2.3462	2.50504	3.09058	2.99399	2.84924	3.00435	2.78948	+	5.01353	0.517078	3.27841
Triethanolamine	HMDB0032538	-1.46681	-3.60679	-3.45109	-3.24186	-3.2935	-1.8574	-3.11018	-3.83348	-3.30036	-2.50114	-1.61795	-0.505165		0.546356	0.341531	0.224172
Cadaverine	HMDB0002322	0.468481	0.780573	0.792452	0.800887	0.79061	0.691536	0.779576	1.12687	1.06023	0.968603	1.18179	0.937574	+	3.62085	0.28835	2.32947
4-Hydroxybenzoic acid	HMDB0000500	-5.11785	-5.67122	-5.29273	-5.45012	-5.24207	-5.25381	-5.14021	-4.80483	-4.11167	-4.76947	-4.29258	-5.46386	+	2.59289	0.574196	1.57159
5-Aminopentanoic acid	HMDB0003355	0.880922	0.971981	1.11747	1.12976	1.16215	1.01739	1.30184	1.30081	1.52083	1.55442	1.62857	1.25443	+	4.826	0.380206	3.15743
2,3-Dihydroxybutanedioic acid	HMDB0059916	-1.82363	-2.00382	-2.67213	-1.83404	-1.41161	-1.9837	-1.6673	-1.8487	-1.81828	-2.63302	-2.08918	-2.33147		-0.490437	-0.109837	0.197632
Phenylalanine	HMDB0000159	6.73079	6.72246	6.84326	6.90823	6.95749	6.71236	7.09887	6.99267	7.25427	7.32594	7.29494	7.0301	+	4.85903	0.353699	3.1789
p-Hydroxyphenylacetic acid	HMDB0000020	-5.38537	-5.7494	-5.65176	-5.3319	-5.64411	-5.39696	-6.03248	-4.80769	-5.19681	-5.18396	-4.95903	-5.44205		1.3456	0.256247	0.681631
Dodecanoic acid	HMDB0000638	0	-0.0276508	-0.473845	-0.802768	-0.580033	0.103186	0.738433	0.043993	-0.444063	-0.43177	-0.410334	0.114544		0.953677	0.231986	0.440415
2-Aminooctanoic acid	HMDB0000991	1.1101	1.25532	1.4139	1.30115	1.30309	1.29779	-2.18474	-2.17468	-2.05819	-2.09679	-1.94311	-2.47995	+	-40.7628	-3.43646	11.7235
Xylose	HMDB0000098	-6.06009	-5.07416	-5.79908	-5.5577	-5.21282	-6.43768	-5.01579	-4.57999	-5.53282	-6.00725	-5.10597	-6.47157		0.672587	0.238022	0.286972
Arabinose	HMDB0029942	-2.09019	-2.54216	-2.01447	-1.94843	-1.96496	-2.00037	-2.46701	-2.64286	-2.4732	-2.29866	-2.2115	-2.5213	+	-3.05993	-0.342324	1.91916
Homocysteine	HMDB0000742	0.880699	0.896893	1.22245	1.40803	1.363	0.916973	-0.57355	-0.896181	-0.253201	-0.267801	-0.373985	-0.864544	+	-10.6856	-1.65288	6.0641
Asparagine	HMDB0000168	4.14767	4.15723	4.4542	4.49697	4.44658	4.23117	0.60526	0.360647	1.10168	1.14405	1.17056	0.564903	+	-21.9946	-3.49779	9.07279
N-Acetyl-L-aspartic acid	HMDB0000812	2.3335	2.36499	2.81491	2.95012	2.96726	2.49639	-0.554515	-0.393158	-0.167925	-0.5357	-0.44031	-1.1597	+	-17.7126	-3.19641	8.15419
N-Acetyl-L-methionine	HMDB0011745	1.89273	2.00952	2.57902	2.70695	2.68186	2.29213	2.50685	2.42574	3.39194	3.22462	3.3389	2.45165		2.20046	0.529582	1.28066
Ribulose	HMDB0000621	-2.60606	-4.84228	-4.48224	-3.66412	-3.55443	-2.81635	-1.91651	-2.99778	-2.46465	-1.70062	-1.54483	-1.23684	+	3.76499	1.68404	2.43276
Ribose	HMDB0000283	-1.11898	-2.15404	-1.82346	-1.5042	-1.29085	-1.20358	-0.87369	-1.47625	-0.935275	-0.359013	-0.281513	-0.467449	+	3.16856	0.783652	1.99947
Xylulose	HMDB0001644	-2.42663	-4.94204	-4.25571	-3.53831	-3.68896	-2.73337	-1.76099	-2.84967	-2.20817	-1.52359	-1.35882	-1.04489	+	3.88656	1.80648	2.51907
3-Sulfinoalanine	HMDB0000996	-1.73306	-2.2978	-2.21612	-2.26191	-2.27158	-1.47198	-2.82133	-2.74286	-3.53598	-2.93392	-3.24185	-3.32478	+	-5.49877	-1.05804	3.5813
Taurine	HMDB0000251	3.53501	3.57377	3.9197	3.87113	3.9477	3.7608	4.38326	4.3927	4.66908	4.75745	4.74222	4.34273	+	7.24477	0.779888	4.55665
N-Formyl-L-Methionine	HMDB0001015	0.784157	0.877562	1.17842	1.13114	1.21943	1.03091	1.62785	1.64902	1.97522	2.00321	2.03071	1.60302	+	7.0364	0.777902	4.44901
Xylitol	HMDB0002917	-4.78267	-5.07845	-5.18864	-4.8814	-4.85444	-4.63719	-3.36538	-3.72688	-3.30918	-3.26183	-3.00084	-3.52459	+	11.884	1.53901	6.49475
Levoglucosan	HMDB0000640	0.827482	0.443817	0.753561	0.512309	0.791104	0.93173	0.726827	0.614456	0.837862	0.873123	0.930193	0.911507		1.14414	0.105661	0.554066
Glyceraldehyde 3-phosphate	HMDB0001112	-1.50608	-4.17803	-3.62742	-3.53312	-2.9833	-1.83382	-2.64256	-3.70209	-2.51637	-2.92329	-2.52436	-2.6374		0.252947	0.119285	0.0939705
Beta-Glycerophosphoric acid	HMDB0002520	-2.91508	-3.11487	-2.69087	-2.51833	-2.92035	-2.84032	-1.99525	-1.76885	-1.51114	-1.46959	-2.0305	-2.04607	+	7.54767	1.02973	4.70926
Arabitol	HMDB0000568	-1.22599	-1.31258	-1.24953	-1.24338	-1.10568	-1.09575	-0.218043	-0.322475	-0.265554	-0.211351	-0.196775	-0.519102	+	15.0379	0.9166	7.46693
Ribitol	HMDB0000508	0.374233	0.224806	0.433432	0.479754	0.557141	0.412178	1.37788	1.37058	1.49257	1.52946	1.47587	1.12238	+	12.9616	0.981199	6.8506
cis-Aconitic acid	HMDB0000072	-2.26602	-2.34432	-2.13228	-2.15404	-2.07364	-2.22649	-4.30811	-4.37436	-4.14074	-4.0423	-3.73059	-4.18091	+	-18.9893	-1.93004	8.44845
2-Deoxyglucose	HMDB0062477	0.142567	0.0969086	0.269569	0.361346	0.448194	0.188368	1.00187	1.13159	1.22545	1.30309	1.24391	0.842356	+	9.72886	0.873551	5.68956
Fucose	HMDB0029196	-4.0171	-4.94498	-4.83884	-4.33363	-4.40835	-4.5184	-3.66893	-6.53847	-4.67289	-3.96709	-3.94259	-3.77573		0.176837	0.0826014	0.0639055
Dihydroxyacetone phosphate	HMDB0001473	2.49309	-0.304619	0.601393	1.21849	1.54256	2.33093	1.26337	0.1	1.22591	1.83309	2.14462	2.28581		0.298028	0.161825	0.112505
Putrescine	HMDB0001414	-0.833218	-2.40134	-1.72587	-1.55331	-1.09839	-0.98086	-1.40219	-1.92963	-0.96874	-0.974791	-0.683087	-1.07411		0.871787	0.260073	0.393866
Glycerol 3-phosphate	HMDB0000126	3.25095	3.27092	3.41035	3.41382	3.51305	3.27983	3.73109	3.8317	4.3301	3.92772	4.12167	3.70373	+	5.39951	0.584514	3.52053
Glutamine	HMDB0000641	6.86436	6.78818	6.90923	6.97608	7.01042	6.7732	7.0563	6.87866	7.25609	7.27561	7.22694	6.90733	+	2.57196	0.213246	1.556
3-Dehydroshikimic acid		-3.27645	-3.67071	-3.24969	-3.15366	-3.01378	-3.40472	-3.52355	-3.75332	-3.43219	-3.39939	-3.29846	-3.77232		-1.93304	-0.235039	1.08608
N-Acetyl-L-glutamic acid	HMDB0001138	-0.3067	-0.0336304	0.0387287	0.0251112	0.179221	-0.0614796	-2.13528	-1.82939	-1.81748	-1.74894	-1.62264	-2.02459	+	-18.267	-1.8366	8.28436
2-Phosphoglyceric acid	HMDB0000362	-3.49794	-3.54022	-3.48977	-3.27799	-3.0808	-3.7906	-2.7244	-2.75083	-2.40084	-2.61563	-2.42646	-2.84433	+	6.63403	0.819138	4.23474
Azelaic acid	HMDB0000784	-4.00632	-4.5381	-4.48367	-4.8064	-4.79803	-4.04656	-4.10216	-4.53551	-4.07499	-4.37369	-3.79128	-3.70422		1.7981	0.349541	0.989831
Theanine	HMDB0034365	-5.13293	-5.62854	-5.19684	-6.07198	-5.7006	-5.11122	-5.74073	-4.61585	-4.30155	-4.37527	-5.78054	-4.62775		1.78395	0.56674	0.979832
O-Phosphoethanolamine	HMDB0000224	-3.97584	-3.68852	-3.58502	-3.53701	-3.40421	-3.56361	-3.56752	-3.48791	-3.37282	-3.31894	-3.1558	-3.09725	+	2.68078	0.292329	1.63711
3-Phosphoglyceric acid	HMDB0000807	-0.423826	-0.393087	-0.894478	-0.473575	-0.131108	-0.884354	0.63219	0.418192	0.678589	0.411518	0.418526	0	+	6.11694	0.959907	3.94639
2-Aminoheptanedioic acid	HMDB0034252	1.61376	1.7214	1.84134	1.80759	1.98001	1.81756	-0.447297	-0.54516	-0.472467	-0.269354	-0.335278	-0.567959	+	-32.2912	-2.23653	10.7187
Isocitric acid	HMDB0000193	-0.0202084	0.034771	0.0980263	0.00814915	0.237596	0	-1.86984	-2.24657	-1.7803	-1.75512	-1.59379	-2.17634	+	-17.6144	-1.96338	8.13073
Citric acid	HMDB0000094	3.54595	3.6187	3.72825	3.69734	3.87961	3.73052	1.3504	1.37156	1.58146	1.71286	1.59975	1.38738	+	-28.5711	-2.19949	10.1924
Arginine	HMDB0000517	0.794264	0.766432	0.784769	0.661107	0.796542	0.553307	0.825753	0.650566	0.515821	0.525314	0.406218	0.110687		-2.07405	-0.220343	1.18814
Ornithine	HMDB0000214	3.28235	2.98862	3.00375	3.14322	3.17143	2.95574	3.51778	3.11087	3.34421	3.30842	3.34278	3.01739		2.0222	0.182722	1.15046
Glycyl-glycine	HMDB0011733	-2.48623	-2.66823	-2.27786	-2.24719	-2.12306	-2.28176	-2.54915	-2.93543	-2.45276	-2.52941	-2.14788	-2.75768		-1.57949	-0.214663	0.837723
Dopamine	HMDB0000073	-1.24092	-1.00672	-0.85685	-0.924159	-0.766593	-1.04006	-0.955055	-0.926475	-1.07805	-0.880312	-0.833259	-1.16961		-0.0146553	-0.00124407	0.00498139
Myristic acid	HMDB0000806	2.46912	2.55624	2.5926	2.36757	2.42759	2.50843	3.0894	2.93907	2.68947	2.84211	2.71994	2.97823	+	5.42186	0.389444	3.53426
Methionine sulfone	HMDB0062174	-1.26683	-1.21741	-0.926373	-0.901097	-0.874846	-1.10202	-1.27929	-1.49523	-1.11416	-1.21021	-1.01799	-1.508		-2.0778	-0.222716	1.19087
Phosphoserine	HMDB0000272	-0.905848	-1.38359	-1.06814	-1.24076	-0.688828	-1.10827	-0.863487	-1.17177	-0.477388	-0.87149	-0.897433	-1.8207		0.232826	0.0488604	0.0858722
Fructose	HMDB0000660	3.32623	2.57569	2.82244	3.1489	3.02785	2.8999	3.5841	3.26583	3.35111	3.42407	3.38271	3.21046	+	3.36536	0.402881	2.14404
Sorbose	HMDB0001266	2.82379	2.11705	2.34607	2.68813	2.64199	2.47759	3.15745	2.82522	2.96482	3.04741	2.97065	2.76699	+	3.66459	0.439653	2.36092
Adenine	HMDB0000034	-1.1654	-1.6755	-1.3118	-1.20279	-1.33307	-1.54435	-0.693513	-0.947342	-0.272411	-0.390413	-0.398445	-0.737803	+	5.9861	0.798829	3.87101
Hydroxyphenyllactic acid	HMDB0000755	1.29384	1.58121	1.56949	1.58834	1.59098	1.42139	0.943116	1.04117	0.983101	1.05157	1.24267	0.799252	+	-6.38089	-0.497398	4.09546
Pyridoxine	HMDB0000239	0.723644	0.38591	0.518978	0.600776	0.615537	0.597109	0.880326	0.711695	0.705437	0.710724	0.58563	0.466232		1.40605	0.103015	0.721215
Glucose	HMDB0000122	6.65563	5.05455	4.64355	5.83976	5.73503	5.46749	6.47982	5.68871	5.67925	5.53593	5.41775	5.32389		0.368248	0.121556	0.142448
N-Acetylglutamine	HMDB0006029	1.67064	-0.11438	-0.480576	0.789102	0.690873	0.394806	1.37738	0.587393	0.670481	0.502609	0.419176	0.239664		0.406294	0.141039	0.159214
Lysine	HMDB0000182	3.65737	3.37496	3.43629	3.61355	3.69102	3.44527	3.90082	3.51901	3.75991	3.73604	3.7583	3.43825		1.6744	0.148978	0.903117
Tyramine	HMDB0000306	5.25084	5.06166	5.06948	5.25214	5.35017	5.08803	5.51787	5.21076	5.46373	5.39858	5.42019	5.07093		1.96758	0.168288	1.11095
Glucosamine	HMDB0001514	-2.21191	-3.44804	-3.37189	-2.70247	-2.84286	-2.96996	-2.27357	-2.63182	-3.90915	-2.82073	-3.84663	-4.35414		-0.97949	-0.381484	0.455387
1-Hexadecanol	HMDB0003424	0.387791	0.168823	-0.217175	-0.337535	-0.223197	0.449749	-0.157012	-0.222055	-0.37488	-0.454096	-0.558923	0.667646		-0.970199	-0.221296	0.449982
4-Coumaric acid-2TMS		-1.73971	-1.86884	-1.64326	-1.49926	-1.39296	-1.61851	-1.75815	-1.76715	-1.39562	-1.36981	-1.51817	-1.73583		0.354276	0.0363008	0.136386
Tyrosine	HMDB0000158	5.68281	5.62254	5.87765	5.91273	5.92386	5.77029	5.79622	5.67031	5.89729	5.98252	5.93413	5.63091		0.258366	0.0202505	0.0961701
Mannitol	HMDB0000765	-0.55851	-0.973082	-0.985212	-0.976707	-0.760396	-0.789743	-0.788813	-1.04939	-0.988693	-0.717455	-1.05375	-0.996232		-1.00933	-0.0917802	0.472868
(2E)-3-(4-hydroxy-3-methoxyphenyl)prop-2-enal	HMDB0141782	-5.3645	-5.51231	-4.75648	-5.05047	-4.84502	-5.03102	-5.47397	-4.84498	-5.31655	-4.85203	-5.11944	-5.01194		-0.0622548	-0.00985161	0.0215517
Gallic acid	HMDB0005807	-9.28179	-9.79102	-10.32	-8.19752	-8.86393	-7.79342	-9.15889	NaN	-7.95559	-8.7303	-10.1638	-8.5051		0.254083	0.138531	0.0941281
Sorbitol	HMDB0000247	3.00703	2.28754	2.41569	2.52602	2.51996	2.93875	3.58442	3.48973	3.59038	3.60677	3.4421	3.38838	+	7.25145	0.901131	4.56006
Galactitol	HMDB0000107	2.92204	2.16862	2.30914	2.41878	2.41597	2.85414	3.4916	3.39622	3.51075	3.50563	3.34755	3.27892	+	6.96656	0.906999	4.41243
Indoleacetic acid	HMDB0000197	-5.67659	-4.87944	-5.21248	-6.45125	-4.86711	-5.71338	-5.10263	-4.40513	-4.69545	-4.9574	-4.47633	-4.55309	+	2.81814	0.768371	1.73948
Pantothenic acid	HMDB0000210	2.16977	2.28361	2.44916	2.41089	2.50325	2.345	2.28102	2.25448	2.34671	2.43544	2.44215	2.00415		-0.80427	-0.0662856	0.356605
scyllo-Inositol	HMDB0006088	-0.132582	0.887764	1.15434	1.30719	1.60285	0.911249	1.32845	1.45752	2.1485	2.42942	2.72394	1.65352	+	2.99446	1.00176	1.87061
Palmitoleic acid	HMDB0003229	0.692921	1.53944	1.47518	1.28207	1.3809	1.14041	1.53991	1.72708	1.29394	1.36828	1.22913	0.664774		0.268322	0.0520314	0.100231
Xanthine	HMDB0000292	-3.04581	-3.32895	-3.02998	-2.5141	-2.61495	-3.11153	-2.78711	-3.23157	-2.26058	-2.30037	-2.36385	-2.69839		1.67579	0.333909	0.904082
Gluconic acid	HMDB0000625	-2.56926	-2.87407	-2.83056	-2.70533	-2.57766	-2.55641	-2.50038	-2.7504	-2.68111	-2.44358	-2.78394	-2.86804		0.160775	0.0143086	0.0577577
Palmitic acid	HMDB0000220	4.94305	5.02431	5.06369	4.77676	4.88496	5.12059	5.38523	5.45996	4.8067	5.0685	4.8484	5.02143		1.06061	0.129479	0.503333
p-Octopamine	HMDB0004825	-2.70285	-2.74897	-2.23903	-2.24121	-2.1445	-2.51723	-2.49565	-2.64317	-2.16043	-2.39228	-2.33501	-2.81592		-0.291215	-0.0414478	0.10967
Glucaric acid	HMDB0000663	-1.965	-2.0761	-2.0872	-1.90711	-1.94713	-1.72106	-1.52923	-1.59901	-1.558	-1.5739	-1.63073	-1.98026	+	3.48842	0.305412	2.2337
Uric acid	HMDB0000289	-3.72845	-4.1877	-3.80757	-3.89655	-3.86182	-3.99508	-3.80153	-3.84535	-3.54708	-3.26372	-3.57851	-4.42965		0.967355	0.168553	0.448331
Ribose 5-phosphate	HMDB0001548	-0.367374	-0.528154	-0.298832	-0.386203	-0.165271	-0.23871	-0.0472708	0.0577679	0.350983	0.274794	0.328012	0.0937099	+	5.99914	0.50709	3.87857
Heptadecanoic acid	HMDB0002259	-1.42517	-1.19989	-1.11892	-1.33925	-1.21376	-1.09823	-1.13694	-1.27749	-1.62127	-1.52888	-1.61359	-1.63264	+	-2.35047	-0.235929	1.39139
Octadecanol	HMDB0002350	0.777073	0.247173	-0.138508	-0.1027	-0.266047	0.71941	0.390792	0.26129	0.262886	0.212931	-0.00574493	1.20095		0.718457	0.181117	0.310761
Norepinephrine	HMDB0000216	0.760017	0.677597	0.900444	1.01598	1.1392	0.873964	0.124379	0.157089	0.634266	0.419874	0.628796	0.311728	+	-4.52972	-0.515179	2.96183
Glutathione	HMDB0000125	2.72626	-0.0586548	1.72087	3.10029	3.04984	2.06151	-0.209449	-1.52478	2.70647	2.27694	2.69248	1.64419		-0.968443	-0.835712	0.448962
Oleic acid	HMDB0000207	3.21921	3.5849	3.81038	3.50453	3.65022	3.74044	3.79086	3.75961	3.20455	3.35889	3.0822	3.01341		-1.33885	-0.216695	0.677249
Elaidic acid	HMDB0000573	1.66491	2.34163	2.31077	2.05616	2.18746	2.03198	2.54445	2.75376	2.36361	2.40551	2.25604	1.83605		1.61629	0.261084	0.862948
Cystathionine	HMDB0000099	4.3505	4.24555	4.63282	4.56584	4.46608	4.44345	4.18252	3.93285	4.1909	4.27917	4.20907	3.90124	+	-3.87545	-0.334749	2.51121
Stearic acid	HMDB0000827	4.38055	4.46257	4.36893	4.06852	4.1875	4.6062	4.72749	4.71126	4.18132	4.36596	4.23369	4.34078		0.650827	0.0810367	0.275865
Tryptophan	HMDB0000929	1.96849	1.79371	2.24091	2.57119	2.4548	2.1242	1.91918	1.79783	2.6398	2.68365	2.67563	2.0228		0.467838	0.0975976	0.187133
Tryptamine	HMDB0000303	0.651686	0.669479	0.833147	0.834796	1.02519	0.736385	0.910251	0.661388	0.95492	0.80965	0.959291	0.571678		0.222766	0.0194163	0.0818638
Mannose 6-phosphate	HMDB0001078	-0.349997	-1.26843	-0.828144	-0.624013	-0.745645	-0.772257	-0.608909	-0.985094	-0.649599	-0.407591	-0.595104	-0.706001		0.732619	0.106031	0.318207
Glucose 6-phosphate	HMDB0001401	1.46363	0.555496	0.765217	1.07057	0.903468	1.02536	1.17374	0.702438	0.922701	1.14851	0.9053	0.971045		0.0461375	0.00666571	0.0158738
Eicosapentaenoic acid	HMDB0001999	-1.89355	-1.32445	-1.13865	-1.54133	-1.60986	-1.0406	-0.726252	-0.707455	-1.0128	-0.868248	-1.23895	-1.9016		1.54953	0.348856	0.81731
Inositol phosphate	HMDB0002985	2.08909	2.74022	2.72882	2.49812	2.66219	2.54646	3.11235	3.17549	3.61851	3.12125	3.28379	2.41707	+	3.05912	0.577263	1.91856
Saccharopine	HMDB0000279	-5.10942	-6.25618	-5.01891	-4.63394	-4.75694	-5.14531	-5.24482	-5.66098	-4.21637	-4.63077	-4.33819	-4.97623		0.945173	0.308888	0.435514
Uridine	HMDB0000296	-1.20885	-1.63832	-1.32063	-1.34701	-1.0067	-1.16447	-0.0599756	-0.345253	-0.155516	-0.228235	-0.172998	-0.546875	+	9.19278	1.02952	5.46614
Serotonin	HMDB0000259	-2.72289	-3.27459	-2.88398	-2.34463	-2.52847	-3.07472	-2.64788	-2.67934	-1.70529	-1.78905	-1.67939	-2.30964	+	2.81661	0.669781	1.73834
Stigmasterol	HMDB0000937	1.6526	0.420914	1.40215	-0.197219	0.587426	2.19574	1.53284	0.830545	-6.2007	-0.62868	-5.63728	1.61807		-1.60757	-2.42447	0.856956
Docosahexaenoic acid	HMDB0002183	-5.10292	NaN	NaN	NaN	NaN	-7.58772	NaN	NaN	-6.98981	-5.7563	-5.29288	-6.06179		0.343678	0.32013	0.12587
Sedoheptulose 7-phosphate	HMDB0001068	-3.63314	-4.58595	-3.87597	-4.11094	-4.44784	-3.93979	-2.78991	-3.63459	-3.11717	-2.83105	-3.38747	-3.78633	+	3.7494	0.841181	2.42164
Adenosine	HMDB0000050	-1.9829	-1.95261	-1.94644	-1.99592	-1.58882	-1.91673	-1.65029	-1.86224	-1.60866	-1.72083	-1.72459	-1.42929	+	2.68476	0.231255	1.64007
Glycerol 1-octadecanoate	HMDB0031075	-1.38602	-1.45325	-1.1681	-1.16344	-1.28473	-1.19826	-1.04045	-1.21006	-0.974736	-0.98481	-0.870084	-1.17062	+	3.2418	0.23384	2.05343
Sucrose	HMDB0000258	1.39274	1.55873	1.55431	0.884034	1.68044	1.48971	1.31246	1.305	1.676	1.95223	1.47268	1.68604		0.911968	0.14074	0.416525
Alpha-Lactose	HMDB0000186	0.744345	0.219276	0.48163	0.712525	0.780095	0.61533	1.39788	1.10642	1.2288	1.36074	1.37295	0.957802	+	5.73677	0.645232	3.72457
MG(18:0e/0:0/0:0)	HMDB0011143	-1.10632	-2.40365	-2.24558	-2.90123	-2.64309	-1.10916	-2.10995	-2.57322	-2.71043	-1.89121	-2.65773	-0.990112		-0.210063	-0.087272	0.0768407
Maltose	HMDB0000163	-2.48279	-2.99622	-2.68571	-2.52568	-2.40676	-2.72854	-3.02477	-2.93826	-3.09735	-2.9316	-2.84029	-3.29076	+	-3.51943	-0.382888	2.2562
Lactitol	HMDB0040937	-3.3133	-3.62148	-3.28748	-3.16417	-3.2318	-3.36131	-3.1518	-3.87239	-3.11363	-3.15774	-3.30023	-3.7576		-0.411403	-0.0623059	0.161494
Xanthylic acid	HMDB0001554	-0.414885	-0.997568	-0.496128	-0.203439	-0.182212	-0.635559	0.0643969	-0.661367	0.189466	-0.131985	0.110563	-0.681917		1.49855	0.303158	0.782838
Cholesterol	HMDB0000067	3.43752	3.61615	3.82442	3.76695	3.85018	3.73083	3.83151	3.91157	4.03286	4.0902	4.11922	3.7561	+	2.90177	0.252566	1.80174
Lathosterol	HMDB0001170	-4.72356	-4.7612	-4.50824	-4.33467	-4.42405	-4.72449	-4.93059	-4.95668	-4.73642	-4.94193	-5.02574	-4.97976	+	-4.13467	-0.349153	2.69271
ISTD_Valine		5.2181	5.3208	5.40549	5.47802	5.5395	5.25064	5.97085	5.9182	6.15746	6.17543	6.24033	6.01652	+	9.6074	0.711041	5.63984
ISTD_Sorbitol		3.54634	2.95562	2.93833	3.03742	3.08487	3.40117	3.68387	3.43402	3.54812	3.51007	3.39161	3.52553	+	3.19353	0.354914	2.01789

## Sheet: UQCRC1KO
Identified Metabolites	HMDB ID	Control_1	Control_2	Control_3	Control_4	Control_5	Control_6	UQCRC1KO_1	UQCRC1KO_2	UQCRC1KO_3	UQCRC1KO_4	UQCRC1KO_5	UQCRC1KO_6	Student's T-test Significant	-Log Student's T-test p-value	Student's T-test Difference	Student's T-test Test statistic
Dimethylglycine	HMDB0000092	-0.842741	0.391516	0.290859	0.0668287	-0.119018	-0.850775	0.108194	0.101734	0.118331	-0.387632	-0.176195	0.179667		0.298506	0.167905	0.694949
Glyoxylic acid	HMDB0000119	-0.70084	0.555405	0.461477	0.221318	0.0343847	-0.725466	0.215536	0.23617	0.25295	-0.270452	-0.0544701	0.319584		0.237007	0.142173	0.572817
Pyruvic acid	HMDB0000243	2.49602	2.47498	2.75493	2.77868	2.71372	2.62073	2.5167	2.41389	2.57278	2.29453	2.38425	2.57362	+	1.54029	-0.180549	-2.55086
Lactic acid	HMDB0000190	4.96415	5.13563	5.22198	5.26735	5.37959	5.14949	6.37097	6.34272	6.30993	6.15364	6.15396	6.41443	+	7.48081	1.10458	15.088
Alpha-Hydroxyisobutyric acid	HMDB0000729	-3.44299	-3.28029	-3.3017	-3.49252	-3.36233	-3.60444	-2.9621	-2.71735	-2.50332	-2.80558	-2.82111	-2.42027	+	4.55254	0.709089	7.23674
Glycolic acid	HMDB0000115	0.0781879	0.169989	0.0500622	-0.00814915	0.444928	0.253929	0.593008	0.619869	0.61535	0.914076	1.26073	0.990143	+	3.37203	0.667372	5.16103
Caproic acid	HMDB0000535	2.20727	2.19926	2.23891	2.20839	2.15213	1.91226	2.82759	2.88914	2.75113	2.88028	2.82247	3.02302	+	6.35631	0.712569	11.4866
Alanine	HMDB0000161	6.60865	6.64552	6.7975	6.84727	6.87123	6.66086	6.24126	6.06833	6.03517	5.99211	5.94343	6.23696	+	5.5683	-0.652296	-9.43483
Alpha-ketoisovaleric acid	HMDB0000019	-3.03585	-3.07022	-2.95625	-2.88698	-2.91678	-2.96359	-1.47272	-1.62293	-1.43024	-1.62432	-1.62667	-1.5193	+	10.5724	1.42225	31.2115
Oxalic acid	HMDB0002329	0.216337	0.192581	0.1427	0.196506	0.390489	0.159527	1.06124	1.18394	1.15134	1.0518	1.11825	1.24683	+	8.52675	0.919209	19.3435
Hydroxylamine	HMDB0003338	5.20228	5.50751	5.31026	5.52081	5.49323	5.02061	6.47487	6.77503	6.49319	6.19892	6.1817	6.60953	+	5.31803	1.11309	8.85079
2-Hydroxybutyric acid	HMDB0000008	-1.69128	-1.6587	-1.52118	-1.4987	-1.38993	-1.55775	-0.780787	-0.749966	-0.834313	-1.04155	-0.993895	-0.709564	+	5.72609	0.701245	9.8189
Acetoacetic acid	HMDB0000060	1.95554	2.0319	2.04119	2.05873	2.20735	1.84744	2.93871	3.07665	2.97246	2.69922	2.74653	3.11094	+	6.05588	0.900392	10.6638
Hydroxypropionic acid	HMDB0000700	-0.664022	-0.488953	-0.437759	-0.68143	-0.184503	-0.433773	-0.168308	-0.131193	-0.267217	0.0562038	0.731613	0.266174	+	2.12532	0.562952	3.33977
3-Hydroxybutyric acid	HMDB0000357	0.405807	0.773258	0.880444	0.552699	0.703824	0.604128	1.21613	1.45605	1.26226	1.02089	1.11472	1.31853	+	4.00247	0.578067	6.21541
(S)-3-Hydroxyisobutyric acid	HMDB0000023	0.352287	0.507996	0.636036	0.587434	0.775784	0.573586	-0.520805	-0.342525	-0.41516	-0.662085	-0.53924	-0.385389	+	7.17017	-1.04972	-14.0031
2-Hydroxy-3-methylbutyric acid	HMDB0000407	-4.60238	-4.28485	-4.31949	-4.22312	-3.98855	-4.32492	-3.40073	-3.70013	-3.44435	-3.52548	-3.36258	-3.41229	+	5.19927	0.81629	8.58393
Alpha-aminobutyric acid	HMDB0000650	-1.54813	-1.56039	-1.33967	-1.32957	-1.31577	-1.37922	-2.28729	-2.32933	-2.28632	-2.5716	-2.34186	-2.0989	+	6.45906	-0.907091	-11.7804
3-Methyl-2-oxovaleric acid	HMDB0000491	-1.27908	-1.33337	-1.14568	-1.21064	-1.07325	-1.28107	0.428537	0.331829	0.393888	0.194704	0.175032	0.346743	+	9.84156	1.5323	26.3278
3-Aminoisobutanoic acid	HMDB0003911	-3.02462	-3.08208	-2.79785	-2.69566	-2.6896	-2.82138	-1.73705	-1.90229	-1.95212	-2.17804	-2.05009	-1.84563	+	5.71529	0.907664	9.79222
3-Hydroxyisovaleric acid	HMDB0000754	-1.07678	-0.725164	-0.713137	-0.869342	-0.698787	-0.91431	-1.27475	-1.26125	-1.10126	-1.25165	-1.16726	-1.08304	+	3.3301	-0.356948	-5.09471
Ketoleucine	HMDB0000695	0.0777397	0.0276508	0.174419	0.204804	0.268085	0.102232	1.32744	1.31428	1.31815	1.20312	1.16851	1.3685	+	9.35648	1.14084	23.5065
Methylmalonic acid	HMDB0000202	-4.39047	-4.61446	-4.14239	-4.1414	-3.86234	-4.16344	-6.18118	-6.36178	-6.25717	-6.71919	-6.40597	-6.2513	+	7.82651	-2.14368	-16.3863
Valine	HMDB0000883	4.62594	4.64633	4.86865	4.92271	4.92005	4.74751	4.79057	4.68045	4.66082	4.57034	4.54648	4.83873		0.770367	-0.107301	-1.47997
Urea	HMDB0000294	5.64964	5.64593	5.82641	5.83305	5.87716	5.69014	5.8855	5.81708	5.82444	5.6889	5.70098	5.90949		0.408641	0.0506765	0.898058
Dihydroxyacetone	HMDB0001882	-3.61128	-3.83978	-3.49626	-3.57377	-3.42571	-3.54949	-3.15529	-3.20784	-3.22198	-3.13469	-2.97402	-2.95611	+	4.08144	0.474394	6.35576
Benzoic acid	HMDB0001870	2.0842	2.24433	2.1163	2.15345	2.07078	1.86489	2.24187	2.44755	1.99537	2.709	2.29641	2.79119	+	1.46141	0.324571	2.44485
N-Acetyl-L-alanine	HMDB0000766	-1.6351	-1.20375	-1.07669	-1.19982	-1.12039	-1.31087	-1.9214	-1.75359	-1.86378	-2.21573	-1.99714	-2.09279	+	4.28739	-0.716304	-6.73141
Caprylic acid	HMDB0000482	0.0588417	0.0556965	-0.0692501	0.229314	0.0737257	-0.11302	0	0.233797	-0.364104	0.511026	0.221632	0.533901		0.483789	0.150157	1.02782
Glycerol	HMDB0000131	3.32998	2.7764	3.02938	3.02538	3.02597	3.28452	3.51077	3.59259	2.94691	4.16976	4.05357	3.63486	+	1.81459	0.572807	2.91905
Ethanolamine	HMDB0000149	0.170961	-0.135805	0.0786991	0.0965586	-0.0343847	0.0668621	1.00697	1.00458	0.679629	1.0545	0.997124	1.11509	+	6.6247	0.935834	12.2679
Leucine	HMDB0000687	6.08411	6.09932	6.31331	6.35371	6.35485	6.1774	6.45361	6.34867	6.31877	6.26378	6.22366	6.50418		0.987676	0.121662	1.79505
Pipecolic acid	HMDB0000070	-0.486853	-0.212133	-0.246729	-0.255574	-0.125205	-0.369184	0.507421	0.442596	0.363217	0.101274	0.158388	0.552158	+	4.3893	0.636789	6.92264
Phosphoric acid	HMDB0002142	7.31023	7.28395	7.39152	7.53125	7.57169	7.249	8.29428	8.17017	8.10281	8.04531	8.07646	8.34762	+	6.00197	0.783167	10.5217
Isoleucine	HMDB0000172	6.04261	6.05477	6.27701	6.32575	6.32911	6.14516	6.21131	6.08888	6.06652	6.01106	5.97623	6.25397		0.681443	-0.0944069	-1.34531
Maleic acid	HMDB0000176	-4.63793	-4.75175	-4.47013	-4.42093	-4.49088	-4.61598	-5.58807	-5.65559	-5.31344	-4.60246	-4.91895	-5.59353	+	2.53249	-0.714071	-3.90557
Proline	HMDB0000162	0.0602207	0.0998478	0.308128	0.356322	0.40344	0.172144	1.89655	1.78599	1.68829	1.69084	1.70051	1.87118	+	9.0935	1.53888	22.1017
Succinic acid	HMDB0000254	0.385939	0.520826	0.64345	0.710362	0.771398	0.533768	5.14499	5.06793	5.00624	4.92947	4.97243	5.15674	+	13.7105	4.45201	64.5189
Glycine	HMDB0000123	6.766	6.82603	6.86472	6.95065	6.95158	6.73182	7.80857	7.95163	7.75793	7.58929	7.67218	7.9278	+	7.04049	0.9361	13.5716
Methylsuccinic acid	HMDB0001844	-5.14373	-5.35838	-4.93009	-5.14216	-4.754	-5.12511	-4.63403	-4.59802	-4.3041	-4.89322	-4.60876	-4.74616	+	2.47289	0.444863	3.82137
Glyceric acid	HMDB0000139	-1.31391	-1.46314	-1.54514	-1.52568	-1.48423	-1.45868	-0.188345	-0.167448	-0.240409	0.0213528	-0.044302	0.0650864	+	9.19912	1.37279	22.6559
Fumaric acid	HMDB0000134	2.58374	2.49334	2.75116	2.78498	2.83918	2.77305	0.636639	0.491497	0.569394	0.640963	0.675018	0.77981	+	10.4783	-2.07202	-30.5366
Uracil	HMDB0000300	1.33774	1.44782	1.53596	1.4793	1.51974	1.45387	3.04437	2.9681	2.91597	2.80356	2.81225	3.07793	+	9.9142	1.47463	26.7777
Pelargonic acid	HMDB0000847	2.02087	2.33515	1.90578	2.17261	2.14475	1.74364	2.24106	2.4636	1.72764	2.31121	1.93798	2.60789		0.474091	0.161096	1.01141
Serine	HMDB0000187	4.51173	4.47967	4.78896	4.66543	4.63998	4.59553	7.80839	7.82836	7.7573	7.60899	7.69691	7.94811	+	12.4207	3.16113	47.8973
Threonine	HMDB0000167	6.82696	6.83337	6.95391	7.03104	7.047	6.80521	6.49637	6.34686	6.33869	6.30299	6.27051	6.52901	+	5.22311	-0.535508	-8.63697
Mesaconic acid	HMDB0000749	-4.44111	-4.41098	-4.45179	-3.99339	-2.98229	-3.55598	-3.90629	-4.32965	-4.72965	-4.14497	-2.98124	-3.5915		0.0252666	0.0253739	0.0726961
Glutaric acid	HMDB0000661	-2.912	-3.35513	-3.3564	-3.29796	-3.22516	-3.00808	0.407398	0.353554	0.28378	0.271715	0.329002	0.416782	+	12.0215	3.53616	43.6735
Hydroquinone	HMDB0002434	-4.35049	-4.33607	-4.25373	-4.44225	-4.40623	-4.50067	-4.22612	-4.32804	-4.49409	-4.2305	-4.16875	-4.13572		1.01835	0.117702	1.83832
Thymine	HMDB0000262	-3.50675	-3.49967	-3.46614	-3.39043	-3.41822	-3.65549	-2.70306	-2.92278	-2.81629	-3.13868	-3.20099	-2.61808	+	3.72457	0.589473	5.73677
Beta-Alanine	HMDB0000056	3.00248	3.16717	3.19727	3.30601	3.25049	3.09206	3.47801	3.56258	3.30158	3.14628	3.14522	3.52973		1.23934	0.191319	2.14414
Homoserine	HMDB0000719	-5.75249	-6.00953	-5.49157	-5.45879	-5.28003	-5.85608	-5.58031	-5.63482	-5.55786	-6.85369	-6.79454	-5.15116		0.420245	-0.287316	-0.918507
Capric acid	HMDB0000511	0.0379562	0.123419	-0.0387287	-0.0954752	-0.182048	-0.114681	0.278118	0.46459	0.305579	0.309153	0.231718	0.423149	+	4.18302	0.380311	6.53927
Citramalic acid	HMDB0000426	-4.56006	-5.57492	-5.24733	-5.22553	-4.7285	-4.75835	-4.57926	-4.26654	-4.15239	-3.71732	-3.57739	-4.37485	+	2.61055	0.904491	4.01666
Malic acid	HMDB0000744	1.86638	2.08162	2.20181	2.1045	2.30336	2.07196	-0.126322	0.00528336	-0.0074358	-0.234859	0.0193863	0.149441	+	9.87236	-2.13736	-26.5176
Niacinamide	HMDB0001406	2.14017	2.48936	2.65131	2.57196	2.62613	2.39569	3.04402	2.83661	2.69551	2.26589	2.3967	2.88587		0.739908	0.208328	1.4343
Adipic acid	HMDB0000448	-3.80666	-4.32871	-4.20184	-4.80616	-4.40162	-4.16671	-3.61644	-3.8671	-3.4817	-3.07763	-2.98542	-3.72645	+	2.7265	0.826157	4.18353
Threitol	HMDB0004136	-3.00588	-2.97321	-2.87879	-2.88444	-2.97093	-2.96911	-2.94877	-3.01654	-2.88152	-2.99903	-3.1053	-2.8532		0.186549	-0.0203333	-0.466571
Erythritol	HMDB0002994	-0.400791	-0.468044	-0.280661	-0.256354	-0.214194	-0.407804	0.00397682	-0.0118828	-0.104285	-0.221296	-0.249996	-0.0650864	+	2.48449	0.22988	3.83773
N-Acetylserine	HMDB0002931	1.87009	2.00932	2.20625	2.13013	2.17833	2.04853	0.887136	0.720375	0.578839	0.639366	0.564857	0.818487	+	8.35142	-1.37227	-18.559
Glutamate, gamma-methyl ester	HMDB0061715	-2.13452	-2.97802	-2.25545	-2.41176	-2.00453	-2.25652	-2.92905	-3.03265	-3.04921	-2.89708	-2.85048	-2.68761	+	2.45808	-0.567548	-3.80054
Salicylic acid	HMDB0001895	-5.1013	-5.04187	-4.61914	-5.4072	-5.27861	-5.66644	-4.93297	-4.6993	-4.51683	-4.60403	-4.75459	-5.10012	+	1.46771	0.417787	2.45332
Aspartic acid	HMDB0000191	6.25816	6.36744	6.54283	6.52619	6.55695	6.33762	3.66518	3.5498	3.47527	3.41897	3.55486	3.62951	+	12.1629	-2.8826	-45.1256
Methionine	HMDB0000696	2.16188	2.13679	2.37943	2.41281	2.36927	2.20843	2.04722	1.94142	1.89654	1.81952	1.80133	2.1076	+	3.16726	-0.342497	-4.84111
4-Hydroxyproline	HMDB0000725	4.56015	4.58138	4.82994	4.84971	4.81477	4.65495	3.85647	3.69966	3.6301	3.62137	3.55706	3.85262	+	7.05198	-1.01227	-13.6093
Pyroglutamic acid	HMDB0000267	6.25981	6.39276	6.58683	6.61142	6.62661	6.41019	6.32975	6.21914	6.06435	6.08805	6.02964	6.35337	+	2.31143	-0.300554	-3.59582
Cytosine	HMDB0000630	-1.45048	-0.714905	-0.754253	-0.84241	-0.919784	-1.17494	-0.168045	-0.276712	-0.35385	-1.28182	-1.37341	-0.237778		0.72797	0.36086	1.41628
Gamma-Aminobutyric acid	HMDB0000112	1.71798	1.99954	2.1162	2.047	2.14479	1.94837	3.64176	3.61167	3.44602	3.39541	3.41619	3.67366	+	8.44189	1.53514	18.9599
Oxalacetic acid	HMDB0000223	-6.40354	-6.35415	-6.90781	-6.36799	-6.06385	-6.51009	-7.73138	-6.78427	-7.42794	-5.61004	-6.00158	-6.43101		0.276746	-0.229798	-0.65256
1,2,3-Trihydroxybenzene	HMDB0013674	-5.97016	-5.49036	-5.45811	-6.82503	-5.97207	-6.36393	-5.29888	-4.99564	-5.08038	-7.08763	-5.32741	-5.37904		0.631007	0.485114	1.26696
Threonic acid	HMDB0000943	1.04008	1.12635	1.31193	1.26293	1.37223	1.21019	1.43092	1.32008	1.28594	1.23386	1.23855	1.45668		0.91313	0.107053	1.68881
Cysteine	HMDB0000574	4.47134	4.002	4.622	4.86715	4.93931	4.53209	5.00248	4.60156	4.69462	4.70306	4.56152	4.88273		0.527372	0.168682	1.10047
2-Hydroxyglutaric acid	HMDB0000694	1.25208	1.5575	1.69077	1.55167	1.76794	1.55285	6.02076	5.85036	5.68198	5.76677	5.72905	5.91705	+	12.441	4.26553	48.1228
Creatinine	HMDB0000562	3.65994	2.38422	3.44037	3.58133	3.42035	2.80862	4.41676	3.56146	3.77379	4.30871	4.15289	4.41125	+	2.25017	0.888336	3.51112
3-Hydroxyglutaric acid	HMDB0000428	-4.11703	-4.16159	-4.04523	-3.88914	-3.75854	-3.97219	0.183868	0.0393257	-0.167407	0.000934601	-0.0158176	0.13872	+	12.6492	4.02056	50.4957
2-Deoxy-D-ribose	HMDB0245099	-4.97238	-5.5225	-4.81094	-4.61592	-4.89872	-5.09075	-5.10385	-5.61513	-5.66136	-4.94142	-5.33188	-5.34517		1.1677	-0.347935	-2.04594
Oxoglutaric acid	HMDB0000208	3.39049	3.53642	3.87427	3.74288	3.80363	3.70081	3.20345	2.9783	2.99403	3.00999	2.92224	2.99005	+	4.88273	-0.658406	-7.90306
Pimelic acid	HMDB0000857	-7.03721	-8.10855	-8.2623	-9.18246	-7.92221	-7.45162	-8.34472	-7.43585	-6.59866	-6.11973	-6.24024	-9.43537		0.482796	0.63163	1.02614
Phenyllactic acid	HMDB0000779	-4.39591	-4.34654	-4.12636	-4.20162	-4.14105	-4.21209	-4.63988	-4.29383	-4.06798	-5.08763	-4.08546	-4.24014		0.461062	-0.165223	-0.989213
Phosphoenolpyruvic acid	HMDB0000263	-1.2594	-1.14025	-1.35543	-1.07481	-0.730016	-1.33514	-1.95497	-2.21065	-1.93412	-2.20218	-2.38107	-2.08557	+	5.07439	-0.978917	-8.31014
3-Hydroxymethylglutaric acid	HMDB0000355	-5.05434	-5.34929	-4.92473	-5.207	-4.81813	-5.45257	-5.33224	-5.57045	-5.07689	-5.51033	-5.33188	-5.19296		0.851191	-0.20145	-1.59917
Glutamic acid	HMDB0000148	-1.23991	-1.22133	-1.08343	-1.03335	-1.03373	-1.1714	-2.45441	-2.57558	-2.70784	-2.4895	-2.60258	-2.36451	+	9.16729	-1.40188	-22.4875
Hypotaurine	HMDB0000965	2.09439	2.49871	2.40877	2.35362	2.42853	2.3462	2.69548	2.72282	2.44047	2.41217	2.35491	2.63337		1.26492	0.188168	2.17903
Triethanolamine	HMDB0032538	-1.46681	-3.60679	-3.45109	-3.24186	-3.2935	-1.8574	-2.81763	-3.14465	-3.00445	0.0461559	-0.655787	-2.90198		0.518366	0.739852	1.0856
Cadaverine	HMDB0002322	0.468481	0.780573	0.792452	0.800887	0.79061	0.691536	0.81992	0.901842	0.613465	0.676674	0.500328	0.811409		0.000626273	-0.000150204	-0.00185168
4-Hydroxybenzoic acid	HMDB0000500	-5.11785	-5.67122	-5.29273	-5.45012	-5.24207	-5.25381	-5.02566	-5.27517	-4.43111	-4.31806	-4.6159	-4.7269	+	2.31836	0.605834	3.60543
5-Aminopentanoic acid	HMDB0003355	0.880922	0.971981	1.11747	1.12976	1.16215	1.01739	1.43499	1.31803	1.21251	1.19688	1.20508	1.40511	+	2.60078	0.248821	4.0027
2,3-Dihydroxybutanedioic acid	HMDB0059916	-1.82363	-2.00382	-2.67213	-1.83404	-1.41161	-1.9837	-1.41367	-0.94289	-1.07342	-2.61336	-0.929577	-1.04281		1.11357	0.618866	1.97122
Phenylalanine	HMDB0000159	6.73079	6.72246	6.84326	6.90823	6.95749	6.71236	6.97791	6.85803	6.82454	6.75833	6.72572	7.00877		0.316603	0.0464495	0.729577
p-Hydroxyphenylacetic acid	HMDB0000020	-5.38537	-5.7494	-5.65176	-5.3319	-5.64411	-5.39696	-5.15634	-5.31147	-5.46323	-5.98798	-5.35104	-5.70219		0.080324	0.0312076	0.218884
Dodecanoic acid	HMDB0000638	0	-0.0276508	-0.473845	-0.802768	-0.580033	0.103186	-0.186287	0.303873	-0.142602	-0.196747	0.340136	-0.348484		0.683485	0.2585	1.34845
2-Aminooctanoic acid	HMDB0000991	1.1101	1.25532	1.4139	1.30115	1.30309	1.29779	-1.63339	-1.72339	-1.79492	-1.97278	-1.90811	-1.61087	+	11.8947	-3.05413	-42.4104
Xylose	HMDB0000098	-6.06009	-5.07416	-5.79908	-5.5577	-5.21282	-6.43768	-5.34233	-4.3836	-4.09163	-5.87408	-6.882	-4.99296		0.420144	0.429152	0.918329
Arabinose	HMDB0029942	-2.09019	-2.54216	-2.01447	-1.94843	-1.96496	-2.00037	-2.50214	-3.02094	-3.05985	-2.67182	-2.52821	-2.82327	+	3.27606	-0.674277	-5.00985
Homocysteine	HMDB0000742	0.880699	0.896893	1.22245	1.40803	1.363	0.916973	-1.43362	-1.45353	-1.4653	-1.87622	-1.87735	-1.25126	+	8.31768	-2.67422	-18.4115
Asparagine	HMDB0000168	4.14767	4.15723	4.4542	4.49697	4.44658	4.23117	2.37377	2.10211	2.09862	1.84459	1.91282	2.31304	+	8.77631	-2.21481	-20.5147
N-Acetyl-L-aspartic acid	HMDB0000812	2.3335	2.36499	2.81491	2.95012	2.96726	2.49639	-0.31632	-0.315338	-0.644875	-0.730337	-0.981683	-0.15679	+	8.2785	-3.17875	-18.2417
N-Acetyl-L-methionine	HMDB0011745	1.89273	2.00952	2.57902	2.70695	2.68186	2.29213	3.24034	2.58228	2.5475	2.30164	2.3257	3.06475		0.769645	0.316668	1.4789
Ribulose	HMDB0000621	-2.60606	-4.84228	-4.48224	-3.66412	-3.55443	-2.81635	-2.3439	-2.81618	-2.32063	-1.95503	-1.70694	-2.57609	+	2.21619	1.37445	3.46431
Ribose	HMDB0000283	-1.11898	-2.15404	-1.82346	-1.5042	-1.29085	-1.20358	-1.48707	-1.65328	-1.3974	-0.774016	-0.719243	-1.60631		0.483067	0.242962	1.0266
Xylulose	HMDB0001644	-2.42663	-4.94204	-4.25571	-3.53831	-3.68896	-2.73337	-2.37268	-2.71242	-2.21029	-1.81988	-1.6631	-2.5546	+	2.09439	1.37534	3.29757
3-Sulfinoalanine	HMDB0000996	-1.73306	-2.2978	-2.21612	-2.26191	-2.27158	-1.47198	-3.78384	-3.57787	-3.3092	-3.796	-3.69433	-3.99886	+	5.6311	-1.65128	-9.5862
Taurine	HMDB0000251	3.53501	3.57377	3.9197	3.87113	3.9477	3.7608	4.49927	4.19248	4.10929	4.12015	4.0248	4.46051	+	2.8034	0.466399	4.29551
N-Formyl-L-Methionine	HMDB0001015	0.784157	0.877562	1.17842	1.13114	1.21943	1.03091	1.81493	1.4881	1.42267	1.41014	1.2662	1.72337	+	2.85864	0.483966	4.37661
Xylitol	HMDB0002917	-4.78267	-5.07845	-5.18864	-4.8814	-4.85444	-4.63719	-4.43084	-4.51065	-4.53174	-4.27525	-4.54442	-4.77993	+	2.38616	0.391661	3.69978
Levoglucosan	HMDB0000640	0.827482	0.443817	0.753561	0.512309	0.791104	0.93173	0.308218	0.534439	0.422196	0.384224	0.580166	0.496273	+	1.80336	-0.255748	-2.90395
Glyceraldehyde 3-phosphate	HMDB0001112	-1.50608	-4.17803	-3.62742	-3.53312	-2.9833	-1.83382	-4.91823	-4.25339	-5.22487	-4.84846	-5.4972	-6.25386	+	2.82182	-2.22237	-4.32248
Beta-Glycerophosphoric acid	HMDB0002520	-2.91508	-3.11487	-2.69087	-2.51833	-2.92035	-2.84032	-1.32268	-1.64079	-1.82779	-1.64542	-1.77224	-1.42685	+	6.01761	1.22734	10.5627
Arabitol	HMDB0000568	-1.22599	-1.31258	-1.24953	-1.24338	-1.10568	-1.09575	-1.28292	-1.41412	-1.10753	-1.42068	-1.1921	-1.28374		0.635757	-0.0780304	-1.27441
Ribitol	HMDB0000508	0.374233	0.224806	0.433432	0.479754	0.557141	0.412178	0.715546	0.643656	0.7212	0.488108	0.584993	0.789721	+	2.47626	0.243613	3.82612
cis-Aconitic acid	HMDB0000072	-2.26602	-2.34432	-2.13228	-2.15404	-2.07364	-2.22649	-4.38591	-4.62691	-4.50709	-4.43351	-4.37738	-4.32045	+	11.3259	-2.24241	-37.1764
2-Deoxyglucose	HMDB0062477	0.142567	0.0969086	0.269569	0.361346	0.448194	0.188368	0.492699	0.433548	0.499833	0.230886	0.3403	0.644814	+	1.39819	0.189188	2.35965
Fucose	HMDB0029196	-4.0171	-4.94498	-4.83884	-4.33363	-4.40835	-4.5184	-3.86716	-4.38028	-4.54749	-5.37773	-4.7001	-4.15565		0.00737083	0.0054822	0.0216266
Dihydroxyacetone phosphate	HMDB0001473	2.49309	-0.304619	0.601393	1.21849	1.54256	2.33093	-1.8103	-1.84256	-1.54195	-0.145876	-0.761716	-2.24946	+	3.28536	-2.70562	-5.02441
Putrescine	HMDB0001414	-0.833218	-2.40134	-1.72587	-1.55331	-1.09839	-0.98086	-2.4603	-2.08519	-2.55042	-3.12063	-2.24472	-3.32482	+	2.48896	-1.19885	-3.84403
Glycerol 3-phosphate	HMDB0000126	3.25095	3.27092	3.41035	3.41382	3.51305	3.27983	5.35443	4.98952	4.90546	5.05662	4.94045	5.19996	+	8.84987	1.71792	20.8727
Glutamine	HMDB0000641	6.86436	6.78818	6.90923	6.97608	7.01042	6.7732	6.83233	6.6018	6.74479	6.60006	6.58276	6.81253	+	1.96695	-0.191198	-3.12451
3-Dehydroshikimic acid		-3.27645	-3.67071	-3.24969	-3.15366	-3.01378	-3.40472	-3.51301	-3.79155	-3.77146	-4.0196	-4.07558	-3.943	+	2.92381	-0.557534	-4.47305
N-Acetyl-L-glutamic acid	HMDB0001138	-0.3067	-0.0336304	0.0387287	0.0251112	0.179221	-0.0614796	-1.15336	-1.36889	-1.48676	-1.40566	-1.53585	-1.20206	+	7.37733	-1.33231	-14.7183
2-Phosphoglyceric acid	HMDB0000362	-3.49794	-3.54022	-3.48977	-3.27799	-3.0808	-3.7906	-4.03985	-3.87106	-4.15947	-4.39535	-4.67361	-3.66165	+	2.49453	-0.68728	-3.85188
Azelaic acid	HMDB0000784	-4.00632	-4.5381	-4.48367	-4.8064	-4.79803	-4.04656	-3.92737	-3.98095	-3.85955	-3.53042	-3.59677	-4.36859	+	1.88467	0.569241	3.0134
Theanine	HMDB0034365	-5.13293	-5.62854	-5.19684	-6.07198	-5.7006	-5.11122	-4.76854	-6.02392	-3.76304	-3.86404	-3.83443	-4.17737	+	1.67436	1.06846	2.73075
O-Phosphoethanolamine	HMDB0000224	-3.97584	-3.68852	-3.58502	-3.53701	-3.40421	-3.56361	-3.09315	-2.98334	-3.38824	-3.23562	-3.09113	-3.07357	+	3.18663	0.481525	4.87096
3-Phosphoglyceric acid	HMDB0000807	-0.423826	-0.393087	-0.894478	-0.473575	-0.131108	-0.884354	-1.04064	-0.764779	-0.843109	-1.16798	-1.28246	-0.888786	+	1.98558	-0.464554	-3.14974
2-Aminoheptanedioic acid	HMDB0034252	1.61376	1.7214	1.84134	1.80759	1.98001	1.81756	-1.02303	-0.963971	-0.905867	-0.816887	-0.327534	-0.625265	+	9.05659	-2.57403	-21.9111
Isocitric acid	HMDB0000193	-0.0202084	0.034771	0.0980263	0.00814915	0.237596	0	-2.44453	-2.42775	-2.31212	-2.70983	-2.70762	-2.27672	+	10.3091	-2.53949	-29.358
Citric acid	HMDB0000094	3.54595	3.6187	3.72825	3.69734	3.87961	3.73052	0.992922	1.0018	0.948543	1.02802	1.48499	1.20528	+	9.97918	-2.5898	-27.1865
Arginine	HMDB0000517	0.794264	0.766432	0.784769	0.661107	0.796542	0.553307	0.347923	0.33028	0.584537	0	0.224514	0.398911	+	3.02888	-0.411709	-4.63036
Ornithine	HMDB0000214	3.28235	2.98862	3.00375	3.14322	3.17143	2.95574	3.02922	3.1157	3.2505	2.7849	2.99645	3.05914		0.266158	-0.051532	-0.63162
Glycyl-glycine	HMDB0011733	-2.48623	-2.66823	-2.27786	-2.24719	-2.12306	-2.28176	-2.64888	-2.67402	-2.64423	-2.8464	-2.86206	-2.3468	+	1.8206	-0.323009	-2.92714
Dopamine	HMDB0000073	-1.24092	-1.00672	-0.85685	-0.924159	-0.766593	-1.04006	-1.08443	-1.13729	-1.1183	-1.30368	-1.22766	-1.09097	+	1.47829	-0.187838	-2.46756
Myristic acid	HMDB0000806	2.46912	2.55624	2.5926	2.36757	2.42759	2.50843	2.78342	2.77786	2.98827	2.57419	2.80909	2.9712	+	3.0641	0.330416	4.6836
Methionine sulfone	HMDB0062174	-1.26683	-1.21741	-0.926373	-0.901097	-0.874846	-1.10202	-2.04239	-2.30633	-2.17269	-2.53439	-2.49351	-1.96501	+	5.8716	-1.20429	-10.1845
Phosphoserine	HMDB0000272	-0.905848	-1.38359	-1.06814	-1.24076	-0.688828	-1.10827	-0.769395	-1.39028	-1.08134	-1.4671	-1.48886	-1.15019		0.494345	-0.158623	-1.04558
Fructose	HMDB0000660	3.32623	2.57569	2.82244	3.1489	3.02785	2.8999	3.75048	3.60913	3.84471	3.59901	3.47558	3.71619	+	3.78515	0.699021	5.83916
Sorbose	HMDB0001266	2.82379	2.11705	2.34607	2.68813	2.64199	2.47759	3.41191	3.25392	3.42014	3.21827	3.08817	3.38721	+	4.22475	0.780834	6.61564
Adenine	HMDB0000034	-1.1654	-1.6755	-1.3118	-1.20279	-1.33307	-1.54435	0.448736	0.203384	0.395579	0.0930691	0.0158176	0.2917	+	7.48812	1.61353	15.1144
Hydroxyphenyllactic acid	HMDB0000755	1.29384	1.58121	1.56949	1.58834	1.59098	1.42139	2.30127	2.18456	2.12789	2.0667	1.97856	2.27835	+	5.41944	0.648678	9.08383
Pyridoxine	HMDB0000239	0.723644	0.38591	0.518978	0.600776	0.615537	0.597109	0.345751	0.270903	0.554593	0.280262	0.218912	0.466227	+	1.95278	-0.217551	-3.10535
Glucose	HMDB0000122	6.65563	5.05455	4.64355	5.83976	5.73503	5.46749	6.00738	6.0159	6.70166	6.06149	5.70551	6.08168		0.913579	0.5296	1.68945
N-Acetylglutamine	HMDB0006029	1.67064	-0.11438	-0.480576	0.789102	0.690873	0.394806	1.04578	0.938316	1.65847	1.03251	0.699474	1.09776		0.961762	0.586975	1.7583
Lysine	HMDB0000182	3.65737	3.37496	3.43629	3.61355	3.69102	3.44527	3.63157	3.6736	3.76385	3.28282	3.29062	3.62939		0.0310536	0.00890048	0.0888013
Tyramine	HMDB0000306	5.25084	5.06166	5.06948	5.25214	5.35017	5.08803	5.29712	5.34739	5.44639	4.99617	4.96833	5.33973		0.232148	0.0538004	0.562842
Glucosamine	HMDB0001514	-2.21191	-3.44804	-3.37189	-2.70247	-2.84286	-2.96996	-2.32	-2.70939	-2.26274	-2.83239	-3.05268	-2.52867		0.69722	0.306877	1.36951
1-Hexadecanol	HMDB0003424	0.387791	0.168823	-0.217175	-0.337535	-0.223197	0.449749	-0.762598	-0.683138	-1.07166	0.703732	0.729233	-0.75297		0.447535	-0.344309	-0.965982
4-Coumaric acid-2TMS		-1.73971	-1.86884	-1.64326	-1.49926	-1.39296	-1.61851	-1.84895	-1.79886	-1.91012	-2.09056	-2.19614	-1.67693	+	1.7324	-0.293169	-2.80864
Tyrosine	HMDB0000158	5.68281	5.62254	5.87765	5.91273	5.92386	5.77029	5.64284	5.52542	5.51736	5.39964	5.37551	5.67082	+	2.504	-0.276382	-3.86525
Mannitol	HMDB0000765	-0.55851	-0.973082	-0.985212	-0.976707	-0.760396	-0.789743	-0.802689	-0.764453	-0.437478	-0.514235	-0.590454	-0.760324		1.205	0.19567	2.09717
(2E)-3-(4-hydroxy-3-methoxyphenyl)prop-2-enal	HMDB0141782	-5.3645	-5.51231	-4.75648	-5.05047	-4.84502	-5.03102	-5.65757	-5.90056	-5.02996	-5.60814	-5.47601	-5.23601	+	1.30913	-0.391409	-2.23913
Gallic acid	HMDB0005807	-9.28179	-9.79102	-10.32	-8.19752	-8.86393	-7.79342	-7.90717	-9.8939	-8.89372	-7.92124	-10.1398	-10.1228		0.0654133	-0.105162	-0.18075
Sorbitol	HMDB0000247	3.00703	2.28754	2.41569	2.52602	2.51996	2.93875	3.49864	3.34821	3.88094	3.63467	3.74632	3.46041	+	4.33863	0.979033	6.8271
Galactitol	HMDB0000107	2.92204	2.16862	2.30914	2.41878	2.41597	2.85414	3.41537	3.24302	3.7573	3.5308	3.65343	3.38613	+	4.2893	0.982891	6.73497
Indoleacetic acid	HMDB0000197	-5.67659	-4.87944	-5.21248	-6.45125	-4.86711	-5.71338	-4.15896	-5.12613	-4.65467	-4.13287	-4.93077	-4.74256	+	1.74677	0.842382	2.82793
Pantothenic acid	HMDB0000210	2.16977	2.28361	2.44916	2.41089	2.50325	2.345	2.3587	2.25939	2.23276	2.1143	2.14451	2.3555		0.985105	-0.116086	-1.79141
scyllo-Inositol	HMDB0006088	-0.132582	0.887764	1.15434	1.30719	1.60285	0.911249	2.81091	2.42805	1.76541	2.10748	2.2487	2.55647	+	3.13063	1.36437	4.78491
Palmitoleic acid	HMDB0003229	0.692921	1.53944	1.47518	1.28207	1.3809	1.14041	1.06534	1.11071	0.950822	0.0133457	0.595592	1.10952		1.16445	-0.444266	-2.04148
Xanthine	HMDB0000292	-3.04581	-3.32895	-3.02998	-2.5141	-2.61495	-3.11153	-2.3592	-3.26761	-2.83476	-3.01634	-3.4498	-2.41991		0.0825723	0.0496171	0.224549
Gluconic acid	HMDB0000625	-2.56926	-2.87407	-2.83056	-2.70533	-2.57766	-2.55641	-3.24314	-2.80454	-3.12054	-3.30852	-3.16825	-3.15236	+	3.19685	-0.447341	-4.88673
Palmitic acid	HMDB0000220	4.94305	5.02431	5.06369	4.77676	4.88496	5.12059	4.87272	5.03946	4.98713	4.53612	5.09878	4.95768		0.22752	-0.0535795	-0.553295
p-Octopamine	HMDB0004825	-2.70285	-2.74897	-2.23903	-2.24121	-2.1445	-2.51723	-2.49326	-2.56894	-2.22673	-2.68452	-2.59341	-2.35589		0.171531	-0.0548272	-0.433713
Glucaric acid	HMDB0000663	-1.965	-2.0761	-2.0872	-1.90711	-1.94713	-1.72106	-1.85755	-2.06963	-1.86276	-2.01571	-1.92664	-1.89016		0.0759485	0.0135264	0.207795
Uric acid	HMDB0000289	-3.72845	-4.1877	-3.80757	-3.89655	-3.86182	-3.99508	-3.14433	-3.15784	-3.22501	-3.75271	-4.01298	-3.17981	+	1.87897	0.500747	3.00572
Ribose 5-phosphate	HMDB0001548	-0.367374	-0.528154	-0.298832	-0.386203	-0.165271	-0.23871	-0.345617	-0.723315	-0.760694	-0.461325	-0.471512	-0.446456	+	1.41616	-0.204062	-2.38389
Heptadecanoic acid	HMDB0002259	-1.42517	-1.19989	-1.11892	-1.33925	-1.21376	-1.09823	-1.46443	-1.2788	-1.34324	-1.83271	-1.24327	-1.27864		0.895924	-0.174308	-1.66404
Octadecanol	HMDB0002350	0.777073	0.247173	-0.138508	-0.1027	-0.266047	0.71941	0.143505	0.199387	0.345979	1.24819	1.25363	-0.0962029		0.480721	0.309682	1.02264
Norepinephrine	HMDB0000216	0.760017	0.677597	0.900444	1.01598	1.1392	0.873964	-0.906728	-1.04537	-0.928359	-1.2663	-1.13021	-0.993798	+	9.08661	-1.93966	-22.066
Glutathione	HMDB0000125	2.72626	-0.0586548	1.72087	3.10029	3.04984	2.06151	2.32985	-0.127771	0.660064	1.89507	0.798574	1.67915		0.754797	-0.894198	-1.45668
Oleic acid	HMDB0000207	3.21921	3.5849	3.81038	3.50453	3.65022	3.74044	3.30404	3.49375	3.31056	2.53697	3.21984	3.39852	+	1.34042	-0.374334	-2.28156
Elaidic acid	HMDB0000573	1.66491	2.34163	2.31077	2.05616	2.18746	2.03198	2.20248	2.41405	2.25667	1.44537	1.85413	2.32839		0.029574	-0.015305	-0.0847018
Cystathionine	HMDB0000099	4.3505	4.24555	4.63282	4.56584	4.46608	4.44345	2.91829	2.76248	2.75723	2.32828	2.53861	2.90149	+	7.72787	-1.74964	-16.0057
Stearic acid	HMDB0000827	4.38055	4.46257	4.36893	4.06852	4.1875	4.6062	4.41661	4.55256	4.47975	3.88235	4.65261	4.48618		0.195404	0.0659639	0.485665
Tryptophan	HMDB0000929	1.96849	1.79371	2.24091	2.57119	2.4548	2.1242	2.3175	1.5067	1.61924	1.80126	1.53479	2.09009		1.22039	-0.38062	-2.11824
Tryptamine	HMDB0000303	0.651686	0.669479	0.833147	0.834796	1.02519	0.736385	-0.0300961	-0.00528336	0.0526285	-0.75201	-0.606617	-0.460053	+	4.49772	-1.09202	-7.13017
Mannose 6-phosphate	HMDB0001078	-0.349997	-1.26843	-0.828144	-0.624013	-0.745645	-0.772257	0.704027	0.512239	0.628695	0.575462	0.570314	0.671921	+	6.15347	1.37519	10.9253
Glucose 6-phosphate	HMDB0001401	1.46363	0.555496	0.765217	1.07057	0.903468	1.02536	2.35167	2.102	2.42221	2.25482	2.29525	2.24222	+	5.73794	1.31407	9.84827
Eicosapentaenoic acid	HMDB0001999	-1.89355	-1.32445	-1.13865	-1.54133	-1.60986	-1.0406	-0.564121	-0.642653	-0.766893	-1.63213	-1.65822	-0.309624		1.02556	0.495798	1.84845
Inositol phosphate	HMDB0002985	2.08909	2.74022	2.72882	2.49812	2.66219	2.54646	2.94094	2.80935	2.7213	1.96651	2.14221	2.74866		0.0193415	0.010681	0.0560041
Saccharopine	HMDB0000279	-5.10942	-6.25618	-5.01891	-4.63394	-4.75694	-5.14531	-1.14612	-2.53283	-2.21151	-2.88582	-2.8656	-2.07159	+	4.9713	2.86787	8.08925
Uridine	HMDB0000296	-1.20885	-1.63832	-1.32063	-1.34701	-1.0067	-1.16447	0.0102215	-0.30868	0.101989	-0.418564	-0.616045	-0.213627	+	4.65722	1.04021	7.44336
Serotonin	HMDB0000259	-2.72289	-3.27459	-2.88398	-2.34463	-2.52847	-3.07472	-2.10841	-3.49149	-3.06096	-2.63463	-2.87627	-2.28325		0.0919287	0.0623795	0.247899
Stigmasterol	HMDB0000937	1.6526	0.420914	1.40215	-0.197219	0.587426	2.19574	-1.07546	0.666555	0.0667696	0.749075	2.09767	-0.398997		0.55477	-0.659332	-1.14529
Docosahexaenoic acid	HMDB0002183	-5.10292	NaN	NaN	NaN	NaN	-7.58772	-5.05126	NaN	NaN	-6.7233	NaN	NaN		0.103142	0.458045	0.305874
Sedoheptulose 7-phosphate	HMDB0001068	-3.63314	-4.58595	-3.87597	-4.11094	-4.44784	-3.93979	-2.51016	-2.65228	-2.54904	-2.85538	-2.40296	-2.44257	+	5.57258	1.53021	9.44508
Adenosine	HMDB0000050	-1.9829	-1.95261	-1.94644	-1.99592	-1.58882	-1.91673	-1.59471	-1.58849	-1.84541	-2.09642	-2.0311	-1.69657		0.359254	0.0884541	0.809133
Glycerol 1-octadecanoate	HMDB0031075	-1.38602	-1.45325	-1.1681	-1.16344	-1.28473	-1.19826	-2.44774	-2.74116	-2.73945	-2.31212	-2.50775	-2.37651	+	7.14415	-1.24515	-13.9155
Sucrose	HMDB0000258	1.39274	1.55873	1.55431	0.884034	1.68044	1.48971	1.71637	1.79091	1.72979	2.45321	2.10006	2.05961	+	2.12315	0.548328	3.3368
Alpha-Lactose	HMDB0000186	0.744345	0.219276	0.48163	0.712525	0.780095	0.61533	2.46927	2.41204	2.69177	2.34843	2.27396	2.49242	+	8.16193	1.85578	17.7451
MG(18:0e/0:0/0:0)	HMDB0011143	-1.10632	-2.40365	-2.24558	-2.90123	-2.64309	-1.10916	-2.91857	-2.85642	-2.98497	-1.03314	-0.830693	-3.00249		0.148809	-0.202877	-0.382786
Maltose	HMDB0000163	-2.48279	-2.99622	-2.68571	-2.52568	-2.40676	-2.72854	-3.7143	-3.59686	-3.17402	-3.61273	-3.85983	-3.17343	+	3.91979	-0.884245	-6.07057
Lactitol	HMDB0040937	-3.3133	-3.62148	-3.28748	-3.16417	-3.2318	-3.36131	-3.96405	-3.52988	-3.29193	-3.83119	-3.84179	-3.27827		1.22567	-0.292926	-2.12546
Xanthylic acid	HMDB0001554	-0.414885	-0.997568	-0.496128	-0.203439	-0.182212	-0.635559	0.151915	-0.227291	0.0074358	-0.932479	-1.08184	-0.148495		0.192687	0.116507	0.479828
Cholesterol	HMDB0000067	3.43752	3.61615	3.82442	3.76695	3.85018	3.73083	3.79782	3.70945	3.52889	3.5592	3.62849	3.79388		0.174584	-0.0347212	-0.440444
Lathosterol	HMDB0001170	-4.72356	-4.7612	-4.50824	-4.33467	-4.42405	-4.72449	-6.96107	-5.8592	-5.58587	-6.46095	-6.05973	-5.45072	+	3.93819	-1.48356	-6.10262
ISTD_Valine		5.2181	5.3208	5.40549	5.47802	5.5395	5.25064	6.21641	6.20113	6.05907	6.07328	6.07876	6.27973	+	6.58546	0.782639	12.1508
ISTD_Sorbitol		3.54634	2.95562	2.93833	3.03742	3.08487	3.40117	3.48812	3.46387	4.04421	3.6272	3.8733	3.58718	+	2.40587	0.520024	3.72732
